# Supplementary material for: Integrated analysis of direct and proxy genome wide association studies highlights polygenicity of Alzheimer’s disease outside of the APOE region
Source: PLoS Genet. 2022 Jun 3;18(6):e1010208. doi: 10.1371/journal.pgen.1010208 (PMC9200312; doi:10.1371/journal.pgen.1010208)
Supplement: S1 Table — (XLSX) [file pgen.1010208.s013.xlsx]

## Sheet: Hoja1
Table S1. Experimental conditions for the simulation of summary statistics and SNP effect sizes for binary traits.
	SNP Heritability	Unstandardized Factor Loadings			SNP effect sizesa				Sample sizes
Experimental condition		λdirect	λmat	λpat	True SNP effect	bdirect	bmat	bpat	Direct GWAS	Maternal GWAX	Paternal GWAX
1	0.1	1	0.5	0.5	0.068	0.068	0.034	0.034	75000	300000	300000
2	0.1	1	0.25	0.25	0.068	0.068	0.017	0.017	75000	300000	300000
3	0.1	1	0.463	0.366	0.068	0.068	0.031484	0.024888	75000	300000	300000
aSNP effect sizes are partially standardized regression coefficient betas in per allele units (i.e., standardized with respects to the outcome).
