# Supplementary material for: Integrated analysis of direct and proxy genome wide association studies highlights polygenicity of Alzheimer’s disease outside of the APOE region
Source: PLoS Genet. 2022 Jun 3;18(6):e1010208. doi: 10.1371/journal.pgen.1010208 (PMC9200312; doi:10.1371/journal.pgen.1010208)
Supplement: S2 Table — (XLSX) [file pgen.1010208.s014.xlsx]

## Sheet: Hoja1
Table S2. Recovery of SNP-based heritability across experimental conditions and methods (100 runs per condition).
			Conventional Approach (Uncorrected)				Conventional Approach (Standard Correction)				Conventional Approach (Standard + Liability Correction)				Genomic SEM relaxed model
Experimental condition	Trait	True h2 value	Mean parameter estimate	SD	Mean SE	%BE b	Mean parameter estimate	SD	Mean SE	%BE b	Mean parameter estimate	SD	Mean SE	%BE b	Mean parameter estimate	Mean SD	Mean SE	%BE b
1	Binary	0.1	0.0302	0.0007	0.0007	69.7651	0.043	0.0007	0.0007	57.0384	0.1	0.0017	0.0017	0.0128	0.0991	0.0027	0.0061	0.9287
	Continuous	0.1	0.0309	0.0004	0.0004	69.0867	0.1001	0.0012	0.0012	0.1003	-	-	-	-	0.0995	0.0021	0.0031	0.4765
2	Binary	0.1	0.0131	0.0006	0.0006	86.9392	0.0282	0.0007	0.0006	71.8479	0.0655	0.0015	0.0015	34.4799	0.0974	0.0047	0.0188	2.6477
	Continuous	0.1	0.0111	0.0003	0.0003	88.9085	0.0444	0.0011	0.0009	55.5563	-	-	-	-	0.1	0.0027	0.0077	0.0405
3	Binary	0.1	0.0241	0.0007	0.0006	75.925	0.0383	0.0007	0.0007	61.6812	0.0892	0.0016	0.0016	10.8183	0.0983	0.0034	0.0083	1.6911
	Continuous	0.1	0.023	0.0004	0.0003	76.9676	0.0786	0.0011	0.0011	21.3856	-	-	-	-	0.0996	0.0023	0.0038	0.36
a λ = unstandardized factor loading on the latent dimension of disease liability.
b%BE = Percent Bias Error
