# Supplementary material for: Integrated analysis of direct and proxy genome wide association studies highlights polygenicity of Alzheimer’s disease outside of the APOE region
Source: PLoS Genet. 2022 Jun 3;18(6):e1010208. doi: 10.1371/journal.pgen.1010208 (PMC9200312; doi:10.1371/journal.pgen.1010208)
Supplement: S3 Table — (XLSX) [file pgen.1010208.s015.xlsx]

## Sheet: S3_Table
Table S3. Recovery of individual SNP effects across experimental conditions and methods (100 runs per condition).
			Conventional Approach (Uncorrected)					Conventional approach (Standard Correction)					Genomic SEM Relaxed Model
Experimental condition		True beta value	Mean parameter estimate	SD	Mean SE	Mean Z	%BEb	Mean parameter estimate	SD	Mean SE	Mean Z	%BEb	Mean parameter estimate	SD	Mean SE	Mean Z	%BEb
1	Binary	0.068	0.0387	0.0062	0.0061	6.3566	43.0759	0.069	0.01	0.0093	7.4337	1.4809	0.069	0.01	0.0094	7.35	1.4863
	Continuous	0.068	0.0244	0.0011	0.0012	20.0063	64.1899	0.0673	0.0031	0.0032	20.8287	1.0077	0.0674	0.003	0.0034	19.9464	0.8725
2	Binary	0.068	0.0249	0.0055	0.0061	4.083	63.4361	0.0553	0.0081	0.0093	5.9512	18.7498	0.0678	0.0097	0.0111	6.1209	0.2895
	Continuous	0.068	0.0147	0.0012	0.0012	12.1093	78.325	0.0452	0.0032	0.0032	21.0585	33.4623	0.0682	0.0046	0.0048	14.2315	0.233
3	Binary	0.068	0.0337	0.0058	0.0061	5.5385	50.4021	0.064	0.0093	0.0093	6.8939	5.883	0.0676	0.0098	0.0099	6.8268	0.5941
	Continuous	0.068	0.0212	0.0012	0.0012	17.3791	68.8925	0.0599	0.0032	0.0032	20.9434	11.8616	0.0678	0.0036	0.0038	17.8579	0.3217
aBetas are partially standardized with respect to the outcome in per allele units.
b%BE = Percent Bias Error
