# Supplementary material for: Integrated analysis of direct and proxy genome wide association studies highlights polygenicity of Alzheimer’s disease outside of the APOE region
Source: PLoS Genet. 2022 Jun 3;18(6):e1010208. doi: 10.1371/journal.pgen.1010208 (PMC9200312; doi:10.1371/journal.pgen.1010208)
Supplement: S5 Table — (XLSX) [file pgen.1010208.s017.xlsx]

## Sheet: S5_Table
Table S5. Genome-wide significant risk loci associated with Genomic SEM AD. The position presented correspond with the lead SNP highlighted in bold.
Genomic Locus	Lead SNP	chr	pos	p	Start	End	nSNPs	Previously reported AD	Previously reported MA AD*
1	rs679515	1	207750568	2.23431e-23	207653395	207875537	56	x	x
2	rs6733839	2	127892810	4.81537e-53	127789085	127895487	153	x	x
3	rs10933431	2	233981912	8.84099e-10	233976511	233981912	17	x	x
4	rs4351014	4	11027619	5.71228e-10	11014822	11041549	24	x	x
5	rs114812713	6	41034000	4.87651e-12	41034000	41060940	2	x	x
6	rs1385742	6	47595155	9.12298e-12	47427281	47628558	114	x	x
7	rs60738304	7	100012579	3.0729e-13	99633385	100091795	63	x	x
8	rs56402156	7	143103481	1.30041e-10	143094635	143131854	40	x	x
9	rs867230	8	27468503	6.12994e-22	27187520	27522576	97	x	x
10	rs7920721	10	11720308	3.98292e-11	11707563	11723537	16	x	x
11	rs3740688	11	47380340	6.77027e-11	47232038	47946836	301	x	x
12	rs1582763	11	60021948	4.45994e-19	59826677	60105199	461	x	x
13	rs3851179	11	85868640	6.6404e-26	85652251	85891661	267	x	x
14	rs11218343	11	121435587	6.95028e-12	121435453	121437076	3	x	x
15	rs17125924	14	53391680	1.06239e-09	53294319	53439160	117	x	x
16	rs12590654	14	92938855	7.10278e-13	92926952	92957176	50	x	x
17	rs442495	15	59022615	9.1893e-11	58875398	59133022	79	x	x
18	rs117618017	15	63569902	2.01822e-08	63441242	63595878	4	x	x
19	rs75511804	17	5138304	7.47405e-09	5017698	5269183	112	x	x
20	rs138190086	17	61538148	2.03465e-08	61499732	61578207	65	x	x
21	rs3795065	19	1039444	1.7412e-11	1021637	1074252	42	x	x
22	rs429358	19	45411941	2.22507e-308	45020859	45855262	1381	x	x
23	rs3865444	19	51727962	9.18125e-09	51727962	51737991	10	x	x
24	rs6014724	20	54998544	5.75419e-10	54980606	55025377	25	x	x
*Previously reported in Marioni´s et al.[1], Jansen´s et al.[2], and Schwartzentruber et al.[3] published meta-analyses of case-control and family history of Alzheimer´s disease
References:
1. Marioni RE, Harris SE, Zhang Q, McRae AF, Hagenaars SP, Hill WD, et al. GWAS on family history of Alzheimer’s disease. Transl Psychiatry. 2018
2. Jansen IE, Savage JE, Watanabe K, Bryois J, Williams DM, Steinberg S, et al. Genome-wide meta-analysis identifies new loci and functional pathways influencing Alzheimer’s disease risk. Nat Genet. 2019;51(3):404–13.
3. Schwartzentruber J, Cooper S, Liu JZ, Barrio-Hernandez I, Bello E, Kumasaka N, et al. Genome-wide meta-analysis, fine-mapping and integrative prioritization implicate new Alzheimer’s disease risk genes. Nat Genet. 2021;53(3):392–402.
