# Supplementary material for: Integrated analysis of direct and proxy genome wide association studies highlights polygenicity of Alzheimer’s disease outside of the APOE region
Source: PLoS Genet. 2022 Jun 3;18(6):e1010208. doi: 10.1371/journal.pgen.1010208 (PMC9200312; doi:10.1371/journal.pgen.1010208)
Supplement: S6 Table — (XLSX) [file pgen.1010208.s018.xlsx]

## Sheet: S6_Table
S6 Table. Effect sizes associated with lead SNPs of genomic risk loci across contributing datasets and meta-analytic approaches.
							Contributing cohorts						Meta-analytic estimates
							IGAP		UKB Maternal		UKB Paternal		Multivariate Model (Genomic SEM)		Inverse variance weighted approach (uncorrected)		Inverse variance weighted approach (standard correction)		N-weighted Z approach (uncorrected)		N-weighted Z approach (standard correction)
Genomic Locus	SNP	CHR	BP	MAF	A1	A2	Beta*	SE	Beta	SE	Beta	SE	Beta	SE	Beta	SE	Beta	SE	Beta	SE	Beta	SE
1	rs679515	1	207750568	0.171968	T	C	0.0830587	0.0100794	0.0324644	0.00621568	0.0234779	0.00854553	0.0768284	0.00771211	0.0400513	0.00449829	0.0708528	0.00711796	0.0225883	0.00431447	0.0571725	0.00625633
2	rs6733839	2	127892810	0.379722	C	T	-0.093149	0.0084731	-0.0469534	0.00497734	-0.0380623	0.00682275	-0.0972382	0.00634298	-0.0529243	0.00363273	-0.0902983	0.00583304	-0.0598273	0.00335208	-0.0757048	0.00486022
3	rs10933431	2	233981912	0.228628	G	C	-0.0551584	0.01069	-0.0142348	0.00587078	-0.0243734	0.00809001	-0.0475411	0.00775669	-0.0239064	0.00434192	-0.0441576	0.00710239	-0.026772	0.00387664	-0.0338916	0.00562321
4	rs4351014	4	11027619	0.282306	T	C	0.0372593	0.00870855	0.0234063	0.00540115	0.0130491	0.00742365	0.0413951	0.00667859	0.023326	0.00390404	0.0384475	0.00616721	0.012114	0.00361713	0.0306684	0.00524634
5	rs114812713	6	41034000	0.027833	G	C	-0.164176	0.0237449	-0.0354098	0.0148274	-0.0268457	0.0203976	-0.126446	0.0183013	-0.0592244	0.0107054	-0.11504	0.0168751	-0.0721227	0.00989681	-0.0913018	0.0143556
6	rs1385742	6	47595155	0.324056	A	T	0.0482718	0.00865144	0.0156334	0.00507038	0.0202945	0.00693917	0.0441088	0.00646784	0.0229304	0.00370052	0.0410132	0.00594683	0.0262663	0.00347837	0.0332509	0.00504543
7	rs60738304	7	100012579	0.305169	A	C	-0.0385808	0.00881848	-0.0246509	0.00523751	-0.029862	0.00719847	-0.0483824	0.00663575	-0.0287273	0.00381769	-0.0460336	0.00610877	-0.0151073	0.0035357	-0.0382426	0.00512772
8	rs56402156	7	143103481	0.218688	G	A	0.0564254	0.0100838	0.0167908	0.00595424	0.017665	0.00816039	0.0486255	0.00756568	0.0243846	0.00434136	0.044784	0.00696054	0.0285981	0.00393841	0.0362031	0.00571277
9	rs867230	8	27468503	0.40159	C	A	-0.0733969	0.00869971	-0.0241668	0.0049471	-0.0140903	0.00677358	-0.06175	0.00641403	-0.0298456	0.00363053	-0.0559987	0.00588474	-0.0333278	0.00332047	-0.0421872	0.00481607
10	rs7920721	10	11720308	0.367793	A	G	-0.0430953	0.00826636	-0.0164679	0.00496091	-0.018016	0.00679694	-0.0412597	0.00624701	-0.02197	0.00360579	-0.038413	0.00575398	-0.0121952	0.00337645	-0.0308732	0.00489713
11	rs3740688	11	47380340	0.457256	G	T	-0.0515153	0.00793391	-0.0126041	0.00485415	-0.00512578	0.00664221	-0.0394539	0.00604597	-0.0181436	0.00351381	-0.0355672	0.005576	-0.0221171	0.00326796	-0.0279989	0.00474032
12	rs1582763	11	60021948	0.362823	G	A	0.0678514	0.00820605	0.0156316	0.00498433	0.0217412	0.00683637	0.0556497	0.00623531	0.0274775	0.00361553	0.0513774	0.00574842	0.032178	0.00338552	0.0407324	0.00491049
13	rs3851179	11	85868640	0.370775	T	C	-0.0659821	0.00815138	-0.0261184	0.00500169	-0.0330627	0.00687209	-0.0654906	0.0062225	-0.0359217	0.00362266	-0.0614793	0.00574134	-0.0197334	0.00337061	-0.0499417	0.00488718
14	rs11218343	11	121435587	0.0427435	T	C	0.113129	0.0203334	0.0628558	0.0132698	0.00387234	0.017464	0.10884	0.0158689	0.0565445	0.00937552	0.0984192	0.0146519	0.0581194	0.00804818	0.0735748	0.0116741
15	rs17125924	14	53391680	0.0795229	A	G	-0.06735	0.0135582	-0.0208245	0.00824632	-0.0339205	0.0111854	-0.0628115	0.0102974	-0.0335393	0.00596145	-0.0589371	0.00948538	-0.0412732	0.00601728	-0.0522492	0.0087283
16	rs12590654	14	92938855	0.336978	G	A	0.0499226	0.00865104	0.0226907	0.00514019	0.00882379	0.00702917	0.0467056	0.00650728	0.0238553	0.00374113	0.0425249	0.00598861	0.0127268	0.0034445	0.0322186	0.00499578
17	rs442495	15	59022615	0.354871	T	C	0.0382494	0.00843251	0.0210038	0.0051898	0.0179901	0.00711707	0.0417549	0.00644394	0.0235841	0.0037547	0.0390868	0.0059464	0.0259445	0.00340237	0.0328434	0.00493518
18	rs117618017	15	63569902	0.135189	C	T	-0.0518637	0.0141096	-0.0264455	0.00684251	-0.0183939	0.00941317	-0.0538386	0.00959617	-0.0274227	0.0051525	-0.0490535	0.00870912	-0.0294608	0.00476136	-0.0372961	0.00690665
19	rs75511804	17	5138304	0.129225	C	T	-0.0466861	0.0120711	-0.0185052	0.00736373	-0.044682	0.00990658	-0.0530037	0.00917034	-0.0314687	0.00530789	-0.0512584	0.00844531	-0.0170719	0.00485363	-0.0432195	0.00703966
20	rs138190086	17	61538148	0.0109344	G	A	-0.139732	0.0311986	-0.0599745	0.0169526	-0.0255747	0.0236345	-0.127564	0.0227427	-0.0632074	0.0126016	-0.115485	0.0206512	-0.0977567	0.015655	-0.123755	0.0227084
21	rs3795065	19	1039444	0.352883	C	T	0.053334	0.0094216	0.0181444	0.00508422	0.0122269	0.00696699	0.0455556	0.00677283	0.0220353	0.0037648	0.0413129	0.00619133	0.0243868	0.00340676	0.0308719	0.0049416
22	rs429358	19	45411941	0.15507	T	C	-0.627429	0.00986803	-0.297338	0.00566911	-0.262881	0.0078212	-0.643217	0.0075752	-0.346297	0.0041619	-0.597147	0.00672142	-0.216055	0.00447054	-0.529811	0.00628065
23	rs3865444	19	51727962	0.310139	C	A	0.0443082	0.00870734	0.0142397	0.00515175	0.00930894	0.00705089	0.0375603	0.00653768	0.0184296	0.0037534	0.0342391	0.00601518	0.0221578	0.00351967	0.0280507	0.00510548
24	rs6014724	20	54998544	0.0894632	A	G	0.072689	0.0142733	0.0273719	0.00868206	0.0233678	0.0118838	0.067246	0.0108513	0.0350568	0.00629243	0.062138	0.0100023	0.0379591	0.00570407	0.048054	0.00827402
*Beta coefficients are logistic regression coefficients that have been standardized relative to the liability scale variance in the outcome using the sumstats function in Genomic SEM. They can be interpreted as standard deviations in liability per effect allele.
