# Supplementary material for: Integrated analysis of direct and proxy genome wide association studies highlights polygenicity of Alzheimer’s disease outside of the APOE region
Source: PLoS Genet. 2022 Jun 3;18(6):e1010208. doi: 10.1371/journal.pgen.1010208 (PMC9200312; doi:10.1371/journal.pgen.1010208)
Supplement: S7 Table — (XLSX) [file pgen.1010208.s019.xlsx]

## Sheet: S7_Table
S7 Table. Lead SNPs and tagged SNPs for GSEM AD previously identified in GWAS of diseases and traits listed in the GWAS catalog.
GenomicLocus	Independent Significant SNP	CHR	BP	SNP	DateAddedToCatalog	PMID	FirstAuth	Date	Journal	Link	Study	Trait	InitialN	ReplicationN	Region	ReportedGene	MappedGene	UpGene	DownGene	SNP_Gene_ID	UpGeneDist	DownGeneDist	Strongest	SNPs	marged	SNP_ID_cur	Context	intergenic	RiskAF	P	Pmlog	Ptext	OrBeta	95CI	Platform	CNV
1	rs679515	1	207692049	rs6656401	2014-04-16	24162737	Lambert JC	2013-10-27	Nat Genet	www.ncbi.nlm.nih.gov/pubmed/24162737	Meta-analysis of 74,046 individuals identifies 11 new susceptibility loci for Alzheimer's disease.	Alzheimer's disease (late onset)	17,008 European ancestry cases, 37,154 European ancestry controls	8,572 European ancestry cases, 11,312 European ancestry controls	1q32.2	CR1	CR1			ENSG00000203710	NA	NA	rs6656401-A	rs6656401	0	6656401	intron_variant	0	0.197	6e-24	23.2218		1.18	[1.14-1.22]	Illumina [7055881] (imputed)	N
1	rs679515	1	207692049	rs6656401	2019-11-13	31473137	Moreno-Grau S	2019-08-13	Alzheimers Dement	www.ncbi.nlm.nih.gov/pubmed/31473137	Genome-wide association analysis of dementia and its clinical endophenotypes reveal novel loci associated with Alzheimer's disease and three causality networks: The GR@ACE project.	Alzheimer's disease	4,120 Spanish ancestry cases, 17,008 cases, 3,289 Spanish ancestry controls, 37,154 controls	1,943 Spanish ancestry cases, 8,572 cases, 3,016 Spanish ancestry controls, 11,312 controls	1q32.2	CR1	CR1			ENSG00000203710	NA	NA	rs6656401-?	rs6656401	0	6656401	intron_variant	0	NR	2e-14	13.699		1.15	[1.11-1.19]	Affymetrix [up to 7055881] (imputed)	N
1	rs679515	1	207692049	rs6656401	2018-07-20	29777097	Marioni RE	2018-05-18	Transl Psychiatry	www.ncbi.nlm.nih.gov/pubmed/29777097	GWAS on family history of Alzheimer's disease.	Maternal history of Alzheimer's disease	27,696 British ancestry cases, 260,980 British ancestry controls	NA	1q32.2	NR	CR1			ENSG00000203710	NA	NA	rs6656401-?	rs6656401	0	6656401	intron_variant	0	NR	1e-06	6		1.0612	NR	Affymetrix [7795605] (imputed)	N
1	rs679515	1	207692049	rs6656401	2018-07-20	29777097	Marioni RE	2018-05-18	Transl Psychiatry	www.ncbi.nlm.nih.gov/pubmed/29777097	GWAS on family history of Alzheimer's disease.	Family history of Alzheimer's disease	up to 42,034 British ancestry individuals with parental history of Alzheimer's disease, at least 272,244 European ancestry individuals with no parental history of Alzheimer's disease	NA	1q32.2	NR	CR1			ENSG00000203710	NA	NA	rs6656401-?	rs6656401	0	6656401	intron_variant	0	NR	1e-08	8		1.05717		Affymetrix [7795605] (imputed)	N
1	rs679515	1	207692049	rs6656401	2018-04-30	28714976	Sims R	2017-09-01	Nat Genet	www.ncbi.nlm.nih.gov/pubmed/28714976	Rare coding variants in PLCG2, ABI3, and TREM2 implicate microglial-mediated innate immunity in Alzheimer's disease.	Alzheimer's disease (late onset)	up to 16,097 European ancestry cases, up to 18,077 European ancestry controls	up to 20,693 European ancestry cases, up to 30,266 European ancestry controls	1q32.2	CR1	CR1			ENSG00000203710	NA	NA	rs6656401-?	rs6656401	0	6656401	intron_variant	0	NR	7e-11	10.1549		1.17252		Illumina [241551]	N
1	rs679515	1	207692049	rs6656401	2019-03-18	30617256	Jansen IE	2019-01-07	Nat Genet	www.ncbi.nlm.nih.gov/pubmed/30617256	Genome-wide meta-analysis identifies new loci and functional pathways influencing Alzheimer's disease risk.	Alzheimer's disease or family history of Alzheimer's disease	24,087 European ancestry late-onset Alzheimer's disease cases, 47,793 European ancestry individuals with family history of Alzheimer's disease, 383,378 European ancestry controls	NA	1q32.2	CR1	CR1			ENSG00000203710	NA	NA	rs6656401-A	rs6656401	0	6656401	intron_variant	0	0.1782	4e-18	17.3979		8.67	NR z-unit increase	Affymetrix, Illumina [up to 10847151] (imputed)	N
1	rs679515	1	207692049	rs6656401	2019-03-18	30617256	Jansen IE	2019-01-07	Nat Genet	www.ncbi.nlm.nih.gov/pubmed/30617256	Genome-wide meta-analysis identifies new loci and functional pathways influencing Alzheimer's disease risk.	Alzheimer's disease (late onset)	24,087 European ancestry cases, 55,058 European ancestry controls	NA	1q32.2	CR1	CR1			ENSG00000203710	NA	NA	rs6656401-A	rs6656401	0	6656401	intron_variant	0	NR	1e-17	17		8.54	NR z-score increase	Illumina [up to 9862738] (imputed)	N
1	rs679515	1	207692049	rs6656401	2019-03-18	30617256	Jansen IE	2019-01-07	Nat Genet	www.ncbi.nlm.nih.gov/pubmed/30617256	Genome-wide meta-analysis identifies new loci and functional pathways influencing Alzheimer's disease risk.	Family history of Alzheimer's disease	47,793 European ancestry cases, 328,320 European ancestry controls	NA	1q32.2	CR1	CR1			ENSG00000203710	NA	NA	rs6656401-A	rs6656401	0	6656401	intron_variant	0	NR	4e-09	8.39794		0.009751	NR unit increase	Affymetrix [10847151] (imputed)	N
1	rs679515	1	207692049	rs6656401	2019-05-15	30805717	Zhu Z	2019-02-25	Hum Genet	www.ncbi.nlm.nih.gov/pubmed/30805717	Shared genetic architecture between metabolic traits and Alzheimer's disease: a large-scale genome-wide cross-trait analysis.	Alzheimer's disease or fasting insulin levels (pleiotropy)	54,162 European ancestry cases, 51,750 European ancestry individuals	NA	1q32.2	CR1, CR2	CR1			ENSG00000203710	NA	NA	rs6656401-?	rs6656401	0	6656401	intron_variant	0		4e-15	14.3979		NA		NR [NR]	N
1	rs679515	1	207750568	rs679515	2018-07-20	29777097	Marioni RE	2018-05-18	Transl Psychiatry	www.ncbi.nlm.nih.gov/pubmed/29777097	GWAS on family history of Alzheimer's disease.	Family history of Alzheimer's disease	up to 42,034 British ancestry individuals with parental history of Alzheimer's disease, at least 272,244 European ancestry individuals with no parental history of Alzheimer's disease	NA	1q32.2	NR	CR1			ENSG00000203710	NA	NA	rs679515-?	rs679515	0	679515	intron_variant	0	NR	5e-09	8.30103		1.06	[1.04, 1.08]	Affymetrix [7795605] (imputed)	N
1	rs679515	1	207750568	rs679515	2016-02-03	25778476	Jun G	2015-03-17	Mol Psychiatry	www.ncbi.nlm.nih.gov/pubmed/25778476	A novel Alzheimer disease locus located near the gene encoding tau protein.	Alzheimer's disease in APOE e4+ carriers	10,352 cases, 9,207 controls	1,250 European ancestry cases, 536 European ancestry controls	1q32.2	CR1	CR1			ENSG00000203710	NA	NA	rs679515-T	rs679515	0	679515	intron_variant	0	0.21	4e-09	8.39794		1.22	[1.14-1.30]	NR [NR]	N
1	rs679515	1	207750568	rs679515	2019-03-18	30617256	Jansen IE	2019-01-07	Nat Genet	www.ncbi.nlm.nih.gov/pubmed/30617256	Genome-wide meta-analysis identifies new loci and functional pathways influencing Alzheimer's disease risk.	Family history of Alzheimer's disease	47,793 European ancestry cases, 328,320 European ancestry controls	NA	1q32.2	CR1	CR1			ENSG00000203710	NA	NA	rs679515-T	rs679515	0	679515	intron_variant	0	NR	9e-10	9.04576		6.129	NR z-score increase	Affymetrix [10847151] (imputed)	N
1	rs679515	1	207784968	rs3818361	2011-05-02	21460840	Hollingworth P	2011-04-03	Nat Genet	www.ncbi.nlm.nih.gov/pubmed/21460840	Common variants at ABCA7, MS4A6A/MS4A4E, EPHA1, CD33 and CD2AP are associated with Alzheimer's disease.	Alzheimer's disease	6,688 European ancestry cases, 13,685 European ancestry controls	13,182 European ancestry cases, 26,161 European ancestry controls	1q32.2	CR1	CR1			ENSG00000203710	NA	NA	rs3818361-?	rs3818361	0	3818361	intron_variant	0	0.19	4e-14	13.3979		1.18	[1.13-1.24]	Affymetrix, Illumina [496763]	N
1	rs679515	1	207784968	rs3818361	2020-01-27	30979435	Lo MT	2019-03-12	Neurobiol Aging	www.ncbi.nlm.nih.gov/pubmed/30979435	Identification of genetic heterogeneity of Alzheimer's disease across age.	Alzheimer's disease (onset between ages 58 and 79)	7,316 European ancestry cases, 7,579 European ancestry controls	NA	1q32.2	CR1	CR1			ENSG00000203710	NA	NA	rs3818361-A	rs3818361	0	3818361	intron_variant	0	0.204	5e-09	8.30103		1.21	[1.14-1.29]	Affymetrix, Illumina [38043082] (imputed)	N
1	rs679515	1	207786289	rs6701713	2018-07-20	29777097	Marioni RE	2018-05-18	Transl Psychiatry	www.ncbi.nlm.nih.gov/pubmed/29777097	GWAS on family history of Alzheimer's disease.	Family history of Alzheimer's disease	up to 42,034 British ancestry individuals with parental history of Alzheimer's disease, at least 272,244 European ancestry individuals with no parental history of Alzheimer's disease	NA	1q32.2	NR	CR1			ENSG00000203710	NA	NA	rs6701713-?	rs6701713	0	6701713	intron_variant	0	NR	8e-09	8.09691		NA		Affymetrix [7795605] (imputed)	N
1	rs679515	1	207786289	rs6701713	2018-07-20	29777097	Marioni RE	2018-05-18	Transl Psychiatry	www.ncbi.nlm.nih.gov/pubmed/29777097	GWAS on family history of Alzheimer's disease.	Alzheimer's disease or family history of Alzheimer's disease	up to 42,034 British ancestry individuals with parental history of Alzheimer's disease, at least 272,244 British ancestry individuals with no parental history of Alzheimer's disease, 25,580 Alzheimer's disease cases, 48,466 controls	NA	1q32.2	NR	CR1			ENSG00000203710	NA	NA	rs6701713-?	rs6701713	0	6701713	intron_variant	0	NR	9e-24	23.0458		NA		Affymetrix [7795605] (imputed)	N
1	rs679515	1	207786289	rs6701713	2011-05-24	21460841	Naj AC	2011-04-03	Nat Genet	www.ncbi.nlm.nih.gov/pubmed/21460841	Common variants at MS4A4/MS4A6E, CD2AP, CD33 and EPHA1 are associated with late-onset Alzheimer's disease.	Alzheimer's disease (late onset)	8,309 European ancestry cases, 7,366 European ancestry controls	10,523 European ancestry cases, 28,231 European ancestry controls	1q32.2	CR1	CR1			ENSG00000203710	NA	NA	rs6701713-A	rs6701713	0	6701713	intron_variant	0	0.2	5e-10	9.30103		1.16	[1.11-1.22]	Affymetrix, Illumina [2324889] (imputed)	N
1	rs679515	1	207786828	rs2093760	2019-03-18	30617256	Jansen IE	2019-01-07	Nat Genet	www.ncbi.nlm.nih.gov/pubmed/30617256	Genome-wide meta-analysis identifies new loci and functional pathways influencing Alzheimer's disease risk.	Alzheimer's disease or family history of Alzheimer's disease	24,087 European ancestry late-onset Alzheimer's disease cases, 47,793 European ancestry individuals with family history of Alzheimer's disease, 383,378 European ancestry controls	NA	1q32.2	CR1	CR1			ENSG00000203710	NA	NA	rs2093760-A	rs2093760	0	2093760	intron_variant	0	0.205	1e-18	18		8.82	NR z-unit increase	Affymetrix, Illumina [up to 10847151] (imputed)	N
1	rs12036785	1	207792909	rs12036785	2018-07-20	29777097	Marioni RE	2018-05-18	Transl Psychiatry	www.ncbi.nlm.nih.gov/pubmed/29777097	GWAS on family history of Alzheimer's disease.	Alzheimer's disease or family history of Alzheimer's disease	up to 42,034 British ancestry individuals with parental history of Alzheimer's disease, at least 272,244 British ancestry individuals with no parental history of Alzheimer's disease, 25,580 Alzheimer's disease cases, 48,466 controls	NA	1q32.2	NR	CR1			ENSG00000203710	NA	NA	rs12036785-?	rs12036785	0	12036785	intron_variant	0	NR	5e-08	7.30103		NA		Affymetrix [7795605] (imputed)	N
1	rs12036785	1	207803595	rs12034383	2011-07-13	21700265	Kullo IJ	2011-06-22	Am J Hum Genet	www.ncbi.nlm.nih.gov/pubmed/21700265	Complement receptor 1 gene variants are associated with erythrocyte sedimentation rate.	Erythrocyte sedimentation rate	1,979 European ancestry individuals	5,628 European ancestry individuals	1q32.2	CR1	CR1			ENSG00000203710	NA	NA	rs12034383-G	rs12034383	0	12034383	intron_variant	0	0.41	2e-28	27.699		0.13	[NR] unit decrease	Illumina [476395]	N
1	rs11118328	1	207850539	rs11118328	2018-07-20	29777097	Marioni RE	2018-05-18	Transl Psychiatry	www.ncbi.nlm.nih.gov/pubmed/29777097	GWAS on family history of Alzheimer's disease.	Alzheimer's disease or family history of Alzheimer's disease	up to 42,034 British ancestry individuals with parental history of Alzheimer's disease, at least 272,244 British ancestry individuals with no parental history of Alzheimer's disease, 25,580 Alzheimer's disease cases, 48,466 controls	NA	1q32.2	NR	CR1L			ENSG00000197721	NA	NA	rs11118328-?	rs11118328	0	11118328	intron_variant	0	NR	5e-08	7.30103		NA		Affymetrix [7795605] (imputed)	N
2	rs1060743	2	127826533	rs1060743	2018-07-20	29777097	Marioni RE	2018-05-18	Transl Psychiatry	www.ncbi.nlm.nih.gov/pubmed/29777097	GWAS on family history of Alzheimer's disease.	Alzheimer's disease or family history of Alzheimer's disease	up to 42,034 British ancestry individuals with parental history of Alzheimer's disease, at least 272,244 British ancestry individuals with no parental history of Alzheimer's disease, 25,580 Alzheimer's disease cases, 48,466 controls	NA	2q14.3	NR	BIN1			ENSG00000136717	NA	NA	rs1060743-?	rs1060743	0	1060743	synonymous_variant	0	NR	5e-08	7.30103		NA		Affymetrix [7795605] (imputed)	N
2	rs1060743	2	127826533	rs1060743	2018-04-30	28714976	Sims R	2017-09-01	Nat Genet	www.ncbi.nlm.nih.gov/pubmed/28714976	Rare coding variants in PLCG2, ABI3, and TREM2 implicate microglial-mediated innate immunity in Alzheimer's disease.	Alzheimer's disease (late onset)	up to 16,097 European ancestry cases, up to 18,077 European ancestry controls	up to 20,693 European ancestry cases, up to 30,266 European ancestry controls	2q14.3	BIN1	BIN1			ENSG00000136717	NA	NA	rs1060743-?	rs1060743	0	1060743	synonymous_variant	0	NR	5e-08	7.30103		1.10669		Illumina [241551]	N
2	rs17014873	2	127830219	rs17014873	2018-07-20	29777097	Marioni RE	2018-05-18	Transl Psychiatry	www.ncbi.nlm.nih.gov/pubmed/29777097	GWAS on family history of Alzheimer's disease.	Alzheimer's disease or family history of Alzheimer's disease	up to 42,034 British ancestry individuals with parental history of Alzheimer's disease, at least 272,244 British ancestry individuals with no parental history of Alzheimer's disease, 25,580 Alzheimer's disease cases, 48,466 controls	NA	2q14.3	NR	BIN1			ENSG00000136717	NA	NA	rs17014873-?	rs17014873	0	17014873	intron_variant	0	NR	4e-09	8.39794		NA		Affymetrix [7795605] (imputed)	N
2	rs10194375	2	127839781	rs10194375	2018-07-20	29777097	Marioni RE	2018-05-18	Transl Psychiatry	www.ncbi.nlm.nih.gov/pubmed/29777097	GWAS on family history of Alzheimer's disease.	Alzheimer's disease or family history of Alzheimer's disease	up to 42,034 British ancestry individuals with parental history of Alzheimer's disease, at least 272,244 British ancestry individuals with no parental history of Alzheimer's disease, 25,580 Alzheimer's disease cases, 48,466 controls	NA	2q14.3	NR	BIN1			ENSG00000136717	NA	NA	rs10194375-?	rs10194375	0	10194375	intron_variant	0	NR	5e-08	7.30103		NA		Affymetrix [7795605] (imputed)	N
2	rs10194375	2	127842607	rs11694743	2018-11-16	30072576	Emilsson V	2018-08-02	Science	www.ncbi.nlm.nih.gov/pubmed/30072576	Co-regulatory networks of human serum proteins link genetics to disease.	Blood protein levels	3,200 European ancestry individuals	NA	2q14.3	BIN1	BIN1			ENSG00000136717	NA	NA	rs11694743-A	rs11694743	0	11694743	intron_variant	0	0.6225	1e-07	7	(BIN1, 9574_11_3)	0.135442	[0.085-0.186] unit decrease	Illumina [> 1000000] (imputed)	N
2	rs10166461	2	127852021	rs10207628	2015-05-14	22005930	Hollingworth P	2011-10-18	Mol Psychiatry	www.ncbi.nlm.nih.gov/pubmed/22005930	Genome-wide association study of Alzheimer's disease with psychotic symptoms.	Psychosis and Alzheimer's disease	1,039 European ancestry cases with psychosis, 5,659 European ancestry controls, 260 European, African American and Native American ancestry cases with psychosis from 264 families	NA	2q14.3	BIN1	BIN1			ENSG00000136717	NA	NA	rs10207628-?	rs10207628	0	10207628	intron_variant	0	0.81	1e-06	6		1.40845	[NR]	Illumina [1847262] (imputed)	N
2	rs10166461	2	127859413	rs10166461	2015-07-28	25188341	Beecham GW	2014-09-04	PLoS Genet	www.ncbi.nlm.nih.gov/pubmed/25188341	Genome-wide association meta-analysis of neuropathologic features of Alzheimer's disease and related dementias.	Neurofibrillary tangles	up to 4,707 individuals	NA	2q14.3	BIN1	BIN1			ENSG00000136717	NA	NA	rs10166461-A	rs10166461	0	10166461	intron_variant	0	0.1733	4e-06	5.39794	(Ordinal II)	0.2636	[0.15-0.38] unit decrease	Affymetrix, Illumina [NR] (imputed)	N
2	rs72838215	2	127861446	rs11682186	2020-03-23	31900758	Han X	2020-01-03	Eur J Epidemiol	www.ncbi.nlm.nih.gov/pubmed/31900758	Using Mendelian randomization to evaluate the causal relationship between serum C-reactive protein levels and age-related macular degeneration.	C-reactive protein levels	418,642 British ancestry individuals	NA	2q14.3	NR	BIN1			ENSG00000136717	NA	NA	rs11682186-C	rs11682186	0	11682186	intron_variant	0	0.765193	8e-09	8.09691		0.013267	[0.0088-0.0178] unit decrease	NR [NR]	N
2	rs72838215	2	127862054	rs72838215	2018-07-20	29777097	Marioni RE	2018-05-18	Transl Psychiatry	www.ncbi.nlm.nih.gov/pubmed/29777097	GWAS on family history of Alzheimer's disease.	Alzheimer's disease or family history of Alzheimer's disease	up to 42,034 British ancestry individuals with parental history of Alzheimer's disease, at least 272,244 British ancestry individuals with no parental history of Alzheimer's disease, 25,580 Alzheimer's disease cases, 48,466 controls	NA	2q14.3	NR	BIN1			ENSG00000136717	NA	NA	rs72838215-?	rs72838215	0	72838215	intron_variant	0	NR	5e-08	7.30103		NA		Affymetrix [7795605] (imputed)	N
2	rs6431219	2	127862133	rs6431219	2018-07-20	29777097	Marioni RE	2018-05-18	Transl Psychiatry	www.ncbi.nlm.nih.gov/pubmed/29777097	GWAS on family history of Alzheimer's disease.	Alzheimer's disease or family history of Alzheimer's disease	up to 42,034 British ancestry individuals with parental history of Alzheimer's disease, at least 272,244 British ancestry individuals with no parental history of Alzheimer's disease, 25,580 Alzheimer's disease cases, 48,466 controls	NA	2q14.3	NR	BIN1			ENSG00000136717	NA	NA	rs6431219-?	rs6431219	0	6431219	intron_variant	0	NR	5e-08	7.30103		NA		Affymetrix [7795605] (imputed)	N
2	rs6431219	2	127862133	rs6431219	2018-07-03	29356057	Du Z	2018-01-21	Prostate	www.ncbi.nlm.nih.gov/pubmed/29356057	Genetic risk of prostate cancer in Ugandan men.	Prostate cancer	560 Ugandan ancestry cases, 480 Ugandan ancestry controls	NA	2q14.3	NR	BIN1			ENSG00000136717	NA	NA	rs6431219-C	rs6431219	0	6431219	intron_variant	0	0.51	8e-06	5.09691		1.55	[1.28-1.88]	Illumina [17125421] (imputed)	N
2	rs13025717	2	127865100	rs13032148	2018-07-28	29403010	Kanai M	2018-02-05	Nat Genet	www.ncbi.nlm.nih.gov/pubmed/29403010	Genetic analysis of quantitative traits in the Japanese population links cell types to complex human diseases.	Creatine kinase levels	106,080 Japanese ancestry individuals	NA	2q14.3	BIN1	BIN1 - NIFKP9	ENSG00000136717	ENSG00000237630		236	62487	rs13032148-?	rs13032148	0	13032148	regulatory_region_variant	1	NR	1e-09	9		0.0289	[0.02-0.038] unit increase novel	Illumina [6108953] (imputed)	N
2	rs13025717	2	127865100	rs13032148	2021-06-29	33462484	Sinnott-Armstrong N	2021-01-18	Nat Genet	www.ncbi.nlm.nih.gov/pubmed/33462484	Genetics of 35 blood and urine biomarkers in the UK Biobank.	Aspartate aminotransferase levels	341,246 European ancestry individuals, 5,982 African ancestry individuals, 7,313 South Asian ancestry individuals	NA	2q14.3	NR	BIN1 - NIFKP9	ENSG00000136717	ENSG00000237630		236	62487	rs13032148-A	rs13032148	0	13032148	regulatory_region_variant	1	NR	1e-09	9		0.0152	[0.01-0.02] unit increase	Affymetrix [9000000] (imputed)	N
2	rs4494685	2	127878432	rs4663099	2018-07-20	29777097	Marioni RE	2018-05-18	Transl Psychiatry	www.ncbi.nlm.nih.gov/pubmed/29777097	GWAS on family history of Alzheimer's disease.	Alzheimer's disease or family history of Alzheimer's disease	up to 42,034 British ancestry individuals with parental history of Alzheimer's disease, at least 272,244 British ancestry individuals with no parental history of Alzheimer's disease, 25,580 Alzheimer's disease cases, 48,466 controls	NA	2q14.3	NR	BIN1 - NIFKP9	ENSG00000136717	ENSG00000237630		13568	49155	rs4663099-?	rs4663099	0	4663099	intergenic_variant	1	NR	5e-08	7.30103		NA		Affymetrix [7795605] (imputed)	N
2	rs35103166	2	127882182	rs35103166	2018-07-20	29777097	Marioni RE	2018-05-18	Transl Psychiatry	www.ncbi.nlm.nih.gov/pubmed/29777097	GWAS on family history of Alzheimer's disease.	Alzheimer's disease or family history of Alzheimer's disease	up to 42,034 British ancestry individuals with parental history of Alzheimer's disease, at least 272,244 British ancestry individuals with no parental history of Alzheimer's disease, 25,580 Alzheimer's disease cases, 48,466 controls	NA	2q14.3	NR	BIN1 - NIFKP9	ENSG00000136717	ENSG00000237630		17318	45405	rs35103166-?	rs35103166	0	35103166	intergenic_variant	1	NR	5e-08	7.30103		NA		Affymetrix [7795605] (imputed)	N
2	rs10166461	2	127884123	rs7575209	2018-07-20	29777097	Marioni RE	2018-05-18	Transl Psychiatry	www.ncbi.nlm.nih.gov/pubmed/29777097	GWAS on family history of Alzheimer's disease.	Alzheimer's disease or family history of Alzheimer's disease	up to 42,034 British ancestry individuals with parental history of Alzheimer's disease, at least 272,244 British ancestry individuals with no parental history of Alzheimer's disease, 25,580 Alzheimer's disease cases, 48,466 controls	NA	2q14.3	NR	BIN1 - NIFKP9	ENSG00000136717	ENSG00000237630		19259	43464	rs7575209-?	rs7575209	0	7575209	intergenic_variant	1	NR	5e-08	7.30103		NA		Affymetrix [7795605] (imputed)	N
2	rs719054	2	127885247	rs58682665	2018-07-20	29777097	Marioni RE	2018-05-18	Transl Psychiatry	www.ncbi.nlm.nih.gov/pubmed/29777097	GWAS on family history of Alzheimer's disease.	Alzheimer's disease or family history of Alzheimer's disease	up to 42,034 British ancestry individuals with parental history of Alzheimer's disease, at least 272,244 British ancestry individuals with no parental history of Alzheimer's disease, 25,580 Alzheimer's disease cases, 48,466 controls	NA	2q14.3	NR	BIN1 - NIFKP9	ENSG00000136717	ENSG00000237630		20383	42340	rs58682665-?	rs58682665	0	58682665	intergenic_variant	1	NR	5e-08	7.30103		NA		Affymetrix [7795605] (imputed)	N
2	rs13025717	2	127886158	rs13025717	2020-01-27	30979435	Lo MT	2019-03-12	Neurobiol Aging	www.ncbi.nlm.nih.gov/pubmed/30979435	Identification of genetic heterogeneity of Alzheimer's disease across age.	Alzheimer's disease (onset between ages 58 and 79)	7,316 European ancestry cases, 7,579 European ancestry controls	NA	2q14.3	LOC105373605, BIN1	BIN1 - NIFKP9	ENSG00000136717	ENSG00000237630		21294	41429	rs13025717-T	rs13025717	0	13025717	intergenic_variant	1	0.295	8e-10	9.09691		1.2	[1.13-1.28]	Affymetrix, Illumina [38043082] (imputed)	N
2	rs13025717	2	127886233	rs13025765	2018-07-20	29777097	Marioni RE	2018-05-18	Transl Psychiatry	www.ncbi.nlm.nih.gov/pubmed/29777097	GWAS on family history of Alzheimer's disease.	Alzheimer's disease or family history of Alzheimer's disease	up to 42,034 British ancestry individuals with parental history of Alzheimer's disease, at least 272,244 British ancestry individuals with no parental history of Alzheimer's disease, 25,580 Alzheimer's disease cases, 48,466 controls	NA	2q14.3	NR	BIN1 - NIFKP9	ENSG00000136717	ENSG00000237630		21369	41354	rs13025765-?	rs13025765	0	13025765	regulatory_region_variant	1	NR	5e-08	7.30103		NA		Affymetrix [7795605] (imputed)	N
2	rs6710467	2	127887560	rs13004848; rs4663104; rs6710467; rs11685593; rs4663101	2019-08-12	27903959	Lv H	2017-01-31	Oncotarget	www.ncbi.nlm.nih.gov/pubmed/27903959	Genome-wide haplotype association study identify the FGFR2 gene as a risk gene for acute myeloid leukemia.	Core binding factor acute myeloid leukemia	175 European ancestry cases, 218 European ancestry controls	NA	2q14.3	NR	BIN1 - NIFKP9; No mapped genes; No mapped genes; No mapped genes; No mapped genes				NA	NA	rs13004848-T; rs4663104-C; rs6710467-G; rs11685593-C; rs4663101-C	rs13004848; rs4663104; rs6710467; rs11685593; rs4663101	0	NA	intergenic_variant; intergenic_variant; intergenic_variant; regulatory_region_variant; intergenic_variant	NA	0.003	9e-16	15.0458		NA		Affymetrix [734624]	N
2	rs6710467	2	127887560	rs13004848; rs4663104; rs6710467; rs11685593; rs4663101	2019-08-12	27903959	Lv H	2017-01-31	Oncotarget	www.ncbi.nlm.nih.gov/pubmed/27903959	Genome-wide haplotype association study identify the FGFR2 gene as a risk gene for acute myeloid leukemia.	Core binding factor acute myeloid leukemia	175 European ancestry cases, 218 European ancestry controls	NA	2q14.3	NR	BIN1 - NIFKP9; No mapped genes; No mapped genes; No mapped genes; No mapped genes				NA	NA	rs13004848-T; rs4663104-C; rs6710467-G; rs11685593-T; rs4663101-C	rs13004848; rs4663104; rs6710467; rs11685593; rs4663101	0	NA	intergenic_variant; intergenic_variant; intergenic_variant; regulatory_region_variant; intergenic_variant	NA	0.191	1e-11	11		NA		Affymetrix [734624]	N
2	rs6710467	2	127887985	rs12989701	2011-04-06	21390209	Hu X	2011-02-24	PLoS One	www.ncbi.nlm.nih.gov/pubmed/21390209	Meta-analysis for genome-wide association study identifies multiple variants at the BIN1 locus associated with late-onset Alzheimer's disease.	Alzheimer's disease (late onset)	1,831 European ancestry cases, 1,764 European ancestry controls	751 cases, 751 controls	2q14.3	BIN1	BIN1 - NIFKP9	ENSG00000136717	ENSG00000237630		23121	39602	rs12989701-?	rs12989701	0	12989701	regulatory_region_variant	1	NR	3e-10	9.52288		1.23	[NR]	Affymetrix, Illumina [NR] (imputed)	N
2	rs6431219	2	127889637	rs7561528	2012-08-14	22832961	Kamboh MI	2012-05-15	Transl Psychiatry	www.ncbi.nlm.nih.gov/pubmed/22832961	Genome-wide association study of Alzheimer's disease.	Alzheimer's disease	1,291 European ancestry cases, 938 European ancestry controls	509 European ancestry cases, 753 European ancestry controls, 2,218 cases, 2,583 controls	2q14.3	BIN1	BIN1 - NIFKP9	ENSG00000136717	ENSG00000237630		24773	37950	rs7561528-?	rs7561528	0	7561528	intergenic_variant	1	NR	6e-11	10.2218		1.25	[NR]	Illumina [2543888] (imputed)	N
2	rs6431219	2	127889637	rs7561528	2011-05-24	21460841	Naj AC	2011-04-03	Nat Genet	www.ncbi.nlm.nih.gov/pubmed/21460841	Common variants at MS4A4/MS4A6E, CD2AP, CD33 and EPHA1 are associated with late-onset Alzheimer's disease.	Alzheimer's disease (late onset)	8,309 European ancestry cases, 7,366 European ancestry controls	10,523 European ancestry cases, 28,231 European ancestry controls	2q14.3	BIN1	BIN1 - NIFKP9	ENSG00000136717	ENSG00000237630		24773	37950	rs7561528-A	rs7561528	0	7561528	intergenic_variant	1	0.35	4e-14	13.3979		1.17	[1.13-1.22]	Affymetrix, Illumina [2324889] (imputed)	N
2	rs6431219	2	127889637	rs7561528	2020-01-27	30979435	Lo MT	2019-03-12	Neurobiol Aging	www.ncbi.nlm.nih.gov/pubmed/30979435	Identification of genetic heterogeneity of Alzheimer's disease across age.	Alzheimer's disease (onset between ages 58 and 79)	7,316 European ancestry cases, 7,579 European ancestry controls	NA	2q14.3	LOC105373605, BIN1	BIN1 - NIFKP9	ENSG00000136717	ENSG00000237630		24773	37950	rs7561528-A	rs7561528	0	7561528	intergenic_variant	1	0.37	2e-15	14.699		1.26	[1.19-1.33]	Affymetrix, Illumina [38043082] (imputed)	N
2	rs6733839	2	127891427	rs4663105	2016-02-03	25778476	Jun G	2015-03-17	Mol Psychiatry	www.ncbi.nlm.nih.gov/pubmed/25778476	A novel Alzheimer disease locus located near the gene encoding tau protein.	Alzheimer's disease in APOE e4- carriers	7,184 cases, 26,968 controls	718 European ancestry cases, 1,699 European ancestry controls	2q14.3	BIN1	BIN1 - NIFKP9	ENSG00000136717	ENSG00000237630		26563	36160	rs4663105-C	rs4663105	0	4663105	intergenic_variant	1	0.43	2e-12	11.699		1.19	[1.13-1.24]	NR [NR]	N
2	rs6733839	2	127891427	rs4663105	2019-03-18	30617256	Jansen IE	2019-01-07	Nat Genet	www.ncbi.nlm.nih.gov/pubmed/30617256	Genome-wide meta-analysis identifies new loci and functional pathways influencing Alzheimer's disease risk.	Alzheimer's disease or family history of Alzheimer's disease	24,087 European ancestry late-onset Alzheimer's disease cases, 47,793 European ancestry individuals with family history of Alzheimer's disease, 383,378 European ancestry controls	NA	2q14.3	BIN1	BIN1 - NIFKP9	ENSG00000136717	ENSG00000237630		26563	36160	rs4663105-C	rs4663105	0	4663105	intergenic_variant	1	0.415	3e-44	43.5229		13.94	NR z-unit increase	Affymetrix, Illumina [up to 10847151] (imputed)	N
2	rs6733839	2	127891427	rs4663105	2019-03-18	30617256	Jansen IE	2019-01-07	Nat Genet	www.ncbi.nlm.nih.gov/pubmed/30617256	Genome-wide meta-analysis identifies new loci and functional pathways influencing Alzheimer's disease risk.	Family history of Alzheimer's disease	47,793 European ancestry cases, 328,320 European ancestry controls	NA	2q14.3	BIN1	BIN1 - NIFKP9	ENSG00000136717	ENSG00000237630		26563	36160	rs4663105-C	rs4663105	0	4663105	intergenic_variant	1	NR	6e-26	25.2218		10.54	NR z-score increase	Affymetrix [10847151] (imputed)	N
2	rs6733839	2	127891427	rs4663105	2019-03-18	30617256	Jansen IE	2019-01-07	Nat Genet	www.ncbi.nlm.nih.gov/pubmed/30617256	Genome-wide meta-analysis identifies new loci and functional pathways influencing Alzheimer's disease risk.	Alzheimer's disease (late onset)	24,087 European ancestry cases, 55,058 European ancestry controls	NA	2q14.3	BIN1	BIN1 - NIFKP9	ENSG00000136717	ENSG00000237630		26563	36160	rs4663105-C	rs4663105	0	4663105	intergenic_variant	1	NR	4e-29	28.3979		11.2116	NR z-score increase	Illumina [up to 9862738] (imputed)	N
2	rs6733839	2	127892810	rs6733839	2014-04-16	24162737	Lambert JC	2013-10-27	Nat Genet	www.ncbi.nlm.nih.gov/pubmed/24162737	Meta-analysis of 74,046 individuals identifies 11 new susceptibility loci for Alzheimer's disease.	Alzheimer's disease (late onset)	17,008 European ancestry cases, 37,154 European ancestry controls	8,572 European ancestry cases, 11,312 European ancestry controls	2q14.3	BIN1	BIN1 - NIFKP9	ENSG00000136717	ENSG00000237630		27946	34777	rs6733839-T	rs6733839	0	6733839	regulatory_region_variant	1	0.409	7e-44	43.1549		1.22	[1.18-1.25]	Illumina [7055881] (imputed)	N
2	rs6733839	2	127892810	rs6733839	2019-11-13	31473137	Moreno-Grau S	2019-08-13	Alzheimers Dement	www.ncbi.nlm.nih.gov/pubmed/31473137	Genome-wide association analysis of dementia and its clinical endophenotypes reveal novel loci associated with Alzheimer's disease and three causality networks: The GR@ACE project.	Alzheimer's disease	4,120 Spanish ancestry cases, 11,999 cases, 3,289 Spanish ancestry controls, 9,236 controls	1,943 Spanish ancestry cases, 3,016 Spanish ancestry controls	2q14.3	BIN1	BIN1 - NIFKP9	ENSG00000136717	ENSG00000237630		27946	34777	rs6733839-?	rs6733839	0	6733839	regulatory_region_variant	1	NR	5e-20	19.301		1.23	[1.18 ΓÇô 1.28]	Affymetrix [up to 7700000] (imputed)	N
2	rs6733839	2	127892810	rs6733839	2019-11-13	31473137	Moreno-Grau S	2019-08-13	Alzheimers Dement	www.ncbi.nlm.nih.gov/pubmed/31473137	Genome-wide association analysis of dementia and its clinical endophenotypes reveal novel loci associated with Alzheimer's disease and three causality networks: The GR@ACE project.	Alzheimer's disease	4,120 Spanish ancestry cases, 17,008 cases, 3,289 Spanish ancestry controls, 37,154 controls	1,943 Spanish ancestry cases, 8,572 cases, 3,016 Spanish ancestry controls, 11,312 controls	2q14.3	BIN1	BIN1 - NIFKP9	ENSG00000136717	ENSG00000237630		27946	34777	rs6733839-?	rs6733839	0	6733839	regulatory_region_variant	1	NR	3e-30	29.5229		1.2	[1.16-1.23]	Affymetrix [up to 7055881] (imputed)	N
2	rs6733839	2	127892810	rs6733839	2018-07-20	29777097	Marioni RE	2018-05-18	Transl Psychiatry	www.ncbi.nlm.nih.gov/pubmed/29777097	GWAS on family history of Alzheimer's disease.	Maternal history of Alzheimer's disease	27,696 British ancestry cases, 260,980 British ancestry controls	NA	2q14.3	NR	BIN1 - NIFKP9	ENSG00000136717	ENSG00000237630		27946	34777	rs6733839-?	rs6733839	0	6733839	regulatory_region_variant	1	NR	4e-21	20.3979		1.12257	NR	Affymetrix [7795605] (imputed)	N
2	rs6733839	2	127892810	rs6733839	2018-07-20	29777097	Marioni RE	2018-05-18	Transl Psychiatry	www.ncbi.nlm.nih.gov/pubmed/29777097	GWAS on family history of Alzheimer's disease.	Paternal history of Alzheimer's disease	14,338 British ancestry cases, 245,941 British ancestry controls	NA	2q14.3	NR	BIN1 - NIFKP9	ENSG00000136717	ENSG00000237630		27946	34777	rs6733839-?	rs6733839	0	6733839	regulatory_region_variant	1		2e-08	7.69897		1.09822	NR	Affymetrix [7795605] (imputed)	N
2	rs6733839	2	127892810	rs6733839	2018-07-20	29777097	Marioni RE	2018-05-18	Transl Psychiatry	www.ncbi.nlm.nih.gov/pubmed/29777097	GWAS on family history of Alzheimer's disease.	Family history of Alzheimer's disease	up to 42,034 British ancestry individuals with parental history of Alzheimer's disease, at least 272,244 European ancestry individuals with no parental history of Alzheimer's disease	NA	2q14.3	NR	BIN1 - NIFKP9	ENSG00000136717	ENSG00000237630		27946	34777	rs6733839-?	rs6733839	0	6733839	regulatory_region_variant	1	NR	1e-27	27		1.11405		Affymetrix [7795605] (imputed)	N
2	rs6733839	2	127892810	rs6733839	2018-07-20	29777097	Marioni RE	2018-05-18	Transl Psychiatry	www.ncbi.nlm.nih.gov/pubmed/29777097	GWAS on family history of Alzheimer's disease.	Alzheimer's disease or family history of Alzheimer's disease	up to 42,034 British ancestry individuals with parental history of Alzheimer's disease, at least 272,244 British ancestry individuals with no parental history of Alzheimer's disease, 25,580 Alzheimer's disease cases, 48,466 controls	NA	2q14.3	NR	BIN1 - NIFKP9	ENSG00000136717	ENSG00000237630		27946	34777	rs6733839-?	rs6733839	0	6733839	regulatory_region_variant	1	NR	2e-64	63.699		1.14706	[1.12899064608461-1.16541354700668]	Affymetrix [7795605] (imputed)	N
2	rs6733839	2	127892810	rs6733839	2016-02-03	25778476	Jun G	2015-03-17	Mol Psychiatry	www.ncbi.nlm.nih.gov/pubmed/25778476	A novel Alzheimer disease locus located near the gene encoding tau protein.	Alzheimer's disease in APOE e4+ carriers	10,352 cases, 9,207 controls	1,250 European ancestry cases, 536 European ancestry controls	2q14.3	BIN1	BIN1 - NIFKP9	ENSG00000136717	ENSG00000237630		27946	34777	rs6733839-T	rs6733839	0	6733839	regulatory_region_variant	1	0.41	1e-09	9		1.2	[1.13-1.27]	NR [NR]	N
2	rs6733839	2	127892810	rs6733839	2019-03-18	30617256	Jansen IE	2019-01-07	Nat Genet	www.ncbi.nlm.nih.gov/pubmed/30617256	Genome-wide meta-analysis identifies new loci and functional pathways influencing Alzheimer's disease risk.	Alzheimer's disease or family history of Alzheimer's disease	24,087 European ancestry late-onset Alzheimer's disease cases, 47,793 European ancestry individuals with family history of Alzheimer's disease, 383,378 European ancestry controls	NA	2q14.3	BIN1	BIN1 - NIFKP9	ENSG00000136717	ENSG00000237630		27946	34777	rs6733839-T	rs6733839	0	6733839	regulatory_region_variant	1	0.3797	1e-29	29		11.3	NR z-unit increase	Affymetrix, Illumina [up to 10847151] (imputed)	N
2	rs6733839	2	127892810	rs6733839	2019-03-18	30617256	Jansen IE	2019-01-07	Nat Genet	www.ncbi.nlm.nih.gov/pubmed/30617256	Genome-wide meta-analysis identifies new loci and functional pathways influencing Alzheimer's disease risk.	Alzheimer's disease (late onset)	24,087 European ancestry cases, 55,058 European ancestry controls	NA	2q14.3	BIN1	BIN1 - NIFKP9	ENSG00000136717	ENSG00000237630		27946	34777	rs6733839-T	rs6733839	0	6733839	regulatory_region_variant	1	NR	1e-29	29		11.3	NR z-score increase	Illumina [up to 9862738] (imputed)	N
2	rs6733839	2	127892810	rs6733839	2018-04-17	29458411	Chung J	2018-02-20	Alzheimers Res Ther	www.ncbi.nlm.nih.gov/pubmed/29458411	Genome-wide pleiotropy analysis of neuropathological traits related to Alzheimer's disease.	Neuritic plaques or neurofibrillary tangles (pleiotropy)	3,135 European ancestry Alzheimer's disease cases, 463 European ancestry controls	NA	2q14.3	BIN1	BIN1 - NIFKP9	ENSG00000136717	ENSG00000237630		27946	34777	rs6733839-?	rs6733839	0	6733839	regulatory_region_variant	1	NR	2e-07	6.69897		NA		NR [6500000] (imputed)	N
2	rs6733839	2	127892810	rs6733839	2015-07-28	25188341	Beecham GW	2014-09-04	PLoS Genet	www.ncbi.nlm.nih.gov/pubmed/25188341	Genome-wide association meta-analysis of neuropathologic features of Alzheimer's disease and related dementias.	Dementia and core Alzheimer's disease neuropathologic changes	up to 3,887 cases, up to 1,027 controls	NA	2q14.3	BIN1	BIN1 - NIFKP9	ENSG00000136717	ENSG00000237630		27946	34777	rs6733839-T	rs6733839	0	6733839	regulatory_region_variant	1	0.43	3e-06	5.52288	(Primary)	0.3288	[0.19-0.47] unit increase	Affymetrix, Illumina [NR] (imputed)	N
2	rs6733839	2	127892810	rs6733839	2019-05-15	30805717	Zhu Z	2019-02-25	Hum Genet	www.ncbi.nlm.nih.gov/pubmed/30805717	Shared genetic architecture between metabolic traits and Alzheimer's disease: a large-scale genome-wide cross-trait analysis.	Alzheimer's disease or HDL levels (pleiotropy)	54,162 European ancestry cases, 60,812 European ancestry individuals	NA	2q14.3	BIN1	BIN1 - NIFKP9	ENSG00000136717	ENSG00000237630		27946	34777	rs6733839-?	rs6733839	0	6733839	regulatory_region_variant	1		3e-25	24.5229		NA		NR [NR]	N
2	rs6733839	2	127892810	rs6733839	2021-02-19	33589840	Schwartzentruber J	2021-02-15	Nat Genet	www.ncbi.nlm.nih.gov/pubmed/33589840	Genome-wide meta-analysis, fine-mapping and integrative prioritization implicate new Alzheimer's disease risk genes.	Alzheimer's disease or family history of Alzheimer's disease	472,868 European ancestry individuals	NA	2q14.3	BIN1	BIN1 - NIFKP9	ENSG00000136717	ENSG00000237630		27946	34777	rs6733839-?	rs6733839	0	6733839	regulatory_region_variant	1	NR	1e-54	54		0.155615	unit increase	NR [10687077] (imputed)	N
2	rs745717	2	127893897	rs745717	2018-07-20	29777097	Marioni RE	2018-05-18	Transl Psychiatry	www.ncbi.nlm.nih.gov/pubmed/29777097	GWAS on family history of Alzheimer's disease.	Alzheimer's disease or family history of Alzheimer's disease	up to 42,034 British ancestry individuals with parental history of Alzheimer's disease, at least 272,244 British ancestry individuals with no parental history of Alzheimer's disease, 25,580 Alzheimer's disease cases, 48,466 controls	NA	2q14.3	NR	BIN1 - NIFKP9	ENSG00000136717	ENSG00000237630		29033	33690	rs745717-?	rs745717	0	745717	regulatory_region_variant	1	NR	5e-08	7.30103		NA		Affymetrix [7795605] (imputed)	N
2	rs730482	2	127894484	rs730482	2018-07-20	29777097	Marioni RE	2018-05-18	Transl Psychiatry	www.ncbi.nlm.nih.gov/pubmed/29777097	GWAS on family history of Alzheimer's disease.	Alzheimer's disease or family history of Alzheimer's disease	up to 42,034 British ancestry individuals with parental history of Alzheimer's disease, at least 272,244 British ancestry individuals with no parental history of Alzheimer's disease, 25,580 Alzheimer's disease cases, 48,466 controls	NA	2q14.3	NR	BIN1 - NIFKP9	ENSG00000136717	ENSG00000237630		29620	33103	rs730482-?	rs730482	0	730482	regulatory_region_variant	1	NR	5e-08	7.30103		NA		Affymetrix [7795605] (imputed)	N
2	rs730482	2	127894615	rs744373	2011-06-23	21627779	Antunez C	2011-05-31	Genome Med	www.ncbi.nlm.nih.gov/pubmed/21627779	The membrane-spanning 4-domains, subfamily A (MS4A) gene cluster contains a common variant associated with Alzheimer's disease.	Alzheimer's disease	319 European ancestry cases, 769 European ancestry controls, 2,690 cases, 2,237 controls	4,982 European ancestry cases, 7,961 European ancestry controls, 2,190 cases, 3,374 controls	2q14.3	BIN1	BIN1 - NIFKP9	ENSG00000136717	ENSG00000237630		29751	32972	rs744373-?	rs744373	0	744373	regulatory_region_variant	1	NR	2e-09	8.69897		1.18	[NR]	Affymetrix, Illumina [696707] (imputed)	N
2	rs730482	2	127894615	rs744373	2011-04-06	21390209	Hu X	2011-02-24	PLoS One	www.ncbi.nlm.nih.gov/pubmed/21390209	Meta-analysis for genome-wide association study identifies multiple variants at the BIN1 locus associated with late-onset Alzheimer's disease.	Alzheimer's disease (late onset)	1,831 European ancestry cases, 1,764 European ancestry controls	751 cases, 751 controls	2q14.3	BIN1	BIN1 - NIFKP9	ENSG00000136717	ENSG00000237630		29751	32972	rs744373-?	rs744373	0	744373	regulatory_region_variant	1	NR	1e-10	10		1.19	[NR]	Affymetrix, Illumina [NR] (imputed)	N
2	rs730482	2	127894615	rs744373	2011-05-02	21460840	Hollingworth P	2011-04-03	Nat Genet	www.ncbi.nlm.nih.gov/pubmed/21460840	Common variants at ABCA7, MS4A6A/MS4A4E, EPHA1, CD33 and CD2AP are associated with Alzheimer's disease.	Alzheimer's disease	6,688 European ancestry cases, 13,685 European ancestry controls	13,182 European ancestry cases, 26,161 European ancestry controls	2q14.3	BIN1	BIN1 - NIFKP9	ENSG00000136717	ENSG00000237630		29751	32972	rs744373-?	rs744373	0	744373	regulatory_region_variant	1	0.29	3e-14	13.5229		1.17	[1.12-1.21]	Affymetrix, Illumina [496763]	N
3	rs10933431	2	233981912	rs10933431	2018-07-20	29777097	Marioni RE	2018-05-18	Transl Psychiatry	www.ncbi.nlm.nih.gov/pubmed/29777097	GWAS on family history of Alzheimer's disease.	Alzheimer's disease or family history of Alzheimer's disease	up to 42,034 British ancestry individuals with parental history of Alzheimer's disease, at least 272,244 British ancestry individuals with no parental history of Alzheimer's disease, 25,580 Alzheimer's disease cases, 48,466 controls	NA	2q37.1	NR	INPP5D, INPP5D			ENSG00000281614, ENSG00000168918	NA	NA	rs10933431-?	rs10933431	0	10933431	intron_variant	0	NR	5e-08	7.30103		NA		Affymetrix [7795605] (imputed)	N
3	rs10933431	2	233981912	rs10933431	2019-03-18	30617256	Jansen IE	2019-01-07	Nat Genet	www.ncbi.nlm.nih.gov/pubmed/30617256	Genome-wide meta-analysis identifies new loci and functional pathways influencing Alzheimer's disease risk.	Alzheimer's disease or family history of Alzheimer's disease	24,087 European ancestry late-onset Alzheimer's disease cases, 47,793 European ancestry individuals with family history of Alzheimer's disease, 383,378 European ancestry controls	NA	2q37.1	INPPD5	INPP5D, INPP5D			ENSG00000281614, ENSG00000168918	NA	NA	rs10933431-G	rs10933431	0	10933431	intron_variant	0	0.235	9e-10	9.04576		6.13	NR z-unit decrease	Affymetrix, Illumina [up to 10847151] (imputed)	N
3	rs10933431	2	233981912	rs10933431	2019-03-18	30617256	Jansen IE	2019-01-07	Nat Genet	www.ncbi.nlm.nih.gov/pubmed/30617256	Genome-wide meta-analysis identifies new loci and functional pathways influencing Alzheimer's disease risk.	Family history of Alzheimer's disease	47,793 European ancestry cases, 328,320 European ancestry controls	NA	2q37.1	INPPD5	INPP5D, INPP5D			ENSG00000281614, ENSG00000168918	NA	NA	rs10933431-G	rs10933431	0	10933431	intron_variant	0	NR	3e-06	5.52288		4.708	NR z-score decrease	Affymetrix [10847151] (imputed)	N
3	rs10933431	2	233981912	rs10933431	2019-03-18	30617256	Jansen IE	2019-01-07	Nat Genet	www.ncbi.nlm.nih.gov/pubmed/30617256	Genome-wide meta-analysis identifies new loci and functional pathways influencing Alzheimer's disease risk.	Alzheimer's disease (late onset)	24,087 European ancestry cases, 55,058 European ancestry controls	NA	2q37.1	INPPD5	INPP5D, INPP5D			ENSG00000281614, ENSG00000168918	NA	NA	rs10933431-G	rs10933431	0	10933431	intron_variant	0	NR	2e-06	5.69897		4.78983	NR z-score decrease	Illumina [up to 9862738] (imputed)	N
4	rs4351014	4	11014822	rs4504245	2018-09-17	29844566	Davies G	2018-05-29	Nat Commun	www.ncbi.nlm.nih.gov/pubmed/29844566	Study of 300,486 individuals identifies 148 independent genetic loci influencing general cognitive function.	Reaction time	330,069 European ancestry individuals	NA	4p16.1	NR					NA	NA	rs4504245-?	rs4504245	0	4504245	intergenic_variant	1	NR	3e-06	5.52288		0.0080472	[0.0046-0.0114] unit increase	Affymetrix [805426] (imputed)	N
4	rs4351014	4	11024682	rs6448451	2019-03-18	30617256	Jansen IE	2019-01-07	Nat Genet	www.ncbi.nlm.nih.gov/pubmed/30617256	Genome-wide meta-analysis identifies new loci and functional pathways influencing Alzheimer's disease risk.	Family history of Alzheimer's disease	47,793 European ancestry cases, 328,320 European ancestry controls	NA	4p16.1	CLNK					NA	NA	rs6448451-G	rs6448451	0	6448451	intergenic_variant	1	NR	1e-08	8		5.702	NR z-score increase	Affymetrix [10847151] (imputed)	N
4	rs4351014	4	11026028	rs6448453	2019-03-18	30617256	Jansen IE	2019-01-07	Nat Genet	www.ncbi.nlm.nih.gov/pubmed/30617256	Genome-wide meta-analysis identifies new loci and functional pathways influencing Alzheimer's disease risk.	Alzheimer's disease or family history of Alzheimer's disease	24,087 European ancestry late-onset Alzheimer's disease cases, 47,793 European ancestry individuals with family history of Alzheimer's disease, 383,378 European ancestry controls	NA	4p16.1	CLNK					NA	NA	rs6448453-A	rs6448453	0	6448453	intergenic_variant	1	0.252	2e-09	8.69897		6	NR z-unit increase	Affymetrix, Illumina [up to 10847151] (imputed)	N
4	rs4351014	4	11027619	rs4351014	2021-08-13	34099642	de Rojas I	2021-06-07	Nat Commun	www.ncbi.nlm.nih.gov/pubmed/34099642	Common variants in Alzheimer's disease and risk stratification by polygenic risk scores.	Alzheimer's disease	36,675 European ancestry cases, up to 42,034 European ancestry maternal or paternal cases, up to 372,760 European ancestry controls	19,087 European ancestry cases, 39,101 European ancestry controls	4p16.1	HS3ST1					NA	NA	rs4351014-C	rs4351014	0	4351014	intergenic_variant	1	0.719	9e-12	11.0458		0.94	[0.92-0.95]	Affymetrix, Illumina [up to 14542816] (imputed)	N
4	rs4351014	4	11040290	rs2904297	2015-07-27	25429627	Oryoji D	2014-11-27	J Clin Endocrinol Metab	www.ncbi.nlm.nih.gov/pubmed/25429627	Identification of a Hashimoto thyroiditis susceptibility locus via a genome-wide comparison with Graves' disease.	Hashimoto thyroiditis versus Graves' disease	263 Japanese ancestry Hashimoto thyroiditis cases, 260 Japanese ancestry GravesΓÇÖ disease cases	181 Japanese ancestry Hashimoto thyroiditis cases, 286 Japanese ancestry GravesΓÇÖ disease cases	4p16.1	intergenic	NA - BMPR1B		ENSG00000138696		NA	83719289	rs2904297-?	rs2904297	0	2904297	intergenic_variant	1	0.763	7e-06	5.1549		1.72	[1.37-2.22]	Illumina [546173]	N
5	rs114812713	6	41034000	rs114812713	2018-11-16	30072576	Emilsson V	2018-08-02	Science	www.ncbi.nlm.nih.gov/pubmed/30072576	Co-regulatory networks of human serum proteins link genetics to disease.	Blood protein levels	3,200 European ancestry individuals	NA	6p21.1	TREM2	OARD1			ENSG00000124596	NA	NA	rs114812713-G	rs114812713	0	114812713	3_prime_UTR_variant	0	0.955469	3e-10	9.52288	(TREM2, 5635_66_3)	0.35987	[0.25-0.47] unit increase	Illumina [> 1000000] (imputed)	N
5	rs114812713	6	41034000	rs114812713	2019-04-04	30820047	Kunkle BW	2019-02-28	Nat Genet	www.ncbi.nlm.nih.gov/pubmed/30820047	Genetic meta-analysis of diagnosed Alzheimer's disease identifies new risk loci and implicates A╬▓, tau, immunity and lipid processing.	Alzheimer's disease (late onset)	21,982 European ancestry cases, 41,944 European ancestry controls	up to 13,292 European ancestry cases, up to 17,219 European ancestry controls	6p21.1	OARD1	OARD1			ENSG00000124596	NA	NA	rs114812713-C	rs114812713	0	114812713	3_prime_UTR_variant	0	0.03	2e-13	12.699		1.32	[1.22-1.42]	Affymetrix, Illumina [11480632] (imputed)	N
5	rs114812713	6	41034000	rs114812713	2021-02-19	33589840	Schwartzentruber J	2021-02-15	Nat Genet	www.ncbi.nlm.nih.gov/pubmed/33589840	Genome-wide meta-analysis, fine-mapping and integrative prioritization implicate new Alzheimer's disease risk genes.	Alzheimer's disease or family history of Alzheimer's disease	472,868 European ancestry individuals	NA	6p21.1	UNC5CL	OARD1			ENSG00000124596	NA	NA	rs114812713-?	rs114812713	0	114812713	3_prime_UTR_variant	0	NR	1e-12	12		0.208485	unit increase	NR [10687077] (imputed)	N
6	rs9395288	6	47431284	rs9473117	2020-09-21	32888493	Chen MH	2020-09-01	Cell	www.ncbi.nlm.nih.gov/pubmed/32888493	Trans-ethnic and Ancestry-Specific Blood-Cell Genetics in 746,667 Individuals from 5 Global Populations.	Red cell distribution width	563,352 African American or Afro-Caribbean, African ancestry, European ancestry, East Asian ancestry, Hispanic or Latin American and South Asian ancestry individuals	NA	6p12.3	NR	B3GNTL1P2 - CD2AP-DT	ENSG00000271328	ENSG00000270761		94318	13695	rs9473117-A	rs9473117	0	9473117	intergenic_variant	1	0.72798	8e-35	34.0969		NA		Affymetrix, Illumina [22063850] (imputed)	N
6	rs1385742	6	47432637	rs9381563	2018-07-20	29777097	Marioni RE	2018-05-18	Transl Psychiatry	www.ncbi.nlm.nih.gov/pubmed/29777097	GWAS on family history of Alzheimer's disease.	Alzheimer's disease or family history of Alzheimer's disease	up to 42,034 British ancestry individuals with parental history of Alzheimer's disease, at least 272,244 British ancestry individuals with no parental history of Alzheimer's disease, 25,580 Alzheimer's disease cases, 48,466 controls	NA	6p12.3	NR	B3GNTL1P2 - CD2AP-DT	ENSG00000271328	ENSG00000270761		95671	12342	rs9381563-?	rs9381563	0	9381563	intergenic_variant	1	NR	1e-12	12		NA		Affymetrix [7795605] (imputed)	N
6	rs1385742	6	47432637	rs9381563	2019-03-18	30617256	Jansen IE	2019-01-07	Nat Genet	www.ncbi.nlm.nih.gov/pubmed/30617256	Genome-wide meta-analysis identifies new loci and functional pathways influencing Alzheimer's disease risk.	Alzheimer's disease or family history of Alzheimer's disease	24,087 European ancestry late-onset Alzheimer's disease cases, 47,793 European ancestry individuals with family history of Alzheimer's disease, 383,378 European ancestry controls	NA	6p12.3	CD2AP	B3GNTL1P2 - CD2AP-DT	ENSG00000271328	ENSG00000270761		95671	12342	rs9381563-C	rs9381563	0	9381563	intergenic_variant	1	0.355	3e-10	9.52288		6.33	NR z-unit increase	Affymetrix, Illumina [up to 10847151] (imputed)	N
6	rs1385742	6	47432637	rs9381563	2019-03-18	30617256	Jansen IE	2019-01-07	Nat Genet	www.ncbi.nlm.nih.gov/pubmed/30617256	Genome-wide meta-analysis identifies new loci and functional pathways influencing Alzheimer's disease risk.	Alzheimer's disease (late onset)	24,087 European ancestry cases, 55,058 European ancestry controls	NA	6p12.3	CD2AP	B3GNTL1P2 - CD2AP-DT	ENSG00000271328	ENSG00000270761		95671	12342	rs9381563-C	rs9381563	0	9381563	intergenic_variant	1	NR	5e-09	8.30103		5.83587	NR z-score increase	Illumina [up to 9862738] (imputed)	N
6	rs1385742	6	47432637	rs9381563	2019-03-18	30617256	Jansen IE	2019-01-07	Nat Genet	www.ncbi.nlm.nih.gov/pubmed/30617256	Genome-wide meta-analysis identifies new loci and functional pathways influencing Alzheimer's disease risk.	Family history of Alzheimer's disease	47,793 European ancestry cases, 328,320 European ancestry controls	NA	6p12.3	CD2AP	B3GNTL1P2 - CD2AP-DT	ENSG00000271328	ENSG00000270761		95671	12342	rs9381563-C	rs9381563	0	9381563	intergenic_variant	1	NR	8e-06	5.09691		4.463	NR z-score increase	Affymetrix [10847151] (imputed)	N
6	rs9395288	6	47440565	rs9369695	2017-08-30	27863252	Astle WJ	2016-11-17	Cell	www.ncbi.nlm.nih.gov/pubmed/27863252	The Allelic Landscape of Human Blood Cell Trait Variation and Links to Common Complex Disease.	Reticulocyte count	170,641 European ancestry individuals	NA	6p12.3	CD2AP	NA - CD2AP-DT		ENSG00000270761		NA	4414	rs9369695-A	rs9369695	0	9369695	intergenic_variant	1	0.2745	7e-12	11.1549		0.0274076	[0.02-0.035] unit increase	Affymetrix [~ 2500000] (imputed)	N
6	rs9395288	6	47441871	rs4715018	2020-09-18	32888494	Vuckovic D	2020-09-01	Cell	www.ncbi.nlm.nih.gov/pubmed/32888494	The Polygenic and Monogenic Basis of Blood Traits and Diseases.	Immature fraction of reticulocytes	408,112 British individuals	NA	6p12.3	CD2AP	NA - CD2AP-DT		ENSG00000270761		NA	3108	rs4715018-C	rs4715018	0	4715018	regulatory_region_variant	1	0.276124	9e-37	36.0458		0.0316056	[0.027-0.036] unit increase	Affymetrix [93095623] (imputed)	N
6	rs9395288	6	47441871	rs4715018	2019-02-08	30595370	Kichaev G	2018-12-27	Am J Hum Genet	www.ncbi.nlm.nih.gov/pubmed/30595370	Leveraging Polygenic Functional Enrichment to Improve GWAS Power.	Red cell distribution width	approximately 445,000 European ancestry individuals	NA	6p12.3		NA - CD2AP-DT		ENSG00000270761		NA	3108	rs4715018-?	rs4715018	0	4715018	regulatory_region_variant	1	NR	3e-32	31.5229		NA		NR [~ 8900000] (imputed)	N
6	rs9395288	6	47448336	rs9367279	2017-08-30	27863252	Astle WJ	2016-11-17	Cell	www.ncbi.nlm.nih.gov/pubmed/27863252	The Allelic Landscape of Human Blood Cell Trait Variation and Links to Common Complex Disease.	Reticulocyte fraction of red cells	170,690 European ancestry individuals	NA	6p12.3	CD2AP	CD2AP			ENSG00000198087	NA	NA	rs9367279-G	rs9367279	0	9367279	intron_variant	0	0.2747	2e-11	10.699		0.0268128	[0.019-0.035] unit increase	Affymetrix [~ 2500000] (imputed)	N
6	rs9395288	6	47452270	rs9296559	2017-08-30	27863252	Astle WJ	2016-11-17	Cell	www.ncbi.nlm.nih.gov/pubmed/27863252	The Allelic Landscape of Human Blood Cell Trait Variation and Links to Common Complex Disease.	High light scatter reticulocyte percentage of red cells	170,763 European ancestry individuals	NA	6p12.3	CD2AP	CD2AP			ENSG00000198087	NA	NA	rs9296559-C	rs9296559	0	9296559	intron_variant	0	0.2753	5e-17	16.301		0.033534	[0.026-0.041] unit increase	Affymetrix [~ 2500000] (imputed)	N
6	rs9395288	6	47452270	rs9296559	2017-08-30	27863252	Astle WJ	2016-11-17	Cell	www.ncbi.nlm.nih.gov/pubmed/27863252	The Allelic Landscape of Human Blood Cell Trait Variation and Links to Common Complex Disease.	High light scatter reticulocyte count	170,761 European ancestry individuals	NA	6p12.3	CD2AP	CD2AP			ENSG00000198087	NA	NA	rs9296559-C	rs9296559	0	9296559	intron_variant	0	0.2753	7e-18	17.1549		0.0344969	[0.027-0.042] unit increase	Affymetrix [~ 2500000] (imputed)	N
6	rs9395288	6	47452270	rs9296559	2017-08-30	27863252	Astle WJ	2016-11-17	Cell	www.ncbi.nlm.nih.gov/pubmed/27863252	The Allelic Landscape of Human Blood Cell Trait Variation and Links to Common Complex Disease.	Immature fraction of reticulocytes	170,548 European ancestry individuals	NA	6p12.3	CD2AP	CD2AP			ENSG00000198087	NA	NA	rs9296559-C	rs9296559	0	9296559	intron_variant	0	0.2752	1e-17	17		0.0339892	[0.026-0.042] unit increase	Affymetrix [~ 2500000] (imputed)	N
6	rs9395288	6	47453378	rs9349407	2011-05-24	21460841	Naj AC	2011-04-03	Nat Genet	www.ncbi.nlm.nih.gov/pubmed/21460841	Common variants at MS4A4/MS4A6E, CD2AP, CD33 and EPHA1 are associated with late-onset Alzheimer's disease.	Alzheimer's disease (late onset)	8,309 European ancestry cases, 7,366 European ancestry controls	10,523 European ancestry cases, 28,231 European ancestry controls	6p12.3	CD2AP	CD2AP			ENSG00000198087	NA	NA	rs9349407-C	rs9349407	0	9349407	intron_variant	0	0.27	9e-09	8.04576		1.11	[1.07-1.15]	Affymetrix, Illumina [2324889] (imputed)	N
6	rs9395288	6	47487762	rs10948363	2014-04-16	24162737	Lambert JC	2013-10-27	Nat Genet	www.ncbi.nlm.nih.gov/pubmed/24162737	Meta-analysis of 74,046 individuals identifies 11 new susceptibility loci for Alzheimer's disease.	Alzheimer's disease (late onset)	17,008 European ancestry cases, 37,154 European ancestry controls	8,572 European ancestry cases, 11,312 European ancestry controls	6p12.3	CD2AP	CD2AP			ENSG00000198087	NA	NA	rs10948363-G	rs10948363	0	10948363	intron_variant	0	0.266	5e-11	10.301		1.1	[1.07-1.13]	Illumina [7055881] (imputed)	N
6	rs9395288	6	47487762	rs10948363	2019-11-13	31473137	Moreno-Grau S	2019-08-13	Alzheimers Dement	www.ncbi.nlm.nih.gov/pubmed/31473137	Genome-wide association analysis of dementia and its clinical endophenotypes reveal novel loci associated with Alzheimer's disease and three causality networks: The GR@ACE project.	Alzheimer's disease	4,120 Spanish ancestry cases, 17,008 cases, 3,289 Spanish ancestry controls, 37,154 controls	1,943 Spanish ancestry cases, 8,572 cases, 3,016 Spanish ancestry controls, 11,312 controls	6p12.3	CD2AP	CD2AP			ENSG00000198087	NA	NA	rs10948363-?	rs10948363	0	10948363	intron_variant	0	NR	5e-09	8.30103		1.1	[1.13-1.06]	Affymetrix [up to 7055881] (imputed)	N
6	rs9395288	6	47487762	rs10948363	2019-03-18	30617256	Jansen IE	2019-01-07	Nat Genet	www.ncbi.nlm.nih.gov/pubmed/30617256	Genome-wide meta-analysis identifies new loci and functional pathways influencing Alzheimer's disease risk.	Alzheimer's disease or family history of Alzheimer's disease	24,087 European ancestry late-onset Alzheimer's disease cases, 47,793 European ancestry individuals with family history of Alzheimer's disease, 383,378 European ancestry controls	NA	6p12.3	CD2AP	CD2AP			ENSG00000198087	NA	NA	rs10948363-G	rs10948363	0	10948363	intron_variant	0	0.2754	1e-08	8		5.72	NR z-unit increase	Affymetrix, Illumina [up to 10847151] (imputed)	N
6	rs9395288	6	47487762	rs10948363	2019-03-18	30617256	Jansen IE	2019-01-07	Nat Genet	www.ncbi.nlm.nih.gov/pubmed/30617256	Genome-wide meta-analysis identifies new loci and functional pathways influencing Alzheimer's disease risk.	Alzheimer's disease (late onset)	24,087 European ancestry cases, 55,058 European ancestry controls	NA	6p12.3	CD2AP	CD2AP			ENSG00000198087	NA	NA	rs10948363-G	rs10948363	0	10948363	intron_variant	0	NR	7e-08	7.1549		5.39	NR z-score increase	Illumina [up to 9862738] (imputed)	N
6	rs9395288	6	47598125	rs9395288	2018-07-20	29777097	Marioni RE	2018-05-18	Transl Psychiatry	www.ncbi.nlm.nih.gov/pubmed/29777097	GWAS on family history of Alzheimer's disease.	Alzheimer's disease or family history of Alzheimer's disease	up to 42,034 British ancestry individuals with parental history of Alzheimer's disease, at least 272,244 British ancestry individuals with no parental history of Alzheimer's disease, 25,580 Alzheimer's disease cases, 48,466 controls	NA	6p12.3	NR	CD2AP - ADGRF2	ENSG00000198087	ENSG00000164393		3126	26047	rs9395288-?	rs9395288	0	9395288	intergenic_variant	1	NR	5e-08	7.30103		NA		Affymetrix [7795605] (imputed)	N
6	rs9395288	6	47606029	rs9357551	2020-09-21	32888493	Chen MH	2020-09-01	Cell	www.ncbi.nlm.nih.gov/pubmed/32888493	Trans-ethnic and Ancestry-Specific Blood-Cell Genetics in 746,667 Individuals from 5 Global Populations.	Platelet count	542,827 European ancestry individuals	NA	6p12.3	NR	CD2AP - ADGRF2	ENSG00000198087	ENSG00000164393		11030	18143	rs9357551-T	rs9357551	0	9357551	intergenic_variant	1	0.268433	7e-37	36.1549		0.02632	[0.022-0.03] SD unit increase	Affymetrix, Illumina [50241410] (imputed)	N
6	rs9395288	6	47606029	rs9357551	2020-09-21	32888493	Chen MH	2020-09-01	Cell	www.ncbi.nlm.nih.gov/pubmed/32888493	Trans-ethnic and Ancestry-Specific Blood-Cell Genetics in 746,667 Individuals from 5 Global Populations.	Platelet count	721,201 African American or Afro-Caribbean, African ancestry, European ancestry, East Asian ancestry, Hispanic or Latin American and South Asian ancestry individuals	NA	6p12.3	NR	CD2AP - ADGRF2	ENSG00000198087	ENSG00000164393		11030	18143	rs9357551-T	rs9357551	0	9357551	intergenic_variant	1	0.241483	4e-37	36.3979		NA		Affymetrix, Illumina [24588908] (imputed)	N
6	rs9395288	6	47606712	rs4711890	2017-08-30	27863252	Astle WJ	2016-11-17	Cell	www.ncbi.nlm.nih.gov/pubmed/27863252	The Allelic Landscape of Human Blood Cell Trait Variation and Links to Common Complex Disease.	Platelet count	166,066 European ancestry individuals	NA	6p12.3	intergenic	CD2AP - ADGRF2	ENSG00000198087	ENSG00000164393		11713	17460	rs4711890-G	rs4711890	0	4711890	intergenic_variant	1	0.2675	1e-13	13		0.030509	[0.022-0.039] unit increase	Affymetrix [~ 2500000] (imputed)	N
6	rs9395288	6	47606712	rs4711890	2020-09-18	32888494	Vuckovic D	2020-09-01	Cell	www.ncbi.nlm.nih.gov/pubmed/32888494	The Polygenic and Monogenic Basis of Blood Traits and Diseases.	Mean platelet volume	408,112 British individuals	NA	6p12.3		CD2AP - ADGRF2	ENSG00000198087	ENSG00000164393		11713	17460	rs4711890-G	rs4711890	0	4711890	intergenic_variant	1	0.267882	2e-44	43.699		0.035557	[0.031-0.041] unit decrease	Affymetrix [93095623] (imputed)	N
6	rs9395288	6	47606712	rs4711890	2020-09-18	32888494	Vuckovic D	2020-09-01	Cell	www.ncbi.nlm.nih.gov/pubmed/32888494	The Polygenic and Monogenic Basis of Blood Traits and Diseases.	Platelet distribution width	408,112 British individuals	NA	6p12.3		CD2AP - ADGRF2	ENSG00000198087	ENSG00000164393		11713	17460	rs4711890-G	rs4711890	0	4711890	intergenic_variant	1	0.267894	8e-45	44.0969		0.0369581	[0.032-0.042] unit decrease	Affymetrix [93095623] (imputed)	N
6	rs9395288	6	47609592	rs9473147	2017-08-30	27863252	Astle WJ	2016-11-17	Cell	www.ncbi.nlm.nih.gov/pubmed/27863252	The Allelic Landscape of Human Blood Cell Trait Variation and Links to Common Complex Disease.	Platelet distribution width	164,433 European ancestry individuals	NA	6p12.3	intergenic	CD2AP - ADGRF2	ENSG00000198087	ENSG00000164393		14593	14580	rs9473147-G	rs9473147	0	9473147	intergenic_variant	1	0.2675	1e-23	23		0.040751	[0.033-0.049] unit decrease	Affymetrix [~ 2500000] (imputed)	N
6	rs9395288	6	47609592	rs9473147	2017-08-30	27863252	Astle WJ	2016-11-17	Cell	www.ncbi.nlm.nih.gov/pubmed/27863252	The Allelic Landscape of Human Blood Cell Trait Variation and Links to Common Complex Disease.	Mean platelet volume	164,454 European ancestry individuals	NA	6p12.3	intergenic	CD2AP - ADGRF2	ENSG00000198087	ENSG00000164393		14593	14580	rs9473147-G	rs9473147	0	9473147	intergenic_variant	1	0.2675	3e-23	22.5229		0.0407753	[0.033-0.049] unit decrease	Affymetrix [~ 2500000] (imputed)	N
6	rs9395288	6	47609592	rs9473147	2020-09-21	32888493	Chen MH	2020-09-01	Cell	www.ncbi.nlm.nih.gov/pubmed/32888493	Trans-ethnic and Ancestry-Specific Blood-Cell Genetics in 746,667 Individuals from 5 Global Populations.	Mean platelet volume	484,042 African American or Afro-Caribbean, African ancestry, European ancestry, East Asian ancestry, Hispanic or Latin American and South Asian ancestry individuals	NA	6p12.3	NR	CD2AP - ADGRF2	ENSG00000198087	ENSG00000164393		14593	14580	rs9473147-A	rs9473147	0	9473147	intergenic_variant	1	0.732483	6e-71	70.2218		NA		Affymetrix, Illumina [17210439] (imputed)	N
6	rs9395288	6	47609592	rs9473147	2020-09-21	32888493	Chen MH	2020-09-01	Cell	www.ncbi.nlm.nih.gov/pubmed/32888493	Trans-ethnic and Ancestry-Specific Blood-Cell Genetics in 746,667 Individuals from 5 Global Populations.	Mean platelet volume	460,935 European ancestry individuals	NA	6p12.3	NR	CD2AP - ADGRF2	ENSG00000198087	ENSG00000164393		14593	14580	rs9473147-A	rs9473147	0	9473147	intergenic_variant	1	0.732039	2e-71	70.699		0.038849	[0.035-0.043] SD unit increase	Affymetrix, Illumina [49660172] (imputed)	N
6	rs9395288	6	47621579	rs7772202	2020-09-18	32888494	Vuckovic D	2020-09-01	Cell	www.ncbi.nlm.nih.gov/pubmed/32888494	The Polygenic and Monogenic Basis of Blood Traits and Diseases.	Platelet count	408,112 British individuals	NA	6p12.3	GPR111	CD2AP - ADGRF2	ENSG00000198087	ENSG00000164393		26580	2593	rs7772202-A	rs7772202	0	7772202	regulatory_region_variant	1	0.269174	1e-25	25		0.0264373	[0.021-0.031] unit increase	Affymetrix [93095623] (imputed)	N
7	rs858502	7	99776272	rs7799441	2019-02-08	30595370	Kichaev G	2018-12-27	Am J Hum Genet	www.ncbi.nlm.nih.gov/pubmed/30595370	Leveraging Polygenic Functional Enrichment to Improve GWAS Power.	Red blood cell count	approximately 445,000 European ancestry individuals	NA	7q22.1		STAG3			ENSG00000066923	NA	NA	rs7799441-?	rs7799441	0	7799441	intron_variant	0	NR	2e-15	14.699		NA		NR [~ 8900000] (imputed)	N
7	rs4727455	7	99785750	rs4727449	2019-03-18	30617256	Jansen IE	2019-01-07	Nat Genet	www.ncbi.nlm.nih.gov/pubmed/30617256	Genome-wide meta-analysis identifies new loci and functional pathways influencing Alzheimer's disease risk.	Alzheimer's disease or family history of Alzheimer's disease	24,087 European ancestry late-onset Alzheimer's disease cases, 47,793 European ancestry individuals with family history of Alzheimer's disease, 383,378 European ancestry controls	NA	7q22.1	STAG3	STAG3			ENSG00000066923	NA	NA	rs4727449-T	rs4727449	0	4727449	intron_variant	0	0.1607	3e-08	7.52288		5.51442	NR z-unit increase	Affymetrix, Illumina [up to 10847151] (imputed)	N
7	rs34857299	7	99840461	rs866500	2018-07-20	29777097	Marioni RE	2018-05-18	Transl Psychiatry	www.ncbi.nlm.nih.gov/pubmed/29777097	GWAS on family history of Alzheimer's disease.	Alzheimer's disease or family history of Alzheimer's disease	up to 42,034 British ancestry individuals with parental history of Alzheimer's disease, at least 272,244 British ancestry individuals with no parental history of Alzheimer's disease, 25,580 Alzheimer's disease cases, 48,466 controls	NA	7q22.1	NR	CASTOR3			ENSG00000239521	NA	NA	rs866500-?	rs866500	0	866500	intron_variant	0	NR	5e-08	7.30103		NA		Affymetrix [7795605] (imputed)	N
7	rs858502	7	99843353	rs858502	2018-07-20	29777097	Marioni RE	2018-05-18	Transl Psychiatry	www.ncbi.nlm.nih.gov/pubmed/29777097	GWAS on family history of Alzheimer's disease.	Alzheimer's disease or family history of Alzheimer's disease	up to 42,034 British ancestry individuals with parental history of Alzheimer's disease, at least 272,244 British ancestry individuals with no parental history of Alzheimer's disease, 25,580 Alzheimer's disease cases, 48,466 controls	NA	7q22.1	NR	CASTOR3			ENSG00000239521	NA	NA	rs858502-?	rs858502	0	858502	intron_variant	0	NR	5e-08	7.30103		NA		Affymetrix [7795605] (imputed)	N
7	rs34857299	7	99893148	rs6979218	2018-11-16	30072576	Emilsson V	2018-08-02	Science	www.ncbi.nlm.nih.gov/pubmed/30072576	Co-regulatory networks of human serum proteins link genetics to disease.	Blood protein levels	3,200 European ancestry individuals	NA	7q22.1	PILRA	CASTOR3 - SPDYE3	ENSG00000239521	ENSG00000214300		23307	12177	rs6979218-G	rs6979218	0	6979218	regulatory_region_variant	1	0.723437	3E-551	550.523	(PILRA, 10816_150_3)	1.16694	[1.13-1.2] unit decrease	Illumina [> 1000000] (imputed)	N
7	rs34857299	7	99893148	rs6979218	2020-09-18	32888494	Vuckovic D	2020-09-01	Cell	www.ncbi.nlm.nih.gov/pubmed/32888494	The Polygenic and Monogenic Basis of Blood Traits and Diseases.	Immature fraction of reticulocytes	408,112 British individuals	NA	7q22.1		CASTOR3 - SPDYE3	ENSG00000239521	ENSG00000214300		23307	12177	rs6979218-G	rs6979218	0	6979218	regulatory_region_variant	1	0.732014	2e-09	8.69897		0.0155948	[0.011-0.021] unit decrease	Affymetrix [93095623] (imputed)	N
7	rs60738304	7	99932049	rs7384878	2018-07-20	29777097	Marioni RE	2018-05-18	Transl Psychiatry	www.ncbi.nlm.nih.gov/pubmed/29777097	GWAS on family history of Alzheimer's disease.	Family history of Alzheimer's disease	up to 42,034 British ancestry individuals with parental history of Alzheimer's disease, at least 272,244 European ancestry individuals with no parental history of Alzheimer's disease	NA	7q22.1	NR	PMS2P1			ENSG00000078319	NA	NA	rs7384878-?	rs7384878	0	7384878	intron_variant	0	NR	1e-10	10		1.07	[1.05, 1.09]	Affymetrix [7795605] (imputed)	N
7	rs60738304	7	99932049	rs7384878	2019-03-18	30617256	Jansen IE	2019-01-07	Nat Genet	www.ncbi.nlm.nih.gov/pubmed/30617256	Genome-wide meta-analysis identifies new loci and functional pathways influencing Alzheimer's disease risk.	Family history of Alzheimer's disease	47,793 European ancestry cases, 328,320 European ancestry controls	NA	7q22.1	ZCWPW1	PMS2P1			ENSG00000078319	NA	NA	rs7384878-C	rs7384878	0	7384878	intron_variant	0	NR	2e-10	9.69897		6.335	NR z-score decrease	Affymetrix [10847151] (imputed)	N
7	rs60738304	7	99932049	rs7384878	2019-02-08	30595370	Kichaev G	2018-12-27	Am J Hum Genet	www.ncbi.nlm.nih.gov/pubmed/30595370	Leveraging Polygenic Functional Enrichment to Improve GWAS Power.	Red cell distribution width	approximately 445,000 European ancestry individuals	NA	7q22.1		PMS2P1			ENSG00000078319	NA	NA	rs7384878-?	rs7384878	0	7384878	intron_variant	0	NR	2e-08	7.69897		NA		NR [~ 8900000] (imputed)	N
7	rs55773945	7	99938955	rs35305377	2018-07-20	29777097	Marioni RE	2018-05-18	Transl Psychiatry	www.ncbi.nlm.nih.gov/pubmed/29777097	GWAS on family history of Alzheimer's disease.	Alzheimer's disease or family history of Alzheimer's disease	up to 42,034 British ancestry individuals with parental history of Alzheimer's disease, at least 272,244 British ancestry individuals with no parental history of Alzheimer's disease, 25,580 Alzheimer's disease cases, 48,466 controls	NA	7q22.1	NR	STAG3L5P, STAG3L5P-PVRIG2P-PILRB			ENSG00000242294, ENSG00000272752	NA	NA	rs35305377-?	rs35305377	0	35305377	intron_variant	0	NR	5e-08	7.30103		NA		Affymetrix [7795605] (imputed)	N
7	rs55773945	7	99938955	rs35305377	2020-02-19	31636452	Satizabal CL	2019-10-21	Nat Genet	www.ncbi.nlm.nih.gov/pubmed/31636452	Genetic architecture of subcortical brain structures in 38,851 individuals.	Caudate nucleus volume	37,741 European ancestry individuals	341 South East and East Asian ancestry individuals, 769 African American individuals	7q22.1	NR	STAG3L5P, STAG3L5P-PVRIG2P-PILRB			ENSG00000242294, ENSG00000272752	NA	NA	rs35305377-A	rs35305377	0	35305377	intron_variant	0	0.5467	1e-08	8		5.709	NR z score decrease	Affymetrix, Illumina [NR] (imputed)	N
7	rs55773945	7	99938955	rs35305377	2016-10-14	26634245	Lutz SM	2015-12-03	BMC Genet	www.ncbi.nlm.nih.gov/pubmed/26634245	A genome-wide association study identifies risk loci for spirometric measures among smokers of European and African ancestry.	Post bronchodilator FEV1	10,094 European ancestry current and former smoker individuals, 3,260 African American current and former smoker individuals, 178 current and former smoker individuals	NA	7q22.1	PILRB	STAG3L5P, STAG3L5P-PVRIG2P-PILRB			ENSG00000242294, ENSG00000272752	NA	NA	rs35305377-A	rs35305377	0	35305377	intron_variant	0	0.574	5e-06	5.30103		0.042	NR unit increase	Illumina [NR] (imputed)	N
7	rs4727455	7	99940307	rs13228694	2013-04-09	23251661	Comuzzie AG	2012-12-04	PLoS One	www.ncbi.nlm.nih.gov/pubmed/23251661	Novel genetic loci identified for the pathophysiology of childhood obesity in the Hispanic population.	Obesity-related traits	815 Hispanic children from 263 families	NA	7q22.1	PMS2L1	STAG3L5P-PVRIG2P-PILRB, STAG3L5P			ENSG00000272752, ENSG00000242294	NA	NA	rs13228694-A	rs13228694	0	13228694	intron_variant	0	0.043	6e-06	5.22185	(IGF1 free )	0.03	[NR] ng/mL increase	Illumina [899892]	N
7	rs60738304	7	99971834	rs1859788	2018-07-20	29777097	Marioni RE	2018-05-18	Transl Psychiatry	www.ncbi.nlm.nih.gov/pubmed/29777097	GWAS on family history of Alzheimer's disease.	Family history of Alzheimer's disease	up to 42,034 British ancestry individuals with parental history of Alzheimer's disease, at least 272,244 European ancestry individuals with no parental history of Alzheimer's disease	NA	7q22.1	NR	PILRA			ENSG00000085514	NA	NA	rs1859788-?	rs1859788	0	1859788	missense_variant	0	NR	2e-10	9.69897		NA		Affymetrix [7795605] (imputed)	N
7	rs60738304	7	99971834	rs1859788	2018-07-20	29777097	Marioni RE	2018-05-18	Transl Psychiatry	www.ncbi.nlm.nih.gov/pubmed/29777097	GWAS on family history of Alzheimer's disease.	Alzheimer's disease or family history of Alzheimer's disease	up to 42,034 British ancestry individuals with parental history of Alzheimer's disease, at least 272,244 British ancestry individuals with no parental history of Alzheimer's disease, 25,580 Alzheimer's disease cases, 48,466 controls	NA	7q22.1	NR	PILRA			ENSG00000085514	NA	NA	rs1859788-?	rs1859788	0	1859788	missense_variant	0	NR	3e-18	17.5229		NA		Affymetrix [7795605] (imputed)	N
7	rs60738304	7	99971834	rs1859788	2019-03-18	30617256	Jansen IE	2019-01-07	Nat Genet	www.ncbi.nlm.nih.gov/pubmed/30617256	Genome-wide meta-analysis identifies new loci and functional pathways influencing Alzheimer's disease risk.	Alzheimer's disease or family history of Alzheimer's disease	24,087 European ancestry late-onset Alzheimer's disease cases, 47,793 European ancestry individuals with family history of Alzheimer's disease, 383,378 European ancestry controls	NA	7q22.1	ZCWPW1	PILRA			ENSG00000085514	NA	NA	rs1859788-A	rs1859788	0	1859788	missense_variant	0	0.31	2e-15	14.699		7.93	NR z-unit decrease	Affymetrix, Illumina [up to 10847151] (imputed)	N
7	rs60738304	7	99971834	rs1859788	2019-03-18	30617256	Jansen IE	2019-01-07	Nat Genet	www.ncbi.nlm.nih.gov/pubmed/30617256	Genome-wide meta-analysis identifies new loci and functional pathways influencing Alzheimer's disease risk.	Alzheimer's disease (late onset)	24,087 European ancestry cases, 55,058 European ancestry controls	NA	7q22.1	ZCWPW1	PILRA			ENSG00000085514	NA	NA	rs1859788-A	rs1859788	0	1859788	missense_variant	0	NR	6e-09	8.22185		5.81545	NR z-score decrease	Illumina [up to 9862738] (imputed)	N
7	rs60738304	7	100004446	rs1476679	2014-04-16	24162737	Lambert JC	2013-10-27	Nat Genet	www.ncbi.nlm.nih.gov/pubmed/24162737	Meta-analysis of 74,046 individuals identifies 11 new susceptibility loci for Alzheimer's disease.	Alzheimer's disease (late onset)	17,008 European ancestry cases, 37,154 European ancestry controls	8,572 European ancestry cases, 11,312 European ancestry controls	7q22.1	ZCWPW1	ZCWPW1			ENSG00000078487	NA	NA	rs1476679-T	rs1476679	0	1476679	intron_variant	0	0.713	6e-10	9.22185		1.0989	[1.06-1.12]	Illumina [7055881] (imputed)	N
7	rs60738304	7	100004446	rs1476679	2019-11-13	31473137	Moreno-Grau S	2019-08-13	Alzheimers Dement	www.ncbi.nlm.nih.gov/pubmed/31473137	Genome-wide association analysis of dementia and its clinical endophenotypes reveal novel loci associated with Alzheimer's disease and three causality networks: The GR@ACE project.	Alzheimer's disease	4,120 Spanish ancestry cases, 17,008 cases, 3,289 Spanish ancestry controls, 37,154 controls	1,943 Spanish ancestry cases, 8,572 cases, 3,016 Spanish ancestry controls, 11,312 controls	7q22.1	ZCWPW1	ZCWPW1			ENSG00000078487	NA	NA	rs1476679-?	rs1476679	0	1476679	intron_variant	0	NR	2e-06	5.69897		1.07527	[1.11-1.04]	Affymetrix [up to 7055881] (imputed)	N
7	rs60738304	7	100004446	rs1476679	2018-07-20	29777097	Marioni RE	2018-05-18	Transl Psychiatry	www.ncbi.nlm.nih.gov/pubmed/29777097	GWAS on family history of Alzheimer's disease.	Maternal history of Alzheimer's disease	27,696 British ancestry cases, 260,980 British ancestry controls	NA	7q22.1	NR	ZCWPW1			ENSG00000078487	NA	NA	rs1476679-?	rs1476679	0	1476679	intron_variant	0	NR	2e-06	5.69897		1.06036	NR	Affymetrix [7795605] (imputed)	N
7	rs60738304	7	100004446	rs1476679	2018-07-20	29777097	Marioni RE	2018-05-18	Transl Psychiatry	www.ncbi.nlm.nih.gov/pubmed/29777097	GWAS on family history of Alzheimer's disease.	Family history of Alzheimer's disease	up to 42,034 British ancestry individuals with parental history of Alzheimer's disease, at least 272,244 European ancestry individuals with no parental history of Alzheimer's disease	NA	7q22.1	NR	ZCWPW1			ENSG00000078487	NA	NA	rs1476679-?	rs1476679	0	1476679	intron_variant	0	NR	3e-10	9.52288		1.06513		Affymetrix [7795605] (imputed)	N
7	rs60738304	7	100004446	rs1476679	2019-03-18	30617256	Jansen IE	2019-01-07	Nat Genet	www.ncbi.nlm.nih.gov/pubmed/30617256	Genome-wide meta-analysis identifies new loci and functional pathways influencing Alzheimer's disease risk.	Family history of Alzheimer's disease	47,793 European ancestry cases, 328,320 European ancestry controls	NA	7q22.1	ZCWPW1	ZCWPW1			ENSG00000078487	NA	NA	rs1476679-C	rs1476679	0	1476679	intron_variant	0	NR	1e-09	9		0.009998	NR unit decrease	Affymetrix [10847151] (imputed)	N
7	rs60738304	7	100004446	rs1476679	2019-03-18	30617256	Jansen IE	2019-01-07	Nat Genet	www.ncbi.nlm.nih.gov/pubmed/30617256	Genome-wide meta-analysis identifies new loci and functional pathways influencing Alzheimer's disease risk.	Alzheimer's disease or family history of Alzheimer's disease	24,087 European ancestry late-onset Alzheimer's disease cases, 47,793 European ancestry individuals with family history of Alzheimer's disease, 383,378 European ancestry controls	NA	7q22.1	ZCWPW1	ZCWPW1			ENSG00000078487	NA	NA	rs1476679-C	rs1476679	0	1476679	intron_variant	0	0.3085	6e-14	13.2218		7.51	NR z-unit decrease	Affymetrix, Illumina [up to 10847151] (imputed)	N
7	rs60738304	7	100004446	rs1476679	2019-03-18	30617256	Jansen IE	2019-01-07	Nat Genet	www.ncbi.nlm.nih.gov/pubmed/30617256	Genome-wide meta-analysis identifies new loci and functional pathways influencing Alzheimer's disease risk.	Alzheimer's disease (late onset)	24,087 European ancestry cases, 55,058 European ancestry controls	NA	7q22.1	ZCWPW1	ZCWPW1			ENSG00000078487	NA	NA	rs1476679-C	rs1476679	0	1476679	intron_variant	0	NR	2e-07	6.69897		5.21	NR z-score decrease	Illumina [up to 9862738] (imputed)	N
7	rs60738304	7	100012334	rs34919929	2020-09-16	32573913	Sherva R	2020-06-23	Alzheimers Dement	www.ncbi.nlm.nih.gov/pubmed/32573913	Genome-wide association study of rate of cognitive decline in Alzheimer's disease patients identifies novel genes and pathways.	Rate of cognitive decline in Alzheimer's disease	3,946 European ancestry cases	NA	7q22.1	NR	ZCWPW1			ENSG00000078487	NA	NA	rs34919929-G	rs34919929	0	34919929	intron_variant	0	NR	7e-07	6.1549	(LME model)	0.48295	[0.29-0.67] unit increase	NR [NR] (imputed)	N
7	rs60738304	7	100091795	rs12539172	2018-11-16	30072576	Emilsson V	2018-08-02	Science	www.ncbi.nlm.nih.gov/pubmed/30072576	Co-regulatory networks of human serum proteins link genetics to disease.	Blood protein levels	3,200 European ancestry individuals	NA	7q22.1	PILRA	NYAP1			ENSG00000166924	NA	NA	rs12539172-C	rs12539172	0	12539172	3_prime_UTR_variant	0	0.6675	8E-953	952.097	(PILRA, 6402_8_3)	1.28709	[1.26-1.31] unit decrease	Illumina [> 1000000] (imputed)	N
7	rs60738304	7	100091795	rs12539172	2020-08-03	32352494	Han X	2020-04-30	JAMA Ophthalmol	www.ncbi.nlm.nih.gov/pubmed/32352494	Association of Myopia and Intraocular Pressure With Retinal Detachment in European Descent Participants of the UK Biobank Cohort: A Mendelian Randomization Study.	Spherical equivalent	95,827 European ancestry individuals	NA	7q22.1	NR	NYAP1			ENSG00000166924	NA	NA	rs12539172-C	rs12539172	0	12539172	3_prime_UTR_variant	0		4e-08	7.39794		0.06	[0.04-0.08] unit increase	NR [NR]	N
8	rs56402156	7	143099133	rs10808026	2019-05-15	30805717	Zhu Z	2019-02-25	Hum Genet	www.ncbi.nlm.nih.gov/pubmed/30805717	Shared genetic architecture between metabolic traits and Alzheimer's disease: a large-scale genome-wide cross-trait analysis.	Alzheimer's disease or HDL levels (pleiotropy)	54,162 European ancestry cases, 60,812 European ancestry individuals	NA	7q35	EPHA1, EPHA1-AS1, ZYX	EPHA1, EPHA1			ENSG00000146904, ENSG00000284816	NA	NA	rs10808026-?	rs10808026	0	10808026	intron_variant	0		1e-10	10		NA		NR [NR]	N
8	rs56402156	7	143103481	rs56402156	2018-07-20	29777097	Marioni RE	2018-05-18	Transl Psychiatry	www.ncbi.nlm.nih.gov/pubmed/29777097	GWAS on family history of Alzheimer's disease.	Alzheimer's disease or family history of Alzheimer's disease	up to 42,034 British ancestry individuals with parental history of Alzheimer's disease, at least 272,244 British ancestry individuals with no parental history of Alzheimer's disease, 25,580 Alzheimer's disease cases, 48,466 controls	NA	7q35	NR	EPHA1, EPHA1			ENSG00000146904, ENSG00000284816	NA	NA	rs56402156-?	rs56402156	0	56402156	intron_variant	0	NR	5e-08	7.30103		NA		Affymetrix [7795605] (imputed)	N
8	rs3935067	7	143104331	rs3935067	2018-07-20	29777097	Marioni RE	2018-05-18	Transl Psychiatry	www.ncbi.nlm.nih.gov/pubmed/29777097	GWAS on family history of Alzheimer's disease.	Alzheimer's disease or family history of Alzheimer's disease	up to 42,034 British ancestry individuals with parental history of Alzheimer's disease, at least 272,244 British ancestry individuals with no parental history of Alzheimer's disease, 25,580 Alzheimer's disease cases, 48,466 controls	NA	7q35	NR	EPHA1, EPHA1			ENSG00000146904, ENSG00000284816	NA	NA	rs3935067-?	rs3935067	0	3935067	intron_variant	0	NR	5e-08	7.30103		NA		Affymetrix [7795605] (imputed)	N
8	rs12703526	7	143107588	rs12703526	2021-02-19	33589840	Schwartzentruber J	2021-02-15	Nat Genet	www.ncbi.nlm.nih.gov/pubmed/33589840	Genome-wide meta-analysis, fine-mapping and integrative prioritization implicate new Alzheimer's disease risk genes.	Alzheimer's disease or family history of Alzheimer's disease	472,868 European ancestry individuals	NA	7q35	EPHA1	EPHA1-AS1, EPHA1-AS1			ENSG00000229153, ENSG00000285468	NA	NA	rs12703526-?	rs12703526	0	12703526	intron_variant	0	NR	1e-11	11		0.0654321	unit decrease	NR [10687077] (imputed)	N
8	rs12703526	7	143108158	rs7810606	2019-03-18	30617256	Jansen IE	2019-01-07	Nat Genet	www.ncbi.nlm.nih.gov/pubmed/30617256	Genome-wide meta-analysis identifies new loci and functional pathways influencing Alzheimer's disease risk.	Alzheimer's disease or family history of Alzheimer's disease	24,087 European ancestry late-onset Alzheimer's disease cases, 47,793 European ancestry individuals with family history of Alzheimer's disease, 383,378 European ancestry controls	NA	7q35	EPHA1	EPHA1-AS1, EPHA1-AS1			ENSG00000229153, ENSG00000285468	NA	NA	rs7810606-T	rs7810606	0	7810606	intron_variant	0	0.5	4e-11	10.3979		6.62	NR z-unit decrease	Affymetrix, Illumina [up to 10847151] (imputed)	N
8	rs12703526	7	143108158	rs7810606	2019-03-18	30617256	Jansen IE	2019-01-07	Nat Genet	www.ncbi.nlm.nih.gov/pubmed/30617256	Genome-wide meta-analysis identifies new loci and functional pathways influencing Alzheimer's disease risk.	Family history of Alzheimer's disease	47,793 European ancestry cases, 328,320 European ancestry controls	NA	7q35	EPHA1	EPHA1-AS1, EPHA1-AS1			ENSG00000229153, ENSG00000285468	NA	NA	rs7810606-T	rs7810606	0	7810606	intron_variant	0	NR	1e-06	6		4.891	NR z-score decrease	Affymetrix [10847151] (imputed)	N
8	rs12703526	7	143108158	rs7810606	2018-07-20	29777097	Marioni RE	2018-05-18	Transl Psychiatry	www.ncbi.nlm.nih.gov/pubmed/29777097	GWAS on family history of Alzheimer's disease.	Alzheimer's disease or family history of Alzheimer's disease	up to 42,034 British ancestry individuals with parental history of Alzheimer's disease, at least 272,244 British ancestry individuals with no parental history of Alzheimer's disease, 25,580 Alzheimer's disease cases, 48,466 controls	NA	7q35	NR	EPHA1-AS1, EPHA1-AS1			ENSG00000229153, ENSG00000285468	NA	NA	rs7810606-?	rs7810606	0	7810606	intron_variant	0	NR	1e-11	11		NA		Affymetrix [7795605] (imputed)	N
8	rs56402156	7	143108841	rs11763230	2019-03-18	30617256	Jansen IE	2019-01-07	Nat Genet	www.ncbi.nlm.nih.gov/pubmed/30617256	Genome-wide meta-analysis identifies new loci and functional pathways influencing Alzheimer's disease risk.	Alzheimer's disease (late onset)	24,087 European ancestry cases, 55,058 European ancestry controls	NA	7q35	EPHA1	EPHA1-AS1, EPHA1-AS1			ENSG00000229153, ENSG00000285468	NA	NA	rs11763230-T	rs11763230	0	11763230	intron_variant	0	NR	3e-11	10.5229		6.66866	NR z-score decrease	Illumina [up to 9862738] (imputed)	N
8	rs56402156	7	143109139	rs11767557	2011-05-24	21460841	Naj AC	2011-04-03	Nat Genet	www.ncbi.nlm.nih.gov/pubmed/21460841	Common variants at MS4A4/MS4A6E, CD2AP, CD33 and EPHA1 are associated with late-onset Alzheimer's disease.	Alzheimer's disease (late onset)	8,309 European ancestry cases, 7,366 European ancestry controls	10,523 European ancestry cases, 28,231 European ancestry controls	7q35	EPHA1	EPHA1-AS1, EPHA1-AS1			ENSG00000229153, ENSG00000285468	NA	NA	rs11767557-?	rs11767557	0	11767557	intron_variant	0	0.81	6e-10	9.22185		1.11	[1.08-1.16]	Affymetrix, Illumina [2324889] (imputed)	N
8	rs56402156	7	143109208	rs75045569	2016-02-03	25778476	Jun G	2015-03-17	Mol Psychiatry	www.ncbi.nlm.nih.gov/pubmed/25778476	A novel Alzheimer disease locus located near the gene encoding tau protein.	Alzheimer's disease in APOE e4- carriers	7,184 cases, 26,968 controls	718 European ancestry cases, 1,699 European ancestry controls	7q35	EPHA1, TAS2R62P	EPHA1-AS1, EPHA1-AS1			ENSG00000229153, ENSG00000285468	NA	NA	rs75045569-T	rs75045569	0	75045569	intron_variant	0	0.83	8e-06	5.09691		1.14943	[1.08-1.22]	NR [NR]	N
8	rs12540656	7	143116061	rs62472729	2018-07-20	29777097	Marioni RE	2018-05-18	Transl Psychiatry	www.ncbi.nlm.nih.gov/pubmed/29777097	GWAS on family history of Alzheimer's disease.	Alzheimer's disease or family history of Alzheimer's disease	up to 42,034 British ancestry individuals with parental history of Alzheimer's disease, at least 272,244 British ancestry individuals with no parental history of Alzheimer's disease, 25,580 Alzheimer's disease cases, 48,466 controls	NA	7q35	NR	EPHA1-AS1, EPHA1-AS1			ENSG00000229153, ENSG00000285468	NA	NA	rs62472729-?	rs62472729	0	62472729	intron_variant	0	NR	5e-08	7.30103		NA		Affymetrix [7795605] (imputed)	N
8	rs12540656	7	143121621	rs10265814	2021-02-19	33589840	Schwartzentruber J	2021-02-15	Nat Genet	www.ncbi.nlm.nih.gov/pubmed/33589840	Genome-wide meta-analysis, fine-mapping and integrative prioritization implicate new Alzheimer's disease risk genes.	Alzheimer's disease or family history of Alzheimer's disease	472,868 European ancestry individuals	NA	7q35	EPHA1	EPHA1-AS1, EPHA1-AS1			ENSG00000229153, ENSG00000285468	NA	NA	rs10265814-?	rs10265814	0	10265814	intron_variant	0	NR	3e-10	9.52288		0.0607201	unit increase	NR [10687077] (imputed)	N
8	rs12540656	7	143124296	rs7805776	2018-07-20	29777097	Marioni RE	2018-05-18	Transl Psychiatry	www.ncbi.nlm.nih.gov/pubmed/29777097	GWAS on family history of Alzheimer's disease.	Alzheimer's disease or family history of Alzheimer's disease	up to 42,034 British ancestry individuals with parental history of Alzheimer's disease, at least 272,244 British ancestry individuals with no parental history of Alzheimer's disease, 25,580 Alzheimer's disease cases, 48,466 controls	NA	7q35	NR	EPHA1-AS1, EPHA1-AS1			ENSG00000229153, ENSG00000285468	NA	NA	rs7805776-?	rs7805776	0	7805776	intron_variant	0	NR	5e-08	7.30103		NA		Affymetrix [7795605] (imputed)	N
9	rs73223431	8	27195121	rs28834970	2014-04-16	24162737	Lambert JC	2013-10-27	Nat Genet	www.ncbi.nlm.nih.gov/pubmed/24162737	Meta-analysis of 74,046 individuals identifies 11 new susceptibility loci for Alzheimer's disease.	Alzheimer's disease (late onset)	17,008 European ancestry cases, 37,154 European ancestry controls	8,572 European ancestry cases, 11,312 European ancestry controls	8p21.2	PTK2B	PTK2B			ENSG00000120899	NA	NA	rs28834970-C	rs28834970	0	28834970	intron_variant	0	0.366	7e-14	13.1549		1.1	[1.08-1.13]	Illumina [7055881] (imputed)	N
9	rs73223431	8	27195121	rs28834970	2019-11-13	31473137	Moreno-Grau S	2019-08-13	Alzheimers Dement	www.ncbi.nlm.nih.gov/pubmed/31473137	Genome-wide association analysis of dementia and its clinical endophenotypes reveal novel loci associated with Alzheimer's disease and three causality networks: The GR@ACE project.	Alzheimer's disease	4,120 Spanish ancestry cases, 17,008 cases, 3,289 Spanish ancestry controls, 37,154 controls	1,943 Spanish ancestry cases, 8,572 cases, 3,016 Spanish ancestry controls, 11,312 controls	8p21.2	PTK2B	PTK2B			ENSG00000120899	NA	NA	rs28834970-?	rs28834970	0	28834970	intron_variant	0	NR	6e-09	8.22185		1.09	[1.12-1.06]	Affymetrix [up to 7055881] (imputed)	N
9	rs73223431	8	27195121	rs28834970	2018-07-20	29777097	Marioni RE	2018-05-18	Transl Psychiatry	www.ncbi.nlm.nih.gov/pubmed/29777097	GWAS on family history of Alzheimer's disease.	Family history of Alzheimer's disease	up to 42,034 British ancestry individuals with parental history of Alzheimer's disease, at least 272,244 European ancestry individuals with no parental history of Alzheimer's disease	NA	8p21.2	NR	PTK2B			ENSG00000120899	NA	NA	rs28834970-?	rs28834970	0	28834970	intron_variant	0	NR	7e-06	5.1549		1.04582		Affymetrix [7795605] (imputed)	N
9	rs73223431	8	27195121	rs28834970	2019-03-18	30617256	Jansen IE	2019-01-07	Nat Genet	www.ncbi.nlm.nih.gov/pubmed/30617256	Genome-wide meta-analysis identifies new loci and functional pathways influencing Alzheimer's disease risk.	Alzheimer's disease or family history of Alzheimer's disease	24,087 European ancestry late-onset Alzheimer's disease cases, 47,793 European ancestry individuals with family history of Alzheimer's disease, 383,378 European ancestry controls	NA	8p21.2	PTK2B	PTK2B			ENSG00000120899	NA	NA	rs28834970-C	rs28834970	0	28834970	intron_variant	0	0.3644	1e-11	11		6.8	NR z-unit increase	Affymetrix, Illumina [up to 10847151] (imputed)	N
9	rs73223431	8	27195121	rs28834970	2018-07-20	29777097	Marioni RE	2018-05-18	Transl Psychiatry	www.ncbi.nlm.nih.gov/pubmed/29777097	GWAS on family history of Alzheimer's disease.	Alzheimer's disease or family history of Alzheimer's disease	up to 42,034 British ancestry individuals with parental history of Alzheimer's disease, at least 272,244 British ancestry individuals with no parental history of Alzheimer's disease, 25,580 Alzheimer's disease cases, 48,466 controls	NA	8p21.2	NR	PTK2B			ENSG00000120899	NA	NA	rs28834970-?	rs28834970	0	28834970	intron_variant	0	NR	6e-16	15.2218		1.06663	[1.05003132808944-1.08348207689744]	Affymetrix [7795605] (imputed)	N
9	rs73223431	8	27195121	rs28834970	2019-03-18	30617256	Jansen IE	2019-01-07	Nat Genet	www.ncbi.nlm.nih.gov/pubmed/30617256	Genome-wide meta-analysis identifies new loci and functional pathways influencing Alzheimer's disease risk.	Alzheimer's disease (late onset)	24,087 European ancestry cases, 55,058 European ancestry controls	NA	8p21.2	PTK2B	PTK2B			ENSG00000120899	NA	NA	rs28834970-C	rs28834970	0	28834970	intron_variant	0	NR	7e-08	7.1549		5.39	NR z-score increase	Illumina [up to 9862738] (imputed)	N
9	rs73223431	8	27195121	rs28834970	2019-03-18	30617256	Jansen IE	2019-01-07	Nat Genet	www.ncbi.nlm.nih.gov/pubmed/30617256	Genome-wide meta-analysis identifies new loci and functional pathways influencing Alzheimer's disease risk.	Family history of Alzheimer's disease	47,793 European ancestry cases, 328,320 European ancestry controls	NA	8p21.2	PTK2B	PTK2B			ENSG00000120899	NA	NA	rs28834970-C	rs28834970	0	28834970	intron_variant	0	NR	2e-07	6.69897		0.008589	NR unit increase	Affymetrix [10847151] (imputed)	N
9	rs73223431	8	27195121	rs28834970	2020-09-21	32888493	Chen MH	2020-09-01	Cell	www.ncbi.nlm.nih.gov/pubmed/32888493	Trans-ethnic and Ancestry-Specific Blood-Cell Genetics in 746,667 Individuals from 5 Global Populations.	White blood cell count	746,667 African American or Afro-Caribbean, African ancestry, European ancestry, East Asian ancestry, Hispanic or Latin American and South Asian ancestry individuals	NA	8p21.2	NR	PTK2B			ENSG00000120899	NA	NA	rs28834970-C	rs28834970	0	28834970	intron_variant	0	0.32825	4e-13	12.3979		NA		Affymetrix, Illumina [24649327] (imputed)	N
9	rs73223431	8	27195121	rs28834970	2020-09-21	32888493	Chen MH	2020-09-01	Cell	www.ncbi.nlm.nih.gov/pubmed/32888493	Trans-ethnic and Ancestry-Specific Blood-Cell Genetics in 746,667 Individuals from 5 Global Populations.	White blood cell count	562,243 European ancestry individuals	NA	8p21.2	NR	PTK2B			ENSG00000120899	NA	NA	rs28834970-C	rs28834970	0	28834970	intron_variant	0	0.363292	1e-14	14		0.014705	[0.011-0.018] SD unit decrease	Affymetrix, Illumina [50601830] (imputed)	N
9	rs73223431	8	27195121	rs28834970	2021-06-18	33308445	Ortiz-Fernandez L	2020-12-03	Am J Hum Genet	www.ncbi.nlm.nih.gov/pubmed/33308445	Identification of susceptibility loci for Takayasu arteritis through a large multi-ancestral genome-wide association study.	Takayasu arteritis	286 European ancestry cases, 2,652 European ancestry controls, 76 Han Chinese ancestry cases, 889 Han Chinese ancestry controls, 46 South Asian ancestry cases, 501 South Asian ancestry controls, 683 Turkish ancestry cases, 1,721 Turkish ancestry controls	NA	8p21.2	PTK2B	PTK2B			ENSG00000120899	NA	NA	rs28834970-C	rs28834970	0	28834970	intron_variant	0	NR	1e-09	9		0.7143	NR	Illumina [up to 4495750] (imputed)	N
9	rs73223431	8	27208126	rs6987305	2019-02-08	30595370	Kichaev G	2018-12-27	Am J Hum Genet	www.ncbi.nlm.nih.gov/pubmed/30595370	Leveraging Polygenic Functional Enrichment to Improve GWAS Power.	White blood cell count	approximately 444,000 European ancestry individuals	NA	8p21.2		PTK2B			ENSG00000120899	NA	NA	rs6987305-?	rs6987305	0	6987305	intron_variant	0	NR	1e-10	10		NA		NR [~ 8900000] (imputed)	N
9	rs73223431	8	27211910	rs2322599	2019-01-29	30498034	Terao C	2018-11-29	Proc Natl Acad Sci U S A	www.ncbi.nlm.nih.gov/pubmed/30498034	Genetic determinants and an epistasis of LILRA3 and HLA-B*52 in Takayasu arteritis.	Takayasu arteritis	411 Japanese ancestry cases, 2,158 Japanese ancestry controls	219 Japanese ancestry cases, 3,770 Japanese ancestry controls	8p21.2	PTK2B	PTK2B			ENSG00000120899	NA	NA	rs2322599-G	rs2322599	0	2322599	intron_variant	0	0.79	3e-13	12.5229		1.94	[1.62-2.31]	Illumina [5878075] (imputed)	N
9	rs73223431	8	27211910	rs2322599	2021-06-18	33308445	Ortiz-Fernandez L	2020-12-03	Am J Hum Genet	www.ncbi.nlm.nih.gov/pubmed/33308445	Identification of susceptibility loci for Takayasu arteritis through a large multi-ancestral genome-wide association study.	Takayasu arteritis	683 Turkish ancestry cases, 1,721 Turkish ancestry controls	NA	8p21.2	PTK2B	PTK2B			ENSG00000120899	NA	NA	rs2322599-A	rs2322599	0	2322599	intron_variant	0	0.3542	2e-06	5.69897		0.7166	[0.6238-0.8231]	Illumina [4495750] (imputed)	N
9	rs73223431	8	27219987	rs73223431	2021-02-19	33589840	Schwartzentruber J	2021-02-15	Nat Genet	www.ncbi.nlm.nih.gov/pubmed/33589840	Genome-wide meta-analysis, fine-mapping and integrative prioritization implicate new Alzheimer's disease risk genes.	Alzheimer's disease or family history of Alzheimer's disease	472,868 European ancestry individuals	NA	8p21.2	CLU	PTK2B			ENSG00000120899	NA	NA	rs73223431-?	rs73223431	0	73223431	intron_variant	0	NR	2e-15	14.699		0.0790484	unit increase	NR [10687077] (imputed)	N
9	rs73223431	8	27219987	rs73223431	2020-09-18	32888494	Vuckovic D	2020-09-01	Cell	www.ncbi.nlm.nih.gov/pubmed/32888494	The Polygenic and Monogenic Basis of Blood Traits and Diseases.	White blood cell count	408,112 British individuals	NA	8p21.2	PTK2B	PTK2B			ENSG00000120899	NA	NA	rs73223431-T	rs73223431	0	73223431	intron_variant	0	0.365998	2e-11	10.699		0.0153229	[0.011-0.02] unit decrease	Affymetrix [93095623] (imputed)	N
9	rs73223431	8	27226790	rs755951	2020-09-21	32888493	Chen MH	2020-09-01	Cell	www.ncbi.nlm.nih.gov/pubmed/32888493	Trans-ethnic and Ancestry-Specific Blood-Cell Genetics in 746,667 Individuals from 5 Global Populations.	Monocyte count	521,594 European ancestry individuals	NA	8p21.2	NR	PTK2B			ENSG00000120899	NA	NA	rs755951-C	rs755951	0	755951	intron_variant	0	0.403323	1e-16	16		0.015948	[0.012-0.02] SD unit decrease	Affymetrix, Illumina [50262088] (imputed)	N
9	rs73223431	8	27226790	rs755951	2020-09-21	32888493	Chen MH	2020-09-01	Cell	www.ncbi.nlm.nih.gov/pubmed/32888493	Trans-ethnic and Ancestry-Specific Blood-Cell Genetics in 746,667 Individuals from 5 Global Populations.	Monocyte count	639,696 African American or Afro-Caribbean, African ancestry, European ancestry, East Asian ancestry, Hispanic or Latin American and South Asian ancestry individuals	NA	8p21.2	NR	PTK2B			ENSG00000120899	NA	NA	rs755951-C	rs755951	0	755951	intron_variant	0	0.377815	6e-15	14.2218		NA		Affymetrix, Illumina [23467995] (imputed)	N
9	rs73223431	8	27226790	rs755951	2020-09-18	32888494	Vuckovic D	2020-09-01	Cell	www.ncbi.nlm.nih.gov/pubmed/32888494	The Polygenic and Monogenic Basis of Blood Traits and Diseases.	Monocyte count	408,112 British individuals	NA	8p21.2	PTK2B	PTK2B			ENSG00000120899	NA	NA	rs755951-C	rs755951	0	755951	intron_variant	0	0.403104	1e-13	13		0.0168356	[0.012-0.021] unit decrease	Affymetrix [93095623] (imputed)	N
9	rs73223431	8	27227554	rs17057051	2016-07-24	26192919	Liu JZ	2015-07-20	Nat Genet	www.ncbi.nlm.nih.gov/pubmed/26192919	Association analyses identify 38 susceptibility loci for inflammatory bowel disease and highlight shared genetic risk across populations.	Inflammatory bowel disease	12,882 European ancestry cases, 21,770 European ancestry controls	25,273 European ancestry cases, 26,715 European ancestry controls, 548 Iranian ancestry cases, 342 Iranian ancestry control, 1,423 Indian ancestry cases, 990 Indian ancestry controls, 2,824 East Asian ancestry cases, 3,719 East Asian ancestry controls	8p21.2	PTK2B, TRIM35, EPHX2	PTK2B			ENSG00000120899	NA	NA	rs17057051-A	rs17057051	0	17057051	intron_variant	0	0.69	6e-08	7.22185	(EA)	1.06047		Affymetrix, Illumina [~ 9000000] (imputed)	N
9	rs73223431	8	27227554	rs17057051	2016-07-24	26192919	Liu JZ	2015-07-20	Nat Genet	www.ncbi.nlm.nih.gov/pubmed/26192919	Association analyses identify 38 susceptibility loci for inflammatory bowel disease and highlight shared genetic risk across populations.	Crohn's disease	5,956 European ancestry cases, 14,927 European ancestry controls	14,594 European ancestry cases, 26,715 European ancestry controls, 151 Iranian ancestry cases, 342 Iranian ancestry controls, 184 Indian ancestry cases, 990 Indian ancestry controls, 1,690 East Asian ancestry cases, 3,719 East Asian ancestry controls	8p21.2	PTK2B, TRIM35, EPHX2	PTK2B			ENSG00000120899	NA	NA	rs17057051-A	rs17057051	0	17057051	intron_variant	0	0.69	2e-06	5.69897	(EA)	1.06494	[1.04-1.09]	Affymetrix, Illumina [~ 9000000] (imputed)	N
9	rs34181358	8	27319847	rs79145239	2018-07-20	29777097	Marioni RE	2018-05-18	Transl Psychiatry	www.ncbi.nlm.nih.gov/pubmed/29777097	GWAS on family history of Alzheimer's disease.	Family history of Alzheimer's disease	up to 42,034 British ancestry individuals with parental history of Alzheimer's disease, at least 272,244 European ancestry individuals with no parental history of Alzheimer's disease	NA	8p21.2	NR	CHRNA2			ENSG00000120903	NA	NA	rs79145239-?	rs79145239	0	79145239	intron_variant	0	NR	4e-06	5.39794		NA		Affymetrix [7795605] (imputed)	N
9	rs34181358	8	27319847	rs79145239	2018-07-20	29777097	Marioni RE	2018-05-18	Transl Psychiatry	www.ncbi.nlm.nih.gov/pubmed/29777097	GWAS on family history of Alzheimer's disease.	Alzheimer's disease or family history of Alzheimer's disease	up to 42,034 British ancestry individuals with parental history of Alzheimer's disease, at least 272,244 British ancestry individuals with no parental history of Alzheimer's disease, 25,580 Alzheimer's disease cases, 48,466 controls	NA	8p21.2	NR	CHRNA2			ENSG00000120903	NA	NA	rs79145239-?	rs79145239	0	79145239	intron_variant	0	NR	1e-10	10		NA		Affymetrix [7795605] (imputed)	N
9	rs34181358	8	27322974	rs34181358	2019-03-18	30617256	Jansen IE	2019-01-07	Nat Genet	www.ncbi.nlm.nih.gov/pubmed/30617256	Genome-wide meta-analysis identifies new loci and functional pathways influencing Alzheimer's disease risk.	Alzheimer's disease or family history of Alzheimer's disease	24,087 European ancestry late-onset Alzheimer's disease cases, 47,793 European ancestry individuals with family history of Alzheimer's disease, 383,378 European ancestry controls	NA	8p21.2	CHRNA2	CHRNA2			ENSG00000120903	NA	NA	rs34181358-A	rs34181358	0	34181358	intron_variant	0	0.1063	3e-09	8.52288		5.92581	NR z-unit decrease	Affymetrix, Illumina [up to 10847151] (imputed)	N
9	rs2741342	8	27330096	rs2741342	2018-07-20	29777097	Marioni RE	2018-05-18	Transl Psychiatry	www.ncbi.nlm.nih.gov/pubmed/29777097	GWAS on family history of Alzheimer's disease.	Alzheimer's disease or family history of Alzheimer's disease	up to 42,034 British ancestry individuals with parental history of Alzheimer's disease, at least 272,244 British ancestry individuals with no parental history of Alzheimer's disease, 25,580 Alzheimer's disease cases, 48,466 controls	NA	8p21.2	NR	CHRNA2			ENSG00000120903	NA	NA	rs2741342-?	rs2741342	0	2741342	intron_variant	0	NR	5e-08	7.30103		NA		Affymetrix [7795605] (imputed)	N
9	rs2741342	8	27330096	rs2741342	2021-03-30	32778093	He B	2020-08-10	BMC Biol	www.ncbi.nlm.nih.gov/pubmed/32778093	Genome-wide pQTL analysis of protein expression regulatory networks in the human liver.	Protein quantitative trait loci (liver)	172 European ancestry individuals, 29 Black individuals, 86 individuals	NA	8p21.2	NR	CHRNA2			ENSG00000120903	NA	NA	rs2741342-T	rs2741342	0	2741342	intron_variant	0	0.2596	1e-09	9	(EPHX2)	0.2123	NR unit decrease	Illumina [1671387] (imputed)	N
9	rs34181358	8	27334098	rs71519637	2019-03-28	30643251	Liu M	2019-01-14	Nat Genet	www.ncbi.nlm.nih.gov/pubmed/30643251	Association studies of up to 1.2 million individuals yield new insights into the genetic etiology of tobacco and alcohol use.	Cigarettes smoked per day (MTAG)	up to 403,928 European ancestry individuals	NA	8p21.2	NR	CHRNA2			ENSG00000120903	NA	NA	rs71519637-T	rs71519637	0	71519637	intron_variant	0	0.103	9e-09	8.04576		0.0207781	[0.014-0.028] unit increase	NR [9732723] (imputed)	N
9	rs7341557	8	27398620	rs2269461	2018-07-20	29777097	Marioni RE	2018-05-18	Transl Psychiatry	www.ncbi.nlm.nih.gov/pubmed/29777097	GWAS on family history of Alzheimer's disease.	Alzheimer's disease or family history of Alzheimer's disease	up to 42,034 British ancestry individuals with parental history of Alzheimer's disease, at least 272,244 British ancestry individuals with no parental history of Alzheimer's disease, 25,580 Alzheimer's disease cases, 48,466 controls	NA	8p21.1	NR	EPHX2			ENSG00000120915	NA	NA	rs2269461-?	rs2269461	0	2269461	intron_variant	0	NR	5e-08	7.30103		NA		Affymetrix [7795605] (imputed)	N
9	rs4732728	8	27441521	rs4732728	2018-07-20	29777097	Marioni RE	2018-05-18	Transl Psychiatry	www.ncbi.nlm.nih.gov/pubmed/29777097	GWAS on family history of Alzheimer's disease.	Alzheimer's disease or family history of Alzheimer's disease	up to 42,034 British ancestry individuals with parental history of Alzheimer's disease, at least 272,244 British ancestry individuals with no parental history of Alzheimer's disease, 25,580 Alzheimer's disease cases, 48,466 controls	NA	8p21.1	NR	GULOP			ENSG00000234770	NA	NA	rs4732728-?	rs4732728	0	4732728	intron_variant	0	NR	5e-08	7.30103		NA		Affymetrix [7795605] (imputed)	N
9	rs867230	8	27456253	rs2279590	2016-02-03	25778476	Jun G	2015-03-17	Mol Psychiatry	www.ncbi.nlm.nih.gov/pubmed/25778476	A novel Alzheimer disease locus located near the gene encoding tau protein.	Alzheimer's disease in APOE e4- carriers	7,184 cases, 26,968 controls	718 European ancestry cases, 1,699 European ancestry controls	8p21.1	CLU	CLU			ENSG00000120885	NA	NA	rs2279590-C	rs2279590	0	2279590	non_coding_transcript_exon_variant	0	0.6	2e-06	5.69897		1.1236	[1.08-1.18]	NR [NR]	N
9	rs867230	8	27456253	rs2279590	2019-05-15	30805717	Zhu Z	2019-02-25	Hum Genet	www.ncbi.nlm.nih.gov/pubmed/30805717	Shared genetic architecture between metabolic traits and Alzheimer's disease: a large-scale genome-wide cross-trait analysis.	Alzheimer's disease or fasting insulin levels (pleiotropy)	54,162 European ancestry cases, 51,750 European ancestry individuals	NA	8p21.1	CLU, MIR6843	CLU			ENSG00000120885	NA	NA	rs2279590-?	rs2279590	0	2279590	non_coding_transcript_exon_variant	0		1e-17	17		NA		NR [NR]	N
9	rs9331908	8	27463618	rs9331908	2018-07-20	29777097	Marioni RE	2018-05-18	Transl Psychiatry	www.ncbi.nlm.nih.gov/pubmed/29777097	GWAS on family history of Alzheimer's disease.	Alzheimer's disease or family history of Alzheimer's disease	up to 42,034 British ancestry individuals with parental history of Alzheimer's disease, at least 272,244 British ancestry individuals with no parental history of Alzheimer's disease, 25,580 Alzheimer's disease cases, 48,466 controls	NA	8p21.1	NR	CLU			ENSG00000120885	NA	NA	rs9331908-?	rs9331908	0	9331908	intron_variant	0	NR	5e-08	7.30103		NA		Affymetrix [7795605] (imputed)	N
9	rs867230	8	27464929	rs4236673	2018-07-20	29777097	Marioni RE	2018-05-18	Transl Psychiatry	www.ncbi.nlm.nih.gov/pubmed/29777097	GWAS on family history of Alzheimer's disease.	Family history of Alzheimer's disease	up to 42,034 British ancestry individuals with parental history of Alzheimer's disease, at least 272,244 European ancestry individuals with no parental history of Alzheimer's disease	NA	8p21.1	NR	CLU			ENSG00000120885	NA	NA	rs4236673-?	rs4236673	0	4236673	intron_variant	0	NR	1e-07	7		NA		Affymetrix [7795605] (imputed)	N
9	rs867230	8	27464929	rs4236673	2019-03-18	30617256	Jansen IE	2019-01-07	Nat Genet	www.ncbi.nlm.nih.gov/pubmed/30617256	Genome-wide meta-analysis identifies new loci and functional pathways influencing Alzheimer's disease risk.	Alzheimer's disease or family history of Alzheimer's disease	24,087 European ancestry late-onset Alzheimer's disease cases, 47,793 European ancestry individuals with family history of Alzheimer's disease, 383,378 European ancestry controls	NA	8p21.1	CLU, PTK2B	CLU			ENSG00000120885	NA	NA	rs4236673-A	rs4236673	0	4236673	intron_variant	0	0.391	3e-19	18.5229		8.98	NR z-unit decrease	Affymetrix, Illumina [up to 10847151] (imputed)	N
9	rs867230	8	27464929	rs4236673	2018-07-20	29777097	Marioni RE	2018-05-18	Transl Psychiatry	www.ncbi.nlm.nih.gov/pubmed/29777097	GWAS on family history of Alzheimer's disease.	Alzheimer's disease or family history of Alzheimer's disease	up to 42,034 British ancestry individuals with parental history of Alzheimer's disease, at least 272,244 British ancestry individuals with no parental history of Alzheimer's disease, 25,580 Alzheimer's disease cases, 48,466 controls	NA	8p21.1	NR	CLU			ENSG00000120885	NA	NA	rs4236673-?	rs4236673	0	4236673	intron_variant	0	NR	4e-25	24.3979		NA		Affymetrix [7795605] (imputed)	N
9	rs867230	8	27464929	rs4236673	2019-03-18	30617256	Jansen IE	2019-01-07	Nat Genet	www.ncbi.nlm.nih.gov/pubmed/30617256	Genome-wide meta-analysis identifies new loci and functional pathways influencing Alzheimer's disease risk.	Alzheimer's disease (late onset)	24,087 European ancestry cases, 55,058 European ancestry controls	NA	8p21.1	CLU, PTK2B	CLU			ENSG00000120885	NA	NA	rs4236673-A	rs4236673	0	4236673	intron_variant	0	NR	6e-20	19.2218		9.13808	NR z-score decrease	Illumina [up to 9862738] (imputed)	N
9	rs867230	8	27466157	rs1532276	2020-05-28	32231278	Hysi PG	2020-03-30	Nat Genet	www.ncbi.nlm.nih.gov/pubmed/32231278	Meta-analysis of 542,934 subjects of European ancestry identifies new genes and mechanisms predisposing to refractive error and myopia.	Refractive error	542,934 European ancestry individuals	NA	8p21.1	CLU, SCARA3, CCDC25	CLU			ENSG00000120885	NA	NA	rs1532276-?	rs1532276	0	1532276	non_coding_transcript_exon_variant	0		3e-16	15.5229		NA		Affymetrix, Illumina [NR] (imputed)	N
9	rs867230	8	27466315	rs1532278	2018-04-30	28714976	Sims R	2017-09-01	Nat Genet	www.ncbi.nlm.nih.gov/pubmed/28714976	Rare coding variants in PLCG2, ABI3, and TREM2 implicate microglial-mediated innate immunity in Alzheimer's disease.	Alzheimer's disease (late onset)	up to 16,097 European ancestry cases, up to 18,077 European ancestry controls	up to 20,693 European ancestry cases, up to 30,266 European ancestry controls	8p21.1	CLU	CLU			ENSG00000120885	NA	NA	rs1532278-?	rs1532278	0	1532278	non_coding_transcript_exon_variant	0	NR	6e-10	9.22185		1.11775		Illumina [241551]	N
9	rs867230	8	27466315	rs1532278	2019-03-18	30617256	Jansen IE	2019-01-07	Nat Genet	www.ncbi.nlm.nih.gov/pubmed/30617256	Genome-wide meta-analysis identifies new loci and functional pathways influencing Alzheimer's disease risk.	Family history of Alzheimer's disease	47,793 European ancestry cases, 328,320 European ancestry controls	NA	8p21.1	CLU, PTK2B	CLU			ENSG00000120885	NA	NA	rs1532278-T	rs1532278	0	1532278	non_coding_transcript_exon_variant	0	NR	7e-09	8.1549		5.781	NR z-score decrease	Affymetrix [10847151] (imputed)	N
9	rs867230	8	27466315	rs1532278	2011-05-24	21460841	Naj AC	2011-04-03	Nat Genet	www.ncbi.nlm.nih.gov/pubmed/21460841	Common variants at MS4A4/MS4A6E, CD2AP, CD33 and EPHA1 are associated with late-onset Alzheimer's disease.	Alzheimer's disease (late onset)	8,309 European ancestry cases, 7,366 European ancestry controls	10,523 European ancestry cases, 28,231 European ancestry controls	8p21.1	CLU	CLU			ENSG00000120885	NA	NA	rs1532278-?	rs1532278	0	1532278	non_coding_transcript_exon_variant	0	0.64	8e-08	7.09691		1.12	[1.08-1.18]	Affymetrix, Illumina [2324889] (imputed)	N
9	rs867230	8	27466315	rs1532278	2018-09-20	29808027	Tedja MS	2018-05-28	Nat Genet	www.ncbi.nlm.nih.gov/pubmed/29808027	Genome-wide association meta-analysis highlights light-induced signaling as a driver for refractive error.	Spherical equivalent or myopia (age of diagnosis)	145,366 European ancestry individuals, 2,610 Erasmus Rucphen (founder/genetic isolate) individuals, 509 Talana (founder/genetic isolate) individuals, 15,044 East Asian ancestry individuals, 2,275 Malay ancestry individuals, 2,110 Indian ancestry individuals, 2,506 Asian ancestry individuals	NA	8p21.1	CLU	CLU			ENSG00000120885	NA	NA	rs1532278-T	rs1532278	0	1532278	non_coding_transcript_exon_variant	0	0.3837	1e-08	8		5.688	[NR] z score decrease	Affymetrix, Illumina [~ 11000000] (imputed)	N
9	rs867230	8	27467686	rs9331896	2014-04-16	24162737	Lambert JC	2013-10-27	Nat Genet	www.ncbi.nlm.nih.gov/pubmed/24162737	Meta-analysis of 74,046 individuals identifies 11 new susceptibility loci for Alzheimer's disease.	Alzheimer's disease (late onset)	17,008 European ancestry cases, 37,154 European ancestry controls	8,572 European ancestry cases, 11,312 European ancestry controls	8p21.1	CLU	CLU			ENSG00000120885	NA	NA	rs9331896-T	rs9331896	0	9331896	intron_variant	0	0.621	3e-25	24.5229		1.1628	[1.12-1.19]	Illumina [7055881] (imputed)	N
9	rs867230	8	27467686	rs9331896	2019-11-13	31473137	Moreno-Grau S	2019-08-13	Alzheimers Dement	www.ncbi.nlm.nih.gov/pubmed/31473137	Genome-wide association analysis of dementia and its clinical endophenotypes reveal novel loci associated with Alzheimer's disease and three causality networks: The GR@ACE project.	Alzheimer's disease	4,120 Spanish ancestry cases, 17,008 cases, 3,289 Spanish ancestry controls, 37,154 controls	1,943 Spanish ancestry cases, 8,572 cases, 3,016 Spanish ancestry controls, 11,312 controls	8p21.1	CLU	CLU			ENSG00000120885	NA	NA	rs9331896-?	rs9331896	0	9331896	intron_variant	0	NR	6e-15	14.2218		1.13636	[1.16-1.1]	Affymetrix [up to 7055881] (imputed)	N
9	rs867230	8	27467686	rs9331896	2018-07-20	29777097	Marioni RE	2018-05-18	Transl Psychiatry	www.ncbi.nlm.nih.gov/pubmed/29777097	GWAS on family history of Alzheimer's disease.	Maternal history of Alzheimer's disease	27,696 British ancestry cases, 260,980 British ancestry controls	NA	8p21.1	NR	CLU			ENSG00000120885	NA	NA	rs9331896-?	rs9331896	0	9331896	intron_variant	0	NR	1e-06	6		1.06262	NR	Affymetrix [7795605] (imputed)	N
9	rs867230	8	27467686	rs9331896	2018-07-20	29777097	Marioni RE	2018-05-18	Transl Psychiatry	www.ncbi.nlm.nih.gov/pubmed/29777097	GWAS on family history of Alzheimer's disease.	Family history of Alzheimer's disease	up to 42,034 British ancestry individuals with parental history of Alzheimer's disease, at least 272,244 European ancestry individuals with no parental history of Alzheimer's disease	NA	8p21.1	NR	CLU			ENSG00000120885	NA	NA	rs9331896-?	rs9331896	0	9331896	intron_variant	0	NR	2e-07	6.69897		1.05317		Affymetrix [7795605] (imputed)	N
9	rs867230	8	27467686	rs9331896	2016-02-03	25778476	Jun G	2015-03-17	Mol Psychiatry	www.ncbi.nlm.nih.gov/pubmed/25778476	A novel Alzheimer disease locus located near the gene encoding tau protein.	Alzheimer's disease in APOE e4+ carriers	10,352 cases, 9,207 controls	1,250 European ancestry cases, 536 European ancestry controls	8p21.1	CLU	CLU			ENSG00000120885	NA	NA	rs9331896-T	rs9331896	0	9331896	intron_variant	0	0.62	3e-09	8.52288		1.19048	[1.12-1.25]	NR [NR]	N
9	rs867230	8	27467686	rs9331896	2019-03-18	30617256	Jansen IE	2019-01-07	Nat Genet	www.ncbi.nlm.nih.gov/pubmed/30617256	Genome-wide meta-analysis identifies new loci and functional pathways influencing Alzheimer's disease risk.	Alzheimer's disease or family history of Alzheimer's disease	24,087 European ancestry late-onset Alzheimer's disease cases, 47,793 European ancestry individuals with family history of Alzheimer's disease, 383,378 European ancestry controls	NA	8p21.1	CLU	CLU			ENSG00000120885	NA	NA	rs9331896-C	rs9331896	0	9331896	intron_variant	0	0.4107	7e-17	16.1549		8.35	NR z-unit decrease	Affymetrix, Illumina [up to 10847151] (imputed)	N
9	rs867230	8	27467686	rs9331896	2019-03-18	30617256	Jansen IE	2019-01-07	Nat Genet	www.ncbi.nlm.nih.gov/pubmed/30617256	Genome-wide meta-analysis identifies new loci and functional pathways influencing Alzheimer's disease risk.	Alzheimer's disease (late onset)	24,087 European ancestry cases, 55,058 European ancestry controls	NA	8p21.1	CLU	CLU			ENSG00000120885	NA	NA	rs9331896-C	rs9331896	0	9331896	intron_variant	0	NR	1e-18	18		8.82	NR z-score decrease	Illumina [up to 9862738] (imputed)	N
9	rs867230	8	27467686	rs9331896	2019-03-18	30617256	Jansen IE	2019-01-07	Nat Genet	www.ncbi.nlm.nih.gov/pubmed/30617256	Genome-wide meta-analysis identifies new loci and functional pathways influencing Alzheimer's disease risk.	Family history of Alzheimer's disease	47,793 European ancestry cases, 328,320 European ancestry controls	NA	8p21.1	CLU	CLU			ENSG00000120885	NA	NA	rs9331896-C	rs9331896	0	9331896	intron_variant	0	NR	6e-08	7.22185		0.008992	NR unit decrease	Affymetrix [10847151] (imputed)	N
9	rs867230	8	27468503	rs867230	2021-02-19	33589840	Schwartzentruber J	2021-02-15	Nat Genet	www.ncbi.nlm.nih.gov/pubmed/33589840	Genome-wide meta-analysis, fine-mapping and integrative prioritization implicate new Alzheimer's disease risk genes.	Alzheimer's disease or family history of Alzheimer's disease	472,868 European ancestry individuals	NA	8p21.1	CLU	CLU			ENSG00000120885	NA	NA	rs867230-?	rs867230	0	867230	5_prime_UTR_variant	0	NR	8e-26	25.0969		0.105124	unit decrease	NR [10687077] (imputed)	N
9	rs536332	8	27487790	rs569214	2011-06-23	21627779	Antunez C	2011-05-31	Genome Med	www.ncbi.nlm.nih.gov/pubmed/21627779	The membrane-spanning 4-domains, subfamily A (MS4A) gene cluster contains a common variant associated with Alzheimer's disease.	Alzheimer's disease	319 European ancestry cases, 769 European ancestry controls, 2,690 cases, 2,237 controls	4,982 European ancestry cases, 7,961 European ancestry controls, 2,190 cases, 3,374 controls	8p21.1	CLU	CLU - SCARA3	ENSG00000120885	ENSG00000168077		15573	3595	rs569214-?	rs569214	0	569214	intergenic_variant	1	NR	4e-08	7.39794		1.14	[NR]	Affymetrix, Illumina [696707] (imputed)	N
9	rs536332	8	27489959	rs485902	2018-07-20	29777097	Marioni RE	2018-05-18	Transl Psychiatry	www.ncbi.nlm.nih.gov/pubmed/29777097	GWAS on family history of Alzheimer's disease.	Alzheimer's disease or family history of Alzheimer's disease	up to 42,034 British ancestry individuals with parental history of Alzheimer's disease, at least 272,244 British ancestry individuals with no parental history of Alzheimer's disease, 25,580 Alzheimer's disease cases, 48,466 controls	NA	8p21.1	NR	CLU - SCARA3	ENSG00000120885	ENSG00000168077		17742	1426	rs485902-?	rs485902	0	485902	intergenic_variant	1	NR	5e-08	7.30103		NA		Affymetrix [7795605] (imputed)	N
10	rs7920721	10	11717397	rs11257238	2019-03-18	30617256	Jansen IE	2019-01-07	Nat Genet	www.ncbi.nlm.nih.gov/pubmed/30617256	Genome-wide meta-analysis identifies new loci and functional pathways influencing Alzheimer's disease risk.	Alzheimer's disease or family history of Alzheimer's disease	24,087 European ancestry late-onset Alzheimer's disease cases, 47,793 European ancestry individuals with family history of Alzheimer's disease, 383,378 European ancestry controls	NA	10p14	ECHDC3	USP6NL-AS1 - ECHDC3	ENSG00000271360	ENSG00000134463		63171	66968	rs11257238-C	rs11257238	0	11257238	intergenic_variant	1	0.375	1e-08	8		5.69	NR z-unit increase	Affymetrix, Illumina [up to 10847151] (imputed)	N
10	rs7920721	10	11717397	rs11257238	2017-06-27	28183528	Jun GR	2017-02-06	Alzheimers Dement	www.ncbi.nlm.nih.gov/pubmed/28183528	Transethnic genome-wide scan identifies novel Alzheimer's disease loci.	Alzheimer's disease in APOE e4- carriers	4,829 European ancestry cases, 9,740 European ancestry controls, 607 African American cases, 2,270 African American controls, 416 Japanese ancestry cases, 743 Japanese ancestry controls, 51 Israeli-Arab ancestry cases, 64 Israeli-Arab ancestry controls	2,751 European ancestry cases, 11,497 European ancestry controls	10p14	NR	USP6NL-AS1 - ECHDC3	ENSG00000271360	ENSG00000134463		63171	66968	rs11257238-T	rs11257238	0	11257238	intergenic_variant	1	NR	5e-09	8.30103		1.14	[1.10-1.18]	NR [NR]	N
10	rs7920721	10	11720308	rs7920721	2014-04-16	24162737	Lambert JC	2013-10-27	Nat Genet	www.ncbi.nlm.nih.gov/pubmed/24162737	Meta-analysis of 74,046 individuals identifies 11 new susceptibility loci for Alzheimer's disease.	Alzheimer's disease (late onset)	17,008 European ancestry cases, 37,154 European ancestry controls	8,572 European ancestry cases, 11,312 European ancestry controls	10p14	ECHDC3	USP6NL-AS1 - ECHDC3	ENSG00000271360	ENSG00000134463		66082	64057	rs7920721-G	rs7920721	0	7920721	TF_binding_site_variant	1	0.387	3e-07	6.52288		1.07	[1.04-1.10]	Illumina [7055881] (imputed)	N
10	rs7920721	10	11720308	rs7920721	2016-02-03	25778476	Jun G	2015-03-17	Mol Psychiatry	www.ncbi.nlm.nih.gov/pubmed/25778476	A novel Alzheimer disease locus located near the gene encoding tau protein.	Alzheimer's disease in APOE e4- carriers	7,184 cases, 26,968 controls	718 European ancestry cases, 1,699 European ancestry controls	10p14	USP6NL, ECHDC3	USP6NL-AS1 - ECHDC3	ENSG00000271360	ENSG00000134463		66082	64057	rs7920721-G	rs7920721	0	7920721	TF_binding_site_variant	1	0.38	3e-06	5.52288		1.12	[1.07-1.17]	NR [NR]	N
10	rs7920721	10	11720308	rs7920721	2018-07-20	29777097	Marioni RE	2018-05-18	Transl Psychiatry	www.ncbi.nlm.nih.gov/pubmed/29777097	GWAS on family history of Alzheimer's disease.	Alzheimer's disease or family history of Alzheimer's disease	up to 42,034 British ancestry individuals with parental history of Alzheimer's disease, at least 272,244 British ancestry individuals with no parental history of Alzheimer's disease, 25,580 Alzheimer's disease cases, 48,466 controls	NA	10p14	NR	USP6NL-AS1 - ECHDC3	ENSG00000271360	ENSG00000134463		66082	64057	rs7920721-?	rs7920721	0	7920721	TF_binding_site_variant	1	NR	1e-10	10		NA		Affymetrix [7795605] (imputed)	N
10	rs7920721	10	11720308	rs7920721	2017-06-27	28183528	Jun GR	2017-02-06	Alzheimers Dement	www.ncbi.nlm.nih.gov/pubmed/28183528	Transethnic genome-wide scan identifies novel Alzheimer's disease loci.	Alzheimer's disease	13,100 European ancestry cases, 13,220 European ancestry controls, 1,472 African American cases, 3,511 African American controls, 951 Japanese ancestry cases, 894 Japanese ancestry controls, 51 Israeli-Arab ancestry cases, 64 Israeli-Arab ancestry controls	5,813 European ancestry cases, 20,474 European ancestry controls	10p14	USP6NL, ECHDC3	USP6NL-AS1 - ECHDC3	ENSG00000271360	ENSG00000134463		66082	64057	rs7920721-G	rs7920721	0	7920721	TF_binding_site_variant	1	0.4	3e-08	7.52288		1.08	[1.06-1.10]	NR [NR]	N
10	rs7920721	10	11720308	rs7920721	2019-04-04	30820047	Kunkle BW	2019-02-28	Nat Genet	www.ncbi.nlm.nih.gov/pubmed/30820047	Genetic meta-analysis of diagnosed Alzheimer's disease identifies new risk loci and implicates A╬▓, tau, immunity and lipid processing.	Alzheimer's disease (late onset)	21,982 European ancestry cases, 41,944 European ancestry controls	up to 13,292 European ancestry cases, up to 17,219 European ancestry controls	10p14	ECHDC3	USP6NL-AS1 - ECHDC3	ENSG00000271360	ENSG00000134463		66082	64057	rs7920721-G	rs7920721	0	7920721	TF_binding_site_variant	1	0.39	2e-11	10.699		1.08	[1.06-1.11]	Affymetrix, Illumina [11480632] (imputed)	N
10	rs7068614	10	11721102	rs12358692	2017-06-27	28183528	Jun GR	2017-02-06	Alzheimers Dement	www.ncbi.nlm.nih.gov/pubmed/28183528	Transethnic genome-wide scan identifies novel Alzheimer's disease loci.	Alzheimer's disease	13,100 European ancestry cases, 13,220 European ancestry controls, 1,472 African American cases, 3,511 African American controls, 951 Japanese ancestry cases, 894 Japanese ancestry controls, 51 Israeli-Arab ancestry cases, 64 Israeli-Arab ancestry controls	5,813 European ancestry cases, 20,474 European ancestry controls	10p14	NR	USP6NL-AS1 - ECHDC3	ENSG00000271360	ENSG00000134463		66876	63263	rs12358692-T	rs12358692	0	12358692	intergenic_variant	1	NR	3e-08	7.52288		1.08696	[1.04-1.12]	NR [NR]	N
10	rs7068614	10	11721119	rs11257242	2019-03-18	30617256	Jansen IE	2019-01-07	Nat Genet	www.ncbi.nlm.nih.gov/pubmed/30617256	Genome-wide meta-analysis identifies new loci and functional pathways influencing Alzheimer's disease risk.	Alzheimer's disease (late onset)	24,087 European ancestry cases, 55,058 European ancestry controls	NA	10p14	ECHDC3	USP6NL-AS1 - ECHDC3	ENSG00000271360	ENSG00000134463		66893	63246	rs11257242-C	rs11257242	0	11257242	intergenic_variant	1	NR	2e-08	7.69897		5.5817	NR z-score decrease	Illumina [up to 9862738] (imputed)	N
11	rs67871383	11	47232038	rs11039131	2016-07-23	26198764	Goes FS	2015-07-21	Am J Med Genet B Neuropsychiatr Genet	www.ncbi.nlm.nih.gov/pubmed/26198764	Genome-wide association study of schizophrenia in Ashkenazi Jews.	Schizophrenia	592 Ashkenazi Jewish ancestry cases, 505 Ashkenazi Jewish ancestry controls, 36,989 cases, 113,075 controls	NA	11p11.2	NR	PACSIN3 - DDB2	ENSG00000165912	ENSG00000134574		24044	3978	rs11039131-C	rs11039131	0	11039131	intergenic_variant	1	NR	4e-06	5.39794		1.05263	[NR]	Illumina [7158791] (imputed)	N
11	rs67871383	11	47268310	rs35677603	2021-08-24	34021172	Christakoudi S	2021-05-21	Sci Rep	www.ncbi.nlm.nih.gov/pubmed/34021172	GWAS of allometric body-shape indices in UK Biobank identifies loci suggesting associations with morphogenesis, organogenesis, adrenal cell renewal and cancer.	Hip index	219,872 British ancestry women	NA	11p11.2	ACP2	ACP2			ENSG00000134575	NA	NA	rs35677603-T	rs35677603	0	35677603	intron_variant	0	NR	1e-09	9		0.0193536	[0.013-0.026] unit increase	Affymetrix [321788] (imputed)	N
11	rs2596407	11	47276675	rs11039149	2019-01-22	29500382	Nagel M	2018-03-02	Nat Commun	www.ncbi.nlm.nih.gov/pubmed/29500382	Item-level analyses reveal genetic heterogeneity in neuroticism.	Feeling miserable	376,097 European ancestry individuals	NA	11p11.2	ARHGAP1	NR1H3			ENSG00000025434	NA	NA	rs11039149-A	rs11039149	0	11039149	intron_variant	0	0.269477	2e-13	12.699		7.36	z score decrease	NR [10847151] (imputed)	N
11	rs2596407	11	47276675	rs11039149	2019-01-22	29500382	Nagel M	2018-03-02	Nat Commun	www.ncbi.nlm.nih.gov/pubmed/29500382	Item-level analyses reveal genetic heterogeneity in neuroticism.	Experiencing mood swings	373,733 European ancestry individuals	NA	11p11.2	ARHGAP1	NR1H3			ENSG00000025434	NA	NA	rs11039149-A	rs11039149	0	11039149	intron_variant	0	0.269477	1e-11	11		6.77	z score decrease	NR [10847151] (imputed)	N
11	rs2596407	11	47276675	rs11039149	2020-10-08	31928498	Lind L	2020-01-13	Metab Syndr Relat Disord	www.ncbi.nlm.nih.gov/pubmed/31928498	Genetic Determinants of Clustering of Cardiometabolic Risk Factors in U.K. Biobank.	Systolic blood pressure	291,107 British ancestry individuals	NA	11p11.2	NR1H3	NR1H3			ENSG00000025434	NA	NA	rs11039149-G	rs11039149	0	11039149	intron_variant	0	0.276328	5e-09	8.30103		0.313657	[0.21-0.42] unit increase	Affymetrix [9463307] (imputed)	N
11	rs2596407	11	47276675	rs11039149	2020-10-08	31928498	Lind L	2020-01-13	Metab Syndr Relat Disord	www.ncbi.nlm.nih.gov/pubmed/31928498	Genetic Determinants of Clustering of Cardiometabolic Risk Factors in U.K. Biobank.	Blood glucose levels	291,107 British ancestry individuals	NA	11p11.2	NR1H3	NR1H3			ENSG00000025434	NA	NA	rs11039149-G	rs11039149	0	11039149	intron_variant	0	0.276328	2e-09	8.69897		0.00499234	[0.0034-0.0066] unit decrease	Affymetrix [9463307] (imputed)	N
11	rs2596407	11	47276675	rs11039149	2020-02-21	31879980	German CA	2019-12-26	Genet Epidemiol	www.ncbi.nlm.nih.gov/pubmed/31879980	Ordered multinomial regression for genetic association analysis of ordinal phenotypes at Biobank scale.	Hypertension	30,822 British ancestry normal blood pressure individuals, 25,242 British ancestry elevated blood pressure individuals, 50,461 British ancestry stage 1 hypertension individuals, 75,286 British ancestry stage 2 hypertension individuals, 3,754 British ancestry hypertension crisis individuals	NA	11p11.2	NR1H3	NR1H3			ENSG00000025434	NA	NA	rs11039149-?	rs11039149	0	11039149	intron_variant	0	NR	8e-12	11.0969		0.0468791	NR unit decrease	Affymetrix [464137]	N
11	rs2596407	11	47276675	rs11039149	2018-10-31	29942085	Nagel M	2018-06-25	Nat Genet	www.ncbi.nlm.nih.gov/pubmed/29942085	Meta-analysis of genome-wide association studies for neuroticism in 449,484 individuals identifies novel genetic loci and pathways.	Depressed affect	357,957 European ancestry individuals	NA	11p11.2	NR	NR1H3			ENSG00000025434	NA	NA	rs11039149-G	rs11039149	0	11039149	intron_variant	0	NR	6e-14	13.2218		0.01936	[0.014-0.024] unit increase	Affymetrix [10847151] (imputed)	N
11	rs2596407	11	47278502	rs11039154	2021-06-10	34059833	Chen J	2021-05-31	Nat Genet	www.ncbi.nlm.nih.gov/pubmed/34059833	The trans-ancestral genomic architecture of glycemic traits.	Glycated hemoglobin levels	146,806 European ancestry individuals	NA	11p11.2	NR1H3	NR1H3			ENSG00000025434	NA	NA	rs11039154-T	rs11039154	0	11039154	intron_variant	0	0.2769	3e-09	8.52288		0.0087	[0.006-0.0114] unit decrease	Affymetrix, Illumina [33811881] (imputed)	N
11	rs2596407	11	47293799	rs10501320	2011-09-27	21873549	Strawbridge RJ	2011-08-26	Diabetes	www.ncbi.nlm.nih.gov/pubmed/21873549	Genome-wide association identifies nine common variants associated with fasting proinsulin levels and provides new insights into the pathophysiology of type 2 diabetes.	Proinsulin levels	10,701 European ancestry individuals	16,378 European ancestry individuals	11p11.2	MADD	MADD			ENSG00000110514	NA	NA	rs10501320-G	rs10501320	0	10501320	5_prime_UTR_variant	0	0.72	1e-88	88		NA		Affymetrix, Illumina [~ 2500000] (imputed)	N
11	rs2596407	11	47293799	rs10501320	2019-01-22	29500382	Nagel M	2018-03-02	Nat Commun	www.ncbi.nlm.nih.gov/pubmed/29500382	Item-level analyses reveal genetic heterogeneity in neuroticism.	Suffering from nerves	369,499 European ancestry individuals	NA	11p11.2	ARHGAP1	MADD			ENSG00000110514	NA	NA	rs10501320-C	rs10501320	0	10501320	5_prime_UTR_variant	0	0.25471	7e-12	11.1549		6.85	z score increase	NR [10847151] (imputed)	N
11	rs2596407	11	47293799	rs10501320	2019-01-22	29500382	Nagel M	2018-03-02	Nat Commun	www.ncbi.nlm.nih.gov/pubmed/29500382	Item-level analyses reveal genetic heterogeneity in neuroticism.	Feeling nervous	373,121 European ancestry individuals	NA	11p11.2	ARHGAP1	MADD			ENSG00000110514	NA	NA	rs10501320-C	rs10501320	0	10501320	5_prime_UTR_variant	0	0.25471	1e-09	9		6.11	z score increase	NR [10847151] (imputed)	N
11	rs2596407	11	47293799	rs10501320	2018-10-31	29942085	Nagel M	2018-06-25	Nat Genet	www.ncbi.nlm.nih.gov/pubmed/29942085	Meta-analysis of genome-wide association studies for neuroticism in 449,484 individuals identifies novel genetic loci and pathways.	Worry	348,219 European ancestry individuals	NA	11p11.2	NR	MADD			ENSG00000110514	NA	NA	rs10501320-C	rs10501320	0	10501320	5_prime_UTR_variant	0	NR	3e-11	10.5229		0.01791	[0.013-0.023] unit increase	Affymetrix [10847151] (imputed)	N
11	rs2596407	11	47293799	rs10501320	2019-05-15	30805717	Zhu Z	2019-02-25	Hum Genet	www.ncbi.nlm.nih.gov/pubmed/30805717	Shared genetic architecture between metabolic traits and Alzheimer's disease: a large-scale genome-wide cross-trait analysis.	Alzheimer's disease or fasting glucose levels (pleiotropy)	54,162 European ancestry cases, 58,047 European ancestry individuals	NA	11p11.2	ACP2, AGBL2, AMBRA1, ARFGAP2, ARHGAP1, ATG13, C1QTNF4, C11orf49, CELF1, CHRM4, CKAP5, CREB3L1, DDB2, DGKZ, F2, FAM180B, FNBP4, HARBI1, KBTBD4, LRP4, LRP4-AS1, MADD, MDK, MIR3160-1, MIR3160-2, MIR4688, MIR5582, MIR6745, MTCH2, MYBPC3, NDUFS3, NR1H3, NUP160, PACSIN3, PSMC3, PTPMT1, PTPRJ, RAPSN, SLC39A13, SNORD67, SPI1, ZNF408	MADD			ENSG00000110514	NA	NA	rs10501320-?	rs10501320	0	10501320	5_prime_UTR_variant	0		3e-16	15.5229		NA		NR [NR]	N
11	rs2596407	11	47293799	rs10501320	2021-06-10	34059833	Chen J	2021-05-31	Nat Genet	www.ncbi.nlm.nih.gov/pubmed/34059833	The trans-ancestral genomic architecture of glycemic traits.	Fasting glucose	200,622 European ancestry individuals	NA	11p11.2	MADD	MADD			ENSG00000110514	NA	NA	rs10501320-C	rs10501320	0	10501320	5_prime_UTR_variant	0	0.2518	1e-29	29		0.0219	[0.018-0.026] unit decrease	Affymetrix, Illumina [34064007] (imputed)	N
11	rs67871383	11	47303275	rs326217	2021-06-29	33462484	Sinnott-Armstrong N	2021-01-18	Nat Genet	www.ncbi.nlm.nih.gov/pubmed/33462484	Genetics of 35 blood and urine biomarkers in the UK Biobank.	Aspartate aminotransferase levels	341,246 European ancestry individuals, 5,982 African ancestry individuals, 7,313 South Asian ancestry individuals	NA	11p11.2	NR	MADD			ENSG00000110514	NA	NA	rs326217-C	rs326217	0	326217	synonymous_variant	0	NR	1e-12	12		0.0185	[0.013-0.024] unit decrease	Affymetrix [9000000] (imputed)	N
11	rs67871383	11	47303275	rs326217	2021-06-29	33462484	Sinnott-Armstrong N	2021-01-18	Nat Genet	www.ncbi.nlm.nih.gov/pubmed/33462484	Genetics of 35 blood and urine biomarkers in the UK Biobank.	Apolipoprotein A1 levels	311,601 European ancestry individuals, 5,550 African ancestry individuals, 6,682 South Asian ancestry individuals	NA	11p11.2	NR	MADD			ENSG00000110514	NA	NA	rs326217-C	rs326217	0	326217	synonymous_variant	0	NR	3e-18	17.5229		0.0239	[0.019-0.029] unit decrease	Affymetrix [9000000] (imputed)	N
11	rs67871383	11	47303275	rs326217	2021-06-29	33462484	Sinnott-Armstrong N	2021-01-18	Nat Genet	www.ncbi.nlm.nih.gov/pubmed/33462484	Genetics of 35 blood and urine biomarkers in the UK Biobank.	Serum albumin level	313,032 European ancestry individuals, 5,573 African ancestry individuals, 6,687 South Asian ancestry individuals	NA	11p11.2	NR	MADD			ENSG00000110514	NA	NA	rs326217-C	rs326217	0	326217	synonymous_variant	0	NR	4e-14	13.3979		0.0206	[0.015-0.026] unit decrease	Affymetrix [9000000] (imputed)	N
11	rs67871383	11	47303275	rs326217	2021-06-29	33462484	Sinnott-Armstrong N	2021-01-18	Nat Genet	www.ncbi.nlm.nih.gov/pubmed/33462484	Genetics of 35 blood and urine biomarkers in the UK Biobank.	High density lipoprotein cholesterol levels	313,372 European ancestry individuals, 5,573 African ancestry individuals, 6,689 South Asian ancestry individuals	NA	11p11.2	NR	MADD			ENSG00000110514	NA	NA	rs326217-C	rs326217	0	326217	synonymous_variant	0	NR	6e-41	40.2218		0.0366	[0.031-0.042] unit decrease	Affymetrix [9000000] (imputed)	N
11	rs67871383	11	47303275	rs326217	2021-06-29	33462484	Sinnott-Armstrong N	2021-01-18	Nat Genet	www.ncbi.nlm.nih.gov/pubmed/33462484	Genetics of 35 blood and urine biomarkers in the UK Biobank.	Triglyceride levels	342,233 European ancestry individuals, 6,014 African ancestry individuals, 7,330 South Asian ancestry individuals	NA	11p11.2	NR	MADD			ENSG00000110514	NA	NA	rs326217-C	rs326217	0	326217	synonymous_variant	0	NR	9e-10	9.04576		0.016	[0.011-0.021] unit increase	Affymetrix [9000000] (imputed)	N
11	rs2596407	11	47336320	rs7944584	2010-02-28	20081858	Dupuis J	2010-01-17	Nat Genet	www.ncbi.nlm.nih.gov/pubmed/20081858	New genetic loci implicated in fasting glucose homeostasis and their impact on type 2 diabetes risk.	Fasting blood glucose	46,186 European ancestry individuals	76,558 European ancestry individuals	11p11.2	MADD	MADD			ENSG00000110514	NA	NA	rs7944584-A	rs7944584	0	7944584	intron_variant	0	0.75	2e-18	17.699		0.021	[0.015-0.027] mmol/L increase (replication)	Affymetrix, Illumina [~ 2500000] (imputed)	N
11	rs2596407	11	47336320	rs7944584	2012-08-15	22581228	Manning AK	2012-05-13	Nat Genet	www.ncbi.nlm.nih.gov/pubmed/22581228	A genome-wide approach accounting for body mass index identifies genetic variants influencing fasting glycemic traits and insulin resistance.	Fasting blood glucose (BMI interaction)	Up to 58,074 European ancestry individuals	Up tp 38,422 European ancestry individuals	11p11.2	MADD	MADD			ENSG00000110514	NA	NA	rs7944584-A	rs7944584	0	7944584	intron_variant	0	0.7264	4e-12	11.3979		0.0009	[-0.00058-0.00238] unit decrease	Affymetrix, Illumina [~ 2400000] (imputed)	N
11	rs2596407	11	47336320	rs7944584	2018-01-25	22581228	Manning AK	2012-05-13	Nat Genet	www.ncbi.nlm.nih.gov/pubmed/22581228	A genome-wide approach accounting for body mass index identifies genetic variants influencing fasting glycemic traits and insulin resistance.	Fasting blood glucose	Up to 58,074 European ancestry individuals	Up tp 38,422 European ancestry individuals	11p11.2	MADD	MADD			ENSG00000110514	NA	NA	rs7944584-A	rs7944584	0	7944584	intron_variant	0	0.7262	4e-13	12.3979		0.0253	[0.018-0.032] unit increase	Affymetrix, Illumina [~ 2400000] (imputed)	N
11	rs2596407	11	47336320	rs7944584	2021-07-27	33402679	Lagou V	2021-01-05	Nat Commun	www.ncbi.nlm.nih.gov/pubmed/33402679	Sex-dimorphic genetic effects and novel loci for fasting glucose and insulin variability.	Fasting glucose	73,089 European ancestry women	NA	11p11.2	MADD	MADD			ENSG00000110514	NA	NA	rs7944584-A	rs7944584	0	7944584	intron_variant	0	0.731945	2e-12	11.699		0.023879	[0.017-0.031] unit increase	Affymetrix, Illumina [8700000] (imputed)	N
11	rs2596407	11	47336320	rs7944584	2021-07-27	33402679	Lagou V	2021-01-05	Nat Commun	www.ncbi.nlm.nih.gov/pubmed/33402679	Sex-dimorphic genetic effects and novel loci for fasting glucose and insulin variability.	Fasting glucose	151,188 European ancestry individuals	NA	11p11.2	MADD	MADD			ENSG00000110514	NA	NA	rs7944584-A	rs7944584	0	7944584	intron_variant	0	0.731945	3e-24	23.5229		0.024236	[0.02-0.029] unit increase	Affymetrix, Illumina [8700000] (imputed)	N
11	rs2596407	11	47336320	rs7944584	2021-07-27	33402679	Lagou V	2021-01-05	Nat Commun	www.ncbi.nlm.nih.gov/pubmed/33402679	Sex-dimorphic genetic effects and novel loci for fasting glucose and insulin variability.	Fasting glucose	67,506 European ancestry men	NA	11p11.2	MADD	MADD			ENSG00000110514	NA	NA	rs7944584-A	rs7944584	0	7944584	intron_variant	0	0.731945	5e-10	9.30103		0.022726	[0.016-0.03] unit increase	Affymetrix, Illumina [8700000] (imputed)	N
11	rs2596407	11	47336320	rs7944584	2019-07-12	23263489	Huyghe JR	2012-12-23	Nat Genet	www.ncbi.nlm.nih.gov/pubmed/23263489	Exome array analysis identifies new loci and low-frequency variants influencing insulin processing and secretion.	Fasting blood proinsulin levels	up to 8,229 Finnish ancestry non-diabetic individuals	NA	11p11.2	MADD	MADD			ENSG00000110514	NA	NA	rs7944584-T	rs7944584	0	7944584	intron_variant	0	0.181	5e-25	24.301		0.065	[0.053-0.077] unit decrease	Illumina [242071]	N
11	rs2596407	11	47336320	rs7944584	2019-06-17	25631608	Wessel J	2015-01-29	Nat Commun	www.ncbi.nlm.nih.gov/pubmed/25631608	Low-frequency and rare exome chip variants associate with fasting glucose and type 2 diabetes susceptibility.	Fasting blood glucose	50,900 European ancestry non-diabetic individuals, 9,664 African American non-diabetic individuals	NA	11p11.2	MADD	MADD			ENSG00000110514	NA	NA	rs7944584-T	rs7944584	0	7944584	intron_variant	0	0.238512	5e-12	11.301		0.0249742	[0.018-0.032] unit decrease	Illumina [197481]	N
11	rs2596407	11	47346723	rs11039182	2019-01-22	29500382	Nagel M	2018-03-02	Nat Commun	www.ncbi.nlm.nih.gov/pubmed/29500382	Item-level analyses reveal genetic heterogeneity in neuroticism.	Neurociticism	380,506 European ancestry individuals	NA	11p11.2	ARHGAP1	MADD			ENSG00000110514	NA	NA	rs11039182-T	rs11039182	0	11039182	intron_variant	0	0.269312	3e-14	13.5229		7.6	z score decrease	NR [10847151] (imputed)	N
11	rs2596407	11	47346723	rs11039182	2016-11-25	26831199	Pattaro C	2016-01-21	Nat Commun	www.ncbi.nlm.nih.gov/pubmed/26831199	Genetic associations at 53 loci highlight cell types and biological pathways relevant for kidney function.	Chronic kidney disease	12,385 European ancestry cases, 104,780 European ancestry controls	33,972 European ancestry individuals	11p11.2	MADD	MADD			ENSG00000110514	NA	NA	rs11039182-T	rs11039182	0	11039182	intron_variant	0	0.7	3e-06	5.52288		0.0678	[0.040-0.096] unit decrease	Affymetrix, Illumina [~ 2500000] (imputed)	N
11	rs2596407	11	47346723	rs11039182	2020-04-17	32002517	Julienne H	2020-01-24	NAR Genom Bioinform	www.ncbi.nlm.nih.gov/pubmed/32002517	JASS: command line and web interface for the joint analysis of GWAS results.	Insulin-related traits (multivariate analysis)	62,205 individuals	NA	11p11.2	MADD	MADD			ENSG00000110514	NA	NA	rs11039182-?	rs11039182	0	11039182	intron_variant	0	NR	6e-44	43.2218		NA		NR [3144808] (imputed)	N
11	rs2596407	11	47346723	rs11039182	2018-10-31	29942085	Nagel M	2018-06-25	Nat Genet	www.ncbi.nlm.nih.gov/pubmed/29942085	Meta-analysis of genome-wide association studies for neuroticism in 449,484 individuals identifies novel genetic loci and pathways.	Neuroticism	449,484 European ancestry individuals	NA	11p11.2	NR	MADD			ENSG00000110514	NA	NA	rs11039182-T	rs11039182	0	11039182	intron_variant	0	NR	5e-14	13.301		7.522	z score decrease	Affymetrix [10847151] (imputed)	N
11	rs2596407	11	47346723	rs11039182	2019-09-16	31021400	Masotti M	2019-04-25	Biometrics	www.ncbi.nlm.nih.gov/pubmed/31021400	Pleiotropy informed adaptive association test of multiple traits using GWAS summary data.	Glycemic traits (pleiotropy)	46,186 European ancestry individuals	NA	11p11.2	MADD	MADD			ENSG00000110514	NA	NA	rs11039182-?	rs11039182	0	11039182	intron_variant	0	NR	3e-09	8.52288		NA		NR [NR]	N
11	rs2596407	11	47346723	rs11039182	2019-05-02	30867560	Hill WD	2019-03-13	Mol Psychiatry	www.ncbi.nlm.nih.gov/pubmed/30867560	Genetic contributions to two special factors of neuroticism are associated with affluence, higher intelligence, better health, and longer life.	General factor of neuroticism	270,059 British ancestry individuals	NA	11p11.2	MADD	MADD			ENSG00000110514	NA	NA	rs11039182-T	rs11039182	0	11039182	intron_variant	0	NR	9e-11	10.0458		0.011206	[0.0078-0.0146] unit increase	Affymetrix [18485882] (imputed)	N
11	rs2596407	11	47346940	rs11039183	2017-11-30	29059683	Michailidou K	2017-10-23	Nature	www.ncbi.nlm.nih.gov/pubmed/29059683	Association analysis identifies 65 new breast cancer risk loci.	Breast cancer	76,192 European ancestry cases, 63,082 European ancestry controls	46,785 European ancestry cases, 42,892 European ancestry controls, 14,068 East Asian ancestry cases, 13,104 East Asian ancestry controls	11p11.2	NR	MADD			ENSG00000110514	NA	NA	rs11039183-A	rs11039183	0	11039183	intron_variant	0	0.3501	6e-06	5.22185	(EA)	0.0301	[0.017-0.043] unit decrease	Illumina [~ 11800000] (imputed)	N
11	rs67871383	11	47359706	rs11570094	2021-06-29	33462484	Sinnott-Armstrong N	2021-01-18	Nat Genet	www.ncbi.nlm.nih.gov/pubmed/33462484	Genetics of 35 blood and urine biomarkers in the UK Biobank.	Apolipoprotein A1 levels	311,601 European ancestry individuals, 5,550 African ancestry individuals, 6,682 South Asian ancestry individuals	NA	11p11.2	NR	MYBPC3			ENSG00000134571	NA	NA	rs11570094-A	rs11570094	0	11570094	intron_variant	0	NR	4e-23	22.3979		0.0287	[0.023-0.034] unit decrease	Affymetrix [9000000] (imputed)	N
11	rs67871383	11	47359706	rs11570094	2021-06-29	33462484	Sinnott-Armstrong N	2021-01-18	Nat Genet	www.ncbi.nlm.nih.gov/pubmed/33462484	Genetics of 35 blood and urine biomarkers in the UK Biobank.	Aspartate aminotransferase levels	341,246 European ancestry individuals, 5,982 African ancestry individuals, 7,313 South Asian ancestry individuals	NA	11p11.2	NR	MYBPC3			ENSG00000134571	NA	NA	rs11570094-A	rs11570094	0	11570094	intron_variant	0	NR	2e-09	8.69897		0.0165	[0.011-0.022] unit decrease	Affymetrix [9000000] (imputed)	N
11	rs67871383	11	47359706	rs11570094	2021-06-29	33462484	Sinnott-Armstrong N	2021-01-18	Nat Genet	www.ncbi.nlm.nih.gov/pubmed/33462484	Genetics of 35 blood and urine biomarkers in the UK Biobank.	Serum albumin level	313,032 European ancestry individuals, 5,573 African ancestry individuals, 6,687 South Asian ancestry individuals	NA	11p11.2	NR	MYBPC3			ENSG00000134571	NA	NA	rs11570094-A	rs11570094	0	11570094	intron_variant	0	NR	5e-12	11.301		0.02	[0.014-0.026] unit decrease	Affymetrix [9000000] (imputed)	N
11	rs67871383	11	47359706	rs11570094	2021-06-29	33462484	Sinnott-Armstrong N	2021-01-18	Nat Genet	www.ncbi.nlm.nih.gov/pubmed/33462484	Genetics of 35 blood and urine biomarkers in the UK Biobank.	Serum alkaline phosphatase levels	342,535 European ancestry individuals, 6,019 African ancestry individuals, 7,337 South Asian ancestry individuals	NA	11p11.2	NR	MYBPC3			ENSG00000134571	NA	NA	rs11570094-A	rs11570094	0	11570094	intron_variant	0	NR	6e-11	10.2218		0.0181	[0.013-0.024] unit decrease	Affymetrix [9000000] (imputed)	N
11	rs67871383	11	47359706	rs11570094	2021-06-29	33462484	Sinnott-Armstrong N	2021-01-18	Nat Genet	www.ncbi.nlm.nih.gov/pubmed/33462484	Genetics of 35 blood and urine biomarkers in the UK Biobank.	High density lipoprotein cholesterol levels	313,372 European ancestry individuals, 5,573 African ancestry individuals, 6,689 South Asian ancestry individuals	NA	11p11.2	NR	MYBPC3			ENSG00000134571	NA	NA	rs11570094-A	rs11570094	0	11570094	intron_variant	0	NR	3e-44	43.5229		0.0403	[0.035-0.046] unit decrease	Affymetrix [9000000] (imputed)	N
11	rs67871383	11	47359706	rs11570094	2021-06-29	33462484	Sinnott-Armstrong N	2021-01-18	Nat Genet	www.ncbi.nlm.nih.gov/pubmed/33462484	Genetics of 35 blood and urine biomarkers in the UK Biobank.	Triglyceride levels	342,233 European ancestry individuals, 6,014 African ancestry individuals, 7,330 South Asian ancestry individuals	NA	11p11.2	NR	MYBPC3			ENSG00000134571	NA	NA	rs11570094-A	rs11570094	0	11570094	intron_variant	0	NR	1e-09	9		0.0169	[0.011-0.022] unit increase	Affymetrix [9000000] (imputed)	N
11	rs2596407	11	47361084	rs2856653	2019-06-21	31015401	Wu Y	2019-04-23	Nat Commun	www.ncbi.nlm.nih.gov/pubmed/31015401	Genome-wide association study of medication-use and associated disease in the UK Biobank.	Medication use (agents acting on the renin-angiotensin system)	62,752 European ancestry cases, 174,778 European ancestry controls	NA	11p11.2	MYBPC3	MYBPC3			ENSG00000134571	NA	NA	rs2856653-T	rs2856653	0	2856653	intron_variant	0	0.358513	5e-13	12.301		0.0456602	[0.033-0.058] unit increase	Affymetrix [7288503] (imputed)	N
11	rs67871383	11	47365199	rs2856650	2020-09-21	32888493	Chen MH	2020-09-01	Cell	www.ncbi.nlm.nih.gov/pubmed/32888493	Trans-ethnic and Ancestry-Specific Blood-Cell Genetics in 746,667 Individuals from 5 Global Populations.	Mean platelet volume	460,935 European ancestry individuals	NA	11p11.2	NR	MYBPC3			ENSG00000134571	NA	NA	rs2856650-G	rs2856650	0	2856650	intron_variant	0	0.701722	4e-19	18.3979		0.018843	[0.015-0.023] SD unit decrease	Affymetrix, Illumina [49660172] (imputed)	N
11	rs67871383	11	47370957	rs2071305	2019-09-24	31358974	Evangelou E	2019-07-29	Nat Hum Behav	www.ncbi.nlm.nih.gov/pubmed/31358974	New alcohol-related genes suggest shared genetic mechanisms with neuropsychiatric disorders.	Alcohol consumption	480,842 European ancestry individuals	NA	11p11.2	MYBPC3	MYBPC3			ENSG00000134571	NA	NA	rs2071305-A	rs2071305	0	2071305	intron_variant	0	0.69	5e-14	13.301		0.009	[0.007-0.011] unit increase	Affymetrix, Illumina [~ 7100000] (imputed)	N
11	rs67472071	11	47374998	rs2856661	2020-08-03	32352494	Han X	2020-04-30	JAMA Ophthalmol	www.ncbi.nlm.nih.gov/pubmed/32352494	Association of Myopia and Intraocular Pressure With Retinal Detachment in European Descent Participants of the UK Biobank Cohort: A Mendelian Randomization Study.	Spherical equivalent	95,827 European ancestry individuals	NA	11p11.2	NR	MYBPC3 - SPI1	ENSG00000134571	ENSG00000066336		745	1413	rs2856661-A	rs2856661	0	2856661	intergenic_variant	1		5e-09	8.30103		0.07	[0.05-0.09] unit increase	NR [NR]	N
11	rs10437655	11	47378396	rs10769256	2019-01-22	29500382	Nagel M	2018-03-02	Nat Commun	www.ncbi.nlm.nih.gov/pubmed/29500382	Item-level analyses reveal genetic heterogeneity in neuroticism.	Feeling miserable	376,097 European ancestry individuals	NA	11p11.2	ACP2	SPI1			ENSG00000066336	NA	NA	rs10769256-T	rs10769256	0	10769256	intron_variant	0	0.402399	5e-09	8.30103		5.86	z score increase	NR [10847151] (imputed)	N
11	rs10437655	11	47378396	rs10769256	2018-10-31	29942085	Nagel M	2018-06-25	Nat Genet	www.ncbi.nlm.nih.gov/pubmed/29942085	Meta-analysis of genome-wide association studies for neuroticism in 449,484 individuals identifies novel genetic loci and pathways.	Worry	348,219 European ancestry individuals	NA	11p11.2	NR	SPI1			ENSG00000066336	NA	NA	rs10769256-T	rs10769256	0	10769256	intron_variant	0	NR	7e-09	8.1549		0.01416	[0.0094-0.0189] unit increase	Affymetrix [10847151] (imputed)	N
11	rs67472071	11	47379615	rs1542321	2020-09-21	32888493	Chen MH	2020-09-01	Cell	www.ncbi.nlm.nih.gov/pubmed/32888493	Trans-ethnic and Ancestry-Specific Blood-Cell Genetics in 746,667 Individuals from 5 Global Populations.	Mean platelet volume	484,042 African American or Afro-Caribbean, African ancestry, European ancestry, East Asian ancestry, Hispanic or Latin American and South Asian ancestry individuals	NA	11p11.2	NR	SPI1			ENSG00000066336	NA	NA	rs1542321-G	rs1542321	0	1542321	intron_variant	0	0.318215	5e-16	15.301		NA		Affymetrix, Illumina [17210439] (imputed)	N
11	rs3740688	11	47380340	rs3740688	2018-07-20	29777097	Marioni RE	2018-05-18	Transl Psychiatry	www.ncbi.nlm.nih.gov/pubmed/29777097	GWAS on family history of Alzheimer's disease.	Alzheimer's disease or family history of Alzheimer's disease	up to 42,034 British ancestry individuals with parental history of Alzheimer's disease, at least 272,244 British ancestry individuals with no parental history of Alzheimer's disease, 25,580 Alzheimer's disease cases, 48,466 controls	NA	11p11.2	NR	SPI1			ENSG00000066336	NA	NA	rs3740688-?	rs3740688	0	3740688	missense_variant	0	NR	5e-08	7.30103		NA		Affymetrix [7795605] (imputed)	N
11	rs3740688	11	47380340	rs3740688	2020-07-21	32203549	Richardson TG	2020-03-23	PLoS Med	www.ncbi.nlm.nih.gov/pubmed/32203549	Evaluating the relationship between circulating lipoprotein lipids and apolipoproteins with risk of coronary heart disease: A multivariable Mendelian randomisation analysis.	Apolipoprotein A1 levels	393,193 European ancestry individuals	NA	11p11.2	SPI1	SPI1			ENSG00000066336	NA	NA	rs3740688-G	rs3740688	0	3740688	missense_variant	0	0.455367	2e-15	14.699		0.0156318	[0.012-0.019] unit decrease	Affymetrix [NR] (imputed)	N
11	rs3740688	11	47380340	rs3740688	2018-10-31	29942085	Nagel M	2018-06-25	Nat Genet	www.ncbi.nlm.nih.gov/pubmed/29942085	Meta-analysis of genome-wide association studies for neuroticism in 449,484 individuals identifies novel genetic loci and pathways.	Worry	348,219 European ancestry individuals	NA	11p11.2	NR	SPI1			ENSG00000066336	NA	NA	rs3740688-G	rs3740688	0	3740688	missense_variant	0	NR	2e-08	7.69897		0.01346	[0.0088-0.0182] unit decrease	Affymetrix [10847151] (imputed)	N
11	rs67472071	11	47383275	rs7105851	2021-01-13	33414549	Demange PA	2021-01-07	Nat Genet	www.ncbi.nlm.nih.gov/pubmed/33414549	Investigating the genetic architecture of noncognitive skills using GWAS-by-subtraction.	Cognitive aspects of educational attainment	257,700 European ancestry individuals	NA	11p11.2	NR	SPI1			ENSG00000066336	NA	NA	rs7105851-T	rs7105851	0	7105851	intron_variant	0	0.326044	3e-08	7.52288		0.0369581	[0.024-0.05] unit decrease	Affymetrix, Illumina, Perlegen [7305956] (imputed)	N
11	rs10437655	11	47388214	rs12801188	2019-06-21	31015401	Wu Y	2019-04-23	Nat Commun	www.ncbi.nlm.nih.gov/pubmed/31015401	Genome-wide association study of medication-use and associated disease in the UK Biobank.	Medication use (diuretics)	34,453 European ancestry cases, 194,633 European ancestry controls	NA	11p11.2	SPI1	SPI1			ENSG00000066336	NA	NA	rs12801188-A	rs12801188	0	12801188	intron_variant	0	0.363738	9e-12	11.0458		0.0558722	[0.04-0.072] unit increase	Affymetrix [7288503] (imputed)	N
11	rs67472071	11	47392114	rs7928419	2020-05-28	32231278	Hysi PG	2020-03-30	Nat Genet	www.ncbi.nlm.nih.gov/pubmed/32231278	Meta-analysis of 542,934 subjects of European ancestry identifies new genes and mechanisms predisposing to refractive error and myopia.	Refractive error	542,934 European ancestry individuals	NA	11p11.2	DDB2, ACP2, NR1H3, MADD, MYBPC3, SPI1, SLC39A13, PSMC3, RAPSN, CELF1, NDUFS3, C1QTNF4, FAM180B, MTCH2, AGBL2, FNBP4, NUP160, PTPRJ	SPI1			ENSG00000066336	NA	NA	rs7928419-?	rs7928419	0	7928419	intron_variant	0		2e-14	13.699		NA		Affymetrix, Illumina [NR] (imputed)	N
11	rs67472071	11	47393638	rs4992357	2018-09-17	29844566	Davies G	2018-05-29	Nat Commun	www.ncbi.nlm.nih.gov/pubmed/29844566	Study of 300,486 individuals identifies 148 independent genetic loci influencing general cognitive function.	General cognitive ability	up to 300,486 European ancestry individuals	NA	11p11.2	NR	SPI1			ENSG00000066336	NA	NA	rs4992357-?	rs4992357	0	4992357	intron_variant	0	NR	2e-07	6.69897		5.215	z-score decrease	Affymetrix, Illumina [at least 2500000] (imputed)	N
11	rs10437655	11	47394305	rs896817	2020-03-11	29381148	Gong J	2017-12-21	Int J Obes (Lond)	www.ncbi.nlm.nih.gov/pubmed/29381148	Trans-ethnic analysis of metabochip data identifies two new loci associated with BMI.	Body mass index	35,606 African American individuals, 26,048 Hispanic/Latino individuals, 22,466 Asian or Native Hawaiian ancestry individuals, 17,859 European ancestry individuals, 535 Native American individuals	NA	11p11.2	MTCH2	SPI1			ENSG00000066336	NA	NA	rs896817-A	rs896817	0	896817	intron_variant	0		3e-07	6.52288		0.0047	[0.0029-0.0065] unit decrease	Illumina [at least 200000]	N
11	rs67472071	11	47397353	rs56030824	2019-03-28	30643251	Liu M	2019-01-14	Nat Genet	www.ncbi.nlm.nih.gov/pubmed/30643251	Association studies of up to 1.2 million individuals yield new insights into the genetic etiology of tobacco and alcohol use.	Alcohol consumption (drinks per week)	up to 941,280 European ancestry individuals	NA	11p11.2	NR	SPI1			ENSG00000066336	NA	NA	rs56030824-A	rs56030824	0	56030824	intron_variant	0	0.322	1e-13	13		0.0116019	[0.0085-0.0147] unit decrease	NR [~ 10000000] (imputed)	N
11	rs67472071	11	47398963	rs12146565	2021-01-13	33414549	Demange PA	2021-01-07	Nat Genet	www.ncbi.nlm.nih.gov/pubmed/33414549	Investigating the genetic architecture of noncognitive skills using GWAS-by-subtraction.	Noncognitive aspects of educational attainment	510,795 European ancestry individuals	NA	11p11.2	NR	SPI1			ENSG00000066336	NA	NA	rs12146565-G	rs12146565	0	12146565	intron_variant	0	0.323062	3e-10	9.52288		0.0477091	[0.033-0.063] unit decrease	Affymetrix, Illumina, Perlegen [7305956] (imputed)	N
11	rs10437655	11	47409051	rs11500477	2020-04-17	31669095	Zhu Z	2019-10-24	J Allergy Clin Immunol	www.ncbi.nlm.nih.gov/pubmed/31669095	Shared Genetic and Experimental Links between Obesity-Related Traits and Asthma Subtypes in UK Biobank.	Body mass index	457,822 European ancestry individuals	NA	11p11.2	NR	SPI1 - MIR4487	ENSG00000066336	ENSG00000264583		8953	13470	rs11500477-?	rs11500477	0	11500477	intron_variant	1	NR	2e-13	12.699		NA		Affymetrix [~ 8270000] (imputed)	N
11	rs10437655	11	47410888	rs10838702	2019-07-05	31152163	Wuttke M	2019-05-31	Nat Genet	www.ncbi.nlm.nih.gov/pubmed/31152163	A catalog of genetic loci associated with kidney function from analyses of a million individuals.	Estimated glomerular filtration rate	567,460 European ancestry individuals	216,518 European ancestry individuals	11p11.2	SPI1	SPI1 - MIR4487	ENSG00000066336	ENSG00000264583		10790	11633	rs10838702-T	rs10838702	0	10838702	intron_variant	1	0.3788	2e-15	14.699		0.0023	[0.0015-0.0031] unit decrease	Affymetrix, Illumina [8834748] (imputed)	N
11	rs10437655	11	47417183	rs10769263	2019-02-08	30595370	Kichaev G	2018-12-27	Am J Hum Genet	www.ncbi.nlm.nih.gov/pubmed/30595370	Leveraging Polygenic Functional Enrichment to Improve GWAS Power.	Red blood cell count	approximately 445,000 European ancestry individuals	NA	11p11.2		SPI1 - MIR4487	ENSG00000066336	ENSG00000264583		17085	5338	rs10769263-?	rs10769263	0	10769263	non_coding_transcript_exon_variant	1	NR	4e-10	9.39794		NA		NR [~ 8900000] (imputed)	N
11	rs10437655	11	47422861	rs10838703	2019-10-21	31430377	Chung J	2019-08-20	Brain	www.ncbi.nlm.nih.gov/pubmed/31430377	Genome-wide association study of cerebral small vessel disease reveals established and novel loci.	Non-lobar intracerebral hemorrhage (MTAG)	at least 1,005 European ancestry cases, at least 1,711 European ancestry controls	NA	11p11.2	Intergenic	MIR4487 - SLC39A13	ENSG00000264583	ENSG00000165915		268	5822	rs10838703-?	rs10838703	0	10838703	intron_variant	1	NR	8e-07	6.09691		1.06383	[1.04-1.09]	Affymetrix, Illumina [39235000] (imputed)	N
11	rs10437655	11	47422861	rs608293 x rs10838703	2020-07-28	32450446	Wang H	2020-04-29	Neurobiol Aging	www.ncbi.nlm.nih.gov/pubmed/32450446	Genome-wide interaction analysis of pathological hallmarks in Alzheimer's disease.	Total PHF-tau (SNP x SNP interaction)	1,285 individuals	NA	11p11.2	NR x NR	No mapped genes x MIR4487 - SLC39A13				NA	NA	rs608293-? x rs10838703-?	rs608293 x rs10838703	0	NA	3_prime_UTR_variant x intron_variant	NA	NR	1e-20	20		NA		Affymetrix, Illumina [279409] (imputed)	N
11	rs10437655	11	47427667	rs61897431	2019-07-05	31152163	Wuttke M	2019-05-31	Nat Genet	www.ncbi.nlm.nih.gov/pubmed/31152163	A catalog of genetic loci associated with kidney function from analyses of a million individuals.	Estimated glomerular filtration rate	165,726 East Asian ancestry individuals	NA	11p11.2	SLC39A13	MIR4487 - SLC39A13	ENSG00000264583	ENSG00000165915		5074	1016	rs61897431-T	rs61897431	0	61897431	intron_variant	1	0.7184	4e-06	5.39794		0.0035	[0.0019-0.0051] unit increase	Affymetrix, Illumina [8221591] (imputed)	N
11	rs10437655	11	47427667	rs61897431	2019-07-05	31152163	Wuttke M	2019-05-31	Nat Genet	www.ncbi.nlm.nih.gov/pubmed/31152163	A catalog of genetic loci associated with kidney function from analyses of a million individuals.	Estimated glomerular filtration rate	567,460 European ancestry individuals, 165,726 East Asian ancestry individuals, 13,842 African American individuals, 13,359 South Asian ancestry individuals, 4,961 Hispanic individuals	216,518 European ancestry individuals, 64,204 non-Hispanic black individuals	11p11.2	SLC39A13	MIR4487 - SLC39A13	ENSG00000264583	ENSG00000165915		5074	1016	rs61897431-T	rs61897431	0	61897431	intron_variant	1	0.6472	1e-20	20		0.0029	[0.0021-0.0037] unit increase	Affymetrix, Illumina [8221591] (imputed)	N
11	rs10437655	11	47427667	rs61897431	2019-07-05	31152163	Wuttke M	2019-05-31	Nat Genet	www.ncbi.nlm.nih.gov/pubmed/31152163	A catalog of genetic loci associated with kidney function from analyses of a million individuals.	Chronic kidney disease	64,164 European and unknown ancestry cases, 561,055 European and unknown ancestry controls	NA	11p11.2	SLC39A13	MIR4487 - SLC39A13	ENSG00000264583	ENSG00000165915		5074	1016	rs61897431-C	rs61897431	0	61897431	intron_variant	1	0.35	3e-07	6.52288		1.04657	[1.03-1.07]	Affymetrix, Illumina [9585923] (imputed)	N
11	rs10437655	11	47427667	rs61897431	2019-07-05	31152163	Wuttke M	2019-05-31	Nat Genet	www.ncbi.nlm.nih.gov/pubmed/31152163	A catalog of genetic loci associated with kidney function from analyses of a million individuals.	Blood urea nitrogen levels	416,178 European and unknown ancestry individuals	NA	11p11.2	SLC39A13	MIR4487 - SLC39A13	ENSG00000264583	ENSG00000165915		5074	1016	rs61897431-T	rs61897431	0	61897431	intron_variant	1	0.6472	2e-06	5.69897		0.0041	[0.0023-0.0059] unit decrease	Affymetrix, Illumina [8176554] (imputed)	N
11	rs10437655	11	47427739	rs11039221	2019-03-19	30604766	Morris AP	2019-01-03	Nat Commun	www.ncbi.nlm.nih.gov/pubmed/30604766	Trans-ethnic kidney function association study reveals putative causal genes and effects on kidney-specific disease aetiologies.	Estimated glomerular filtration rate	134,070 European ancestry individuals, 143,658 East Asian ancestry individuals, 26,344 Hispanic or Latino ancestry individuals, 8,224 African American individuals	NA	11p11.2	CELF1, PTPMT1	MIR4487 - SLC39A13	ENSG00000264583	ENSG00000165915		5146	944	rs11039221-T	rs11039221	0	11039221	intron_variant	1	0.307	9e-13	12.0458		0.441	[0.25-0.64] ml/min/1.73m2 decrease	Affymetrix, Illumina [at least 5248638] (imputed)	N
11	rs67472071	11	47429245	rs7107726	2020-09-14	32451486	Zhou H	2020-05-25	Nat Neurosci	www.ncbi.nlm.nih.gov/pubmed/32451486	Genome-wide meta-analysis of problematic alcohol use in 435,563 individuals yields insights into biology and relationships with other traits.	Alcohol consumption (drinks per week) (MTAG)	972,915 European ancestry individuals	NA	11p11.2	NR	SLC39A13			ENSG00000165915	NA	NA	rs7107726-A	rs7107726	0	7107726	intron_variant	0	0.321	4e-18	17.3979		0.0160751	[0.012-0.02] unit decrease	Affymetrix [NR] (imputed)	N
11	rs10437655	11	47434986	rs2293576	2017-05-23	25673412	Shungin D	2015-02-12	Nature	www.ncbi.nlm.nih.gov/pubmed/25673412	New genetic loci link adipose and insulin biology to body fat distribution.	Waist circumference	up to 56,910 European ancestry men, up to 86,570 European ancestry women	up to 36,570 European ancestry men, 30,172 European ancestry women, 915 Filipino ancestry men, 735 Filipino ancestry women, 2,351 African American/Afro-Caribbean ancestry men, 6,258 African American/Afro-Caribbean ancestry women, 2,285 South Asian ancestry men, 506 South Asian ancestry women, 195 Seychellois ancestry men, 266 Seychellois ancestry women	11p11.2	SLC39A13	SLC39A13			ENSG00000165915	NA	NA	rs2293576-A	rs2293576	0	2293576	synonymous_variant	0	0.3271	2e-08	7.69897	(EA, men)	0.0284	[0.018-0.038] unit decrease	Affymetrix, Illumina, Perlegen [up to 2542447] (imputed)	N
11	rs10437655	11	47434986	rs2293576	2017-05-23	25673412	Shungin D	2015-02-12	Nature	www.ncbi.nlm.nih.gov/pubmed/25673412	New genetic loci link adipose and insulin biology to body fat distribution.	Waist circumference	up to 56,910 European ancestry men, up to 86,570 European ancestry women	up to 36,570 European ancestry men, 30,172 European ancestry women, 915 Filipino ancestry men, 735 Filipino ancestry women, 2,351 African American/Afro-Caribbean ancestry men, 6,258 African American/Afro-Caribbean ancestry women, 2,285 South Asian ancestry men, 506 South Asian ancestry women, 195 Seychellois ancestry men, 266 Seychellois ancestry women	11p11.2	SLC39A13	SLC39A13			ENSG00000165915	NA	NA	rs2293576-A	rs2293576	0	2293576	synonymous_variant	0	0.3271	9e-10	9.04576	(EA)	0.0222	[0.015-0.029] unit decrease	Affymetrix, Illumina, Perlegen [up to 2542447] (imputed)	N
11	rs10437655	11	47434986	rs2293576	2017-05-23	25673412	Shungin D	2015-02-12	Nature	www.ncbi.nlm.nih.gov/pubmed/25673412	New genetic loci link adipose and insulin biology to body fat distribution.	Hip circumference	up to 56,910 European ancestry men, up to 86,570 European ancestry women	up to 36,570 European ancestry men, 30,172 European ancestry women, 915 Filipino ancestry men, 735 Filipino ancestry women, 2,351 African American/Afro-Caribbean ancestry men, 6,258 African American/Afro-Caribbean ancestry women, 2,285 South Asian ancestry men, 506 South Asian ancestry women, 195 Seychellois ancestry men, 266 Seychellois ancestry women	11p11.2	SLC39A13	SLC39A13			ENSG00000165915	NA	NA	rs2293576-A	rs2293576	0	2293576	synonymous_variant	0	0.3277	6e-06	5.22185	(EA,women)	0.0223	[0.013-0.032] unit decrease	Affymetrix, Illumina, Perlegen [up to 2542447] (imputed)	N
11	rs10437655	11	47434986	rs2293576	2017-05-23	25673412	Shungin D	2015-02-12	Nature	www.ncbi.nlm.nih.gov/pubmed/25673412	New genetic loci link adipose and insulin biology to body fat distribution.	Hip circumference	up to 56,910 European ancestry men, up to 86,570 European ancestry women	up to 36,570 European ancestry men, 30,172 European ancestry women, 915 Filipino ancestry men, 735 Filipino ancestry women, 2,351 African American/Afro-Caribbean ancestry men, 6,258 African American/Afro-Caribbean ancestry women, 2,285 South Asian ancestry men, 506 South Asian ancestry women, 195 Seychellois ancestry men, 266 Seychellois ancestry women	11p11.2	SLC39A13	SLC39A13			ENSG00000165915	NA	NA	rs2293576-A	rs2293576	0	2293576	synonymous_variant	0	0.3277	2e-09	8.69897	(EA)	0.0229	[0.015-0.03] unit decrease	Affymetrix, Illumina, Perlegen [up to 2542447] (imputed)	N
11	rs10437655	11	47434986	rs2293576	2017-05-23	25673412	Shungin D	2015-02-12	Nature	www.ncbi.nlm.nih.gov/pubmed/25673412	New genetic loci link adipose and insulin biology to body fat distribution.	Hip circumference	up to 56,910 European ancestry men, up to 86,570 European ancestry women	up to 36,570 European ancestry men, 30,172 European ancestry women, 915 Filipino ancestry men, 735 Filipino ancestry women, 2,351 African American/Afro-Caribbean ancestry men, 6,258 African American/Afro-Caribbean ancestry women, 2,285 South Asian ancestry men, 506 South Asian ancestry women, 195 Seychellois ancestry men, 266 Seychellois ancestry women	11p11.2	SLC39A13	SLC39A13			ENSG00000165915	NA	NA	rs2293576-A	rs2293576	0	2293576	synonymous_variant	0	0.3277	2e-06	5.69897	(EA, men)	0.0251	[0.015-0.035] unit decrease	Affymetrix, Illumina, Perlegen [up to 2542447] (imputed)	N
11	rs10437655	11	47434986	rs2293576	2018-12-14	30336701	Sanchez-Roige S	2018-10-19	Am J Psychiatry	www.ncbi.nlm.nih.gov/pubmed/30336701	Genome-Wide Association Study Meta-Analysis of the Alcohol Use Disorders Identification Test (AUDIT) in Two Population-Based Cohorts.	Alcohol use disorder (total score)	141,932 European ancestry individuals	NA	11p11.2	NDUFS3, SPI1, SLC39A13, PSMC3, RAPSN, CELF1, RP11-750H9.5, Y_RNA	SLC39A13			ENSG00000165915	NA	NA	rs2293576-A	rs2293576	0	2293576	synonymous_variant	0	NR	6e-09	8.22185		5.83	[NR] z score increase	NR [16213998]	N
11	rs10437655	11	47434986	rs2293576	2021-04-16	33773637	Traylor M	2021-03-25	Lancet Neurol	www.ncbi.nlm.nih.gov/pubmed/33773637	Genetic basis of lacunar stroke: a pooled analysis of individual patient data and genome-wide association studies.	Lacunar stroke	6,030 European ancestry cases, 248,929 European ancestry controls	NA	11p11.2	SPI1, SLC39A13, PSMC3, RAPSN	SLC39A13			ENSG00000165915	NA	NA	rs2293576-G	rs2293576	0	2293576	synonymous_variant	0	0.67	7e-10	9.1549		1.14	[1.1-1.18]	Illumina [6932927] (imputed)	N
11	rs10437655	11	47434986	rs2293576	2021-04-16	33773637	Traylor M	2021-03-25	Lancet Neurol	www.ncbi.nlm.nih.gov/pubmed/33773637	Genetic basis of lacunar stroke: a pooled analysis of individual patient data and genome-wide association studies.	Lacunar stroke	7,338 European, African American, South Asian and Hispanic ancestry cases, 225,258 European, African American, South Asian and Hispanic ancestry controls	NA	11p11.2	SPI1, SLC39A13, PSMC3, RAPSN	SLC39A13			ENSG00000165915	NA	NA	rs2293576-G	rs2293576	0	2293576	synonymous_variant	0	0.67	6e-10	9.22185		1.14	[1.1-1.18]	Illumina [6922875] (imputed)	N
11	rs10437655	11	47440758	rs2293579	2012-12-21	23022100	Franceschini N	2012-09-26	Am J Hum Genet	www.ncbi.nlm.nih.gov/pubmed/23022100	Discovery and fine mapping of serum protein loci through transethnic meta-analysis.	Serum albumin level	Up to 53,190 European ancestry individuals, 9,380 Japanese ancestry individuals	NA	11p11.2	PSMC3	PSMC3			ENSG00000165916	NA	NA	rs2293579-A	rs2293579	0	2293579	intron_variant	0	0.4	1e-07	7		0.0086	[0.0055-0.0117] unit increase	Affymetrix, Illumina [~ 2500000] (imputed)	N
11	rs10437655	11	47440758	rs2293579	2012-12-21	23022100	Franceschini N	2012-09-26	Am J Hum Genet	www.ncbi.nlm.nih.gov/pubmed/23022100	Discovery and fine mapping of serum protein loci through transethnic meta-analysis.	Serum albumin level	Up to 53,190 European ancestry individuals, 9,380 Japanese ancestry individuals	NA	11p11.2	PSMC3	PSMC3			ENSG00000165916	NA	NA	rs2293579-A	rs2293579	0	2293579	intron_variant	0	0.4	8e-08	7.09691	(EA)	0.0093	[0.0060-0.0126] unit increase	Affymetrix, Illumina [~ 2500000] (imputed)	N
11	rs10437655	11	47440758	rs2293579	2020-02-21	31879980	German CA	2019-12-26	Genet Epidemiol	www.ncbi.nlm.nih.gov/pubmed/31879980	Ordered multinomial regression for genetic association analysis of ordinal phenotypes at Biobank scale.	Hypertension	30,822 British ancestry normal blood pressure individuals, 25,242 British ancestry elevated blood pressure individuals, 50,461 British ancestry stage 1 hypertension individuals, 75,286 British ancestry stage 2 hypertension individuals, 3,754 British ancestry hypertension crisis individuals	NA	11p11.2	PSMC3	PSMC3			ENSG00000165916	NA	NA	rs2293579-?	rs2293579	0	2293579	intron_variant	0	NR	5e-13	12.301		0.0453465	NR unit decrease	Affymetrix [464137]	N
11	rs67472071	11	47441472	rs3781627	2019-03-18	30643256	Baselmans BML	2019-01-14	Nat Genet	www.ncbi.nlm.nih.gov/pubmed/30643256	Multivariate genome-wide analyses of the well-being spectrum.	Depressive symptoms	1,067,913 European ancestry individuals	228,033 European ancestry individuals	11p11.2	NR	PSMC3			ENSG00000165916	NA	NA	rs3781627-A	rs3781627	0	3781627	intron_variant	0	0.694087	5e-11	10.301		0.00667515	[0.0047-0.0087] unit increase	NR [NR]	N
11	rs67472071	11	47441472	rs3781627	2019-03-18	30643256	Baselmans BML	2019-01-14	Nat Genet	www.ncbi.nlm.nih.gov/pubmed/30643256	Multivariate genome-wide analyses of the well-being spectrum.	Neuroticism	523,783 European ancestry individuals	59,206 European ancestry individuals	11p11.2	NR	PSMC3			ENSG00000165916	NA	NA	rs3781627-A	rs3781627	0	3781627	intron_variant	0	0.694087	5e-11	10.301		0.0104874	[0.0074-0.0136] unit increase	NR [NR]	N
11	rs67472071	11	47441472	rs3781627	2019-03-18	30643256	Baselmans BML	2019-01-14	Nat Genet	www.ncbi.nlm.nih.gov/pubmed/30643256	Multivariate genome-wide analyses of the well-being spectrum.	Life satisfaction	80,852 European ancestry individuals	NA	11p11.2	NR	PSMC3			ENSG00000165916	NA	NA	rs3781627-A	rs3781627	0	3781627	intron_variant	0	0.694087	2e-10	9.69897		0.00852457	[0.0059-0.0112] unit increase	NR [NR]	N
11	rs67472071	11	47441472	rs3781627	2019-03-18	30643256	Baselmans BML	2019-01-14	Nat Genet	www.ncbi.nlm.nih.gov/pubmed/30643256	Multivariate genome-wide analyses of the well-being spectrum.	Positive affect	410,603 European ancestry individuals	NA	11p11.2	NR	PSMC3			ENSG00000165916	NA	NA	rs3781627-A	rs3781627	0	3781627	intron_variant	0	0.694087	9e-11	10.0458		0.00802266	[0.0056-0.0104] unit increase	NR [NR]	N
11	rs67472071	11	47441472	rs3781627	2019-06-21	31015401	Wu Y	2019-04-23	Nat Commun	www.ncbi.nlm.nih.gov/pubmed/31015401	Genome-wide association study of medication-use and associated disease in the UK Biobank.	Medication use (thyroid preparations)	24,832 European ancestry cases, 280,750 European ancestry controls	NA	11p11.2	PSMC3	PSMC3			ENSG00000165916	NA	NA	rs3781627-T	rs3781627	0	3781627	intron_variant	0	0.299038	3e-08	7.52288		0.0564554	[0.037-0.076] unit increase	Affymetrix [7288503] (imputed)	N
11	rs10437655	11	47449072	rs12292911	2018-07-20	29777097	Marioni RE	2018-05-18	Transl Psychiatry	www.ncbi.nlm.nih.gov/pubmed/29777097	GWAS on family history of Alzheimer's disease.	Alzheimer's disease or family history of Alzheimer's disease	up to 42,034 British ancestry individuals with parental history of Alzheimer's disease, at least 272,244 British ancestry individuals with no parental history of Alzheimer's disease, 25,580 Alzheimer's disease cases, 48,466 controls	NA	11p11.2	NR	PSMC3 - RAPSN	ENSG00000165916	ENSG00000165917		1048	10243	rs12292911-?	rs12292911	0	12292911	regulatory_region_variant	1	NR	4e-08	7.39794		NA		Affymetrix [7795605] (imputed)	N
11	rs10437655	11	47454551	rs4434960	2019-05-02	30867560	Hill WD	2019-03-13	Mol Psychiatry	www.ncbi.nlm.nih.gov/pubmed/30867560	Genetic contributions to two special factors of neuroticism are associated with affluence, higher intelligence, better health, and longer life.	General factor of neuroticism	270,059 British ancestry individuals	NA	11p11.2	RAPSN	PSMC3 - RAPSN	ENSG00000165916	ENSG00000165917		6527	4764	rs4434960-A	rs4434960	0	4434960	intergenic_variant	1	NR	3e-09	8.52288		0.010378	[0.007-0.0138] unit increase	Affymetrix [18485882] (imputed)	N
11	rs67472071	11	47457539	rs11604680	2019-03-18	30643258	Karlsson Linner R	2019-01-14	Nat Genet	www.ncbi.nlm.nih.gov/pubmed/30643258	Genome-wide association analyses of risk tolerance and risky behaviors in over 1 million individuals identify hundreds of loci and shared genetic influences.	Alcohol consumption (drinks per week)	414,343 European ancestry individuals	NA	11p11.2	RAPSN	PSMC3 - RAPSN	ENSG00000165916	ENSG00000165917		9515	1776	rs11604680-A	rs11604680	0	11604680	regulatory_region_variant	1	0.6793	7e-17	16.1549		0.0199416	[0.015-0.025] unit increase	Affymetrix [11514936] (imputed)	N
11	rs67472071	11	47457539	rs11604680	2019-10-04	30679032	Brazel DM	2018-12-06	Biol Psychiatry	www.ncbi.nlm.nih.gov/pubmed/30679032	Exome Chip Meta-analysis Fine Maps Causal Variants and Elucidates the Genetic Architecture of Rare Coding Variants in Smoking and Alcohol┬áUse.	Alcohol consumption (drinks per week)	up to 357,854 European ancestry individuals	NA	11p11.2	RAPSN	PSMC3 - RAPSN	ENSG00000165916	ENSG00000165917		9515	1776	rs11604680-G	rs11604680	0	11604680	regulatory_region_variant	1	0.32	2e-10	9.69897		0.0174	[0.012-0.023] unit decrease	Illumina [~ 250000] (imputed)	N
11	rs67472071	11	47457539	rs11604680	2019-03-28	30643251	Liu M	2019-01-14	Nat Genet	www.ncbi.nlm.nih.gov/pubmed/30643251	Association studies of up to 1.2 million individuals yield new insights into the genetic etiology of tobacco and alcohol use.	Alcohol consumption (drinks per week) (MTAG)	up to 1,039,210 European ancestry individuals	NA	11p11.2	NR	PSMC3 - RAPSN	ENSG00000165916	ENSG00000165917		9515	1776	rs11604680-G	rs11604680	0	11604680	regulatory_region_variant	1	0.321	4e-16	15.3979		0.0115081	[0.0087-0.0143] unit decrease	NR [~ 9732723] (imputed)	N
11	rs10437655	11	47461693	rs7103835	2021-03-22	33290408	Ray D	2020-12-08	PLoS Genet	www.ncbi.nlm.nih.gov/pubmed/33290408	A powerful method for pleiotropic analysis under composite null hypothesis identifies novel shared loci between Type 2 Diabetes and Prostate Cancer.	Type 2 diabetes or prostate cancer (pleiotropy)	62,892 European ancestry T2D cases, 79,194 European ancestry PrCa cases, 659,536 European ancestry controls	NA	11p11.2	RAPSN	RAPSN			ENSG00000165917	NA	NA	rs7103835-A	rs7103835	0	7103835	intron_variant	0	0.31	3e-10	9.52288		NA		Illumina [5041948] (imputed)	N
11	rs10437655	11	47461783	rs7103648	2017-09-22	28739976	Wain LV	2017-07-24	Hypertension	www.ncbi.nlm.nih.gov/pubmed/28739976	Novel Blood Pressure Locus and Gene Discovery Using Genome-Wide Association Study and Expression Data Sets From Blood and the Kidney.	Systolic blood pressure	150,134 European ancestry individuals	87,359 European ancestry individuals, 140,886 European and unknown ancestry individuals	11p11.2	RAPSN, PSMC3, SLC39A13	RAPSN			ENSG00000165917	NA	NA	rs7103648-G	rs7103648	0	7103648	intron_variant	0	0.382	3e-07	6.52288	(EA, initial)	0.38	[0.23-0.53] unit increase	Affymetrix, Illumina, Perlegen [7994604] (imputed)	N
11	rs10437655	11	47461783	rs7103648	2017-09-22	28739976	Wain LV	2017-07-24	Hypertension	www.ncbi.nlm.nih.gov/pubmed/28739976	Novel Blood Pressure Locus and Gene Discovery Using Genome-Wide Association Study and Expression Data Sets From Blood and the Kidney.	Diastolic blood pressure	150,134 European ancestry individuals	87,359 European ancestry individuals, 140,886 European and unknown ancestry individuals	11p11.2	RAPSN, PSMC3, SLC39A13	RAPSN			ENSG00000165917	NA	NA	rs7103648-G	rs7103648	0	7103648	intron_variant	0	0.382	7e-08	7.1549	(EA, initial)	0.245	[0.16-0.33] unit increase	Affymetrix, Illumina, Perlegen [7994604] (imputed)	N
11	rs10437655	11	47461783	rs7103648	2018-09-14	27618452	Ehret GB	2016-09-12	Nat Genet	www.ncbi.nlm.nih.gov/pubmed/27618452	The genetics of blood pressure regulation and its target organs from association studies in 342,415 individuals.	Diastolic blood pressure	up to 201,529 European ancestry individuals	up to 140,886 European ancestry individuals	11p11.2	RAPSN, PSMC3, SLC39A13	RAPSN			ENSG00000165917	NA	NA	rs7103648-A	rs7103648	0	7103648	intron_variant	0	0.614	9e-19	18.0458		0.2409	[0.19-0.29] mm Hg decrease	Affymetrix, Illumina, Perlegen [128272]	N
11	rs10437655	11	47461783	rs7103648	2018-09-14	27618452	Ehret GB	2016-09-12	Nat Genet	www.ncbi.nlm.nih.gov/pubmed/27618452	The genetics of blood pressure regulation and its target organs from association studies in 342,415 individuals.	Systolic blood pressure	up to 201,529 European ancestry individuals	up to 140,886 European ancestry individuals	11p11.2	RAPSN, PSMC3, SLC39A13	RAPSN			ENSG00000165917	NA	NA	rs7103648-A	rs7103648	0	7103648	intron_variant	0	0.614	4e-13	12.3979		0.3349	[0.24-0.43] mm Hg decrease	Affymetrix, Illumina, Perlegen [128272]	N
11	rs10437655	11	47461783	rs7103648	2018-10-31	29942085	Nagel M	2018-06-25	Nat Genet	www.ncbi.nlm.nih.gov/pubmed/29942085	Meta-analysis of genome-wide association studies for neuroticism in 449,484 individuals identifies novel genetic loci and pathways.	Neuroticism	449,484 European ancestry individuals	NA	11p11.2	NR	RAPSN			ENSG00000165917	NA	NA	rs7103648-A	rs7103648	0	7103648	intron_variant	0	NR	2e-11	10.699		6.686	z score decrease	Affymetrix [10847151] (imputed)	N
11	rs10437655	11	47462140	rs7104036	2019-01-22	29500382	Nagel M	2018-03-02	Nat Commun	www.ncbi.nlm.nih.gov/pubmed/29500382	Item-level analyses reveal genetic heterogeneity in neuroticism.	Neurociticism	380,506 European ancestry individuals	NA	11p11.2	ACP2	RAPSN			ENSG00000165917	NA	NA	rs7104036-A	rs7104036	0	7104036	intron_variant	0	0.386605	2e-10	9.69897		6.37	z score decrease	NR [10847151] (imputed)	N
11	rs10437655	11	47462140	rs7104036	2019-01-22	29500382	Nagel M	2018-03-02	Nat Commun	www.ncbi.nlm.nih.gov/pubmed/29500382	Item-level analyses reveal genetic heterogeneity in neuroticism.	Experiencing mood swings	373,733 European ancestry individuals	NA	11p11.2	SPI1	RAPSN			ENSG00000165917	NA	NA	rs7104036-A	rs7104036	0	7104036	intron_variant	0	0.386605	6e-11	10.2218		6.55	z score decrease	NR [10847151] (imputed)	N
11	rs10437655	11	47462140	rs7104036	2018-10-31	29942085	Nagel M	2018-06-25	Nat Genet	www.ncbi.nlm.nih.gov/pubmed/29942085	Meta-analysis of genome-wide association studies for neuroticism in 449,484 individuals identifies novel genetic loci and pathways.	Depressed affect	357,957 European ancestry individuals	NA	11p11.2	NR	RAPSN			ENSG00000165917	NA	NA	rs7104036-?	rs7104036	0	7104036	intron_variant	0	NR	3e-11	10.5229		0.0158	[0.011-0.02] unit increase	Affymetrix [10847151] (imputed)	N
11	rs10437655	11	47462140	rs7104036	2019-06-03	31015462	Graham SE	2019-04-23	Nat Commun	www.ncbi.nlm.nih.gov/pubmed/31015462	Sex-specific and pleiotropic effects underlying kidney function identified from GWAS meta-analysis.	Estimated glomerular filtration rate	206,856 European ancestry individuals, 143,658 East Asian ancestry individuals	NA	11p11.2	SLC39A13	RAPSN			ENSG00000165917	NA	NA	rs7104036-G	rs7104036	0	7104036	intron_variant	0	0.3038	1e-11	11		6.787	NR z score decrease	Illumina [26237160] (imputed)	N
11	rs10437655	11	47467172	rs12577643	2020-09-21	32888493	Chen MH	2020-09-01	Cell	www.ncbi.nlm.nih.gov/pubmed/32888493	Trans-ethnic and Ancestry-Specific Blood-Cell Genetics in 746,667 Individuals from 5 Global Populations.	Eosinophil counts	583,850 African American or Afro-Caribbean, African ancestry, European ancestry, East Asian ancestry, Hispanic or Latin American and South Asian ancestry individuals	NA	11p11.2	NR	RAPSN			ENSG00000165917	NA	NA	rs12577643-T	rs12577643	0	12577643	intron_variant	0	0.31084	4e-14	13.3979		NA		Affymetrix, Illumina [19872809] (imputed)	N
11	rs10437655	11	47467172	rs12577643	2020-09-18	32888494	Vuckovic D	2020-09-01	Cell	www.ncbi.nlm.nih.gov/pubmed/32888494	The Polygenic and Monogenic Basis of Blood Traits and Diseases.	Eosinophil percentage of white cells	408,112 British individuals	NA	11p11.2	RAPSN	RAPSN			ENSG00000165917	NA	NA	rs12577643-T	rs12577643	0	12577643	intron_variant	0	0.32593	3e-09	8.52288		0.0141953	[0.0095-0.0189] unit increase	Affymetrix [93095623] (imputed)	N
11	rs67472071	11	47475189	rs35184771	2019-01-22	29500382	Nagel M	2018-03-02	Nat Commun	www.ncbi.nlm.nih.gov/pubmed/29500382	Item-level analyses reveal genetic heterogeneity in neuroticism.	Feeling lonely	376,352 European ancestry individuals	NA	11p11.2	NR	RAPSN - CELF1	ENSG00000165917	ENSG00000149187		4494	12296	rs35184771-T	rs35184771	0	35184771	regulatory_region_variant	1	0.344339	1e-08	8		5.67	z score decrease	NR [10847151] (imputed)	N
11	rs67472071	11	47523214	rs11039265	2020-01-21	31518406	Abdellaoui A	2019-09-13	Hum Mol Genet	www.ncbi.nlm.nih.gov/pubmed/31518406	Phenome-wide investigation of health outcomes associated with genetic predisposition to loneliness.	Loneliness	511,280 European ancestry individuals	NA	11p11.2	CELF1	CELF1			ENSG00000149187	NA	NA	rs11039265-?	rs11039265	0	11039265	intron_variant	0	NR	5e-08	7.30103		0.02	[0.014-0.026] unit increase	Affymetrix, Illumina [up to 14113458] (imputed)	N
11	rs67472071	11	47523214	rs11039265	2020-07-08	32066663	Niarchou M	2020-02-03	Transl Psychiatry	www.ncbi.nlm.nih.gov/pubmed/32066663	Genome-wide association study of dietary intake in the UK biobank study and its associations with schizophrenia and other traits.	Fruit consumption	335,576 European ancestry individuals	NA	11p11.2	MYBPC3, SPI1, SLC39A13, PSMC3, RAPSN, CELF1, NDUFS3, PTPMT1, KBTBD4, FAM180B, C1QTNF4, MTCH2, AGBL2, FNBP4, NUP160	CELF1			ENSG00000149187	NA	NA	rs11039265-?	rs11039265	0	11039265	intron_variant	0	NR	5e-09	8.30103		0.0148289	[0.0098-0.0198] unit decrease	Affymetrix [25921788] (imputed)	N
11	rs67472071	11	47529947	rs7124681	2019-02-06	30595370	Kichaev G	2018-12-27	Am J Hum Genet	www.ncbi.nlm.nih.gov/pubmed/30595370	Leveraging Polygenic Functional Enrichment to Improve GWAS Power.	Body mass index	approximately 458,000 European ancestry individuals	NA	11p11.2		CELF1			ENSG00000149187	NA	NA	rs7124681-?	rs7124681	0	7124681	intron_variant	0	NR	1e-39	39		NA		NR [~ 8900000] (imputed)	N
11	rs67472071	11	47529947	rs7124681	2020-02-12	31589552	Lind L	2019-10-07	Metab Syndr Relat Disord	www.ncbi.nlm.nih.gov/pubmed/31589552	Genome-Wide Association Study of the Metabolic Syndrome in UK Biobank.	Metabolic syndrome	291,107 European ancestry individuals	NA	11p11.2	CELF1	CELF1			ENSG00000149187	NA	NA	rs7124681-A	rs7124681	0	7124681	intron_variant	0	0.408583	3e-17	16.5229		0.055786	[0.043-0.069] unit increase	Affymetrix [9463307] (imputed)	N
11	rs67472071	11	47529947	rs7124681	2020-01-08	30297969	Mahajan A	2018-10-08	Nat Genet	www.ncbi.nlm.nih.gov/pubmed/30297969	Fine-mapping type 2 diabetes loci to single-variant resolution using high-density imputation and islet-specific epigenome maps.	Type 2 diabetes	74,124 European ancestry cases, 824,006 European ancestry controls	NA	11p11.2	CELF1	CELF1			ENSG00000149187	NA	NA	rs7124681-A	rs7124681	0	7124681	intron_variant	0	0.4097	5e-09	8.30103		1.04	[1.03-1.05]	Affymetrix, Illumina [~ 27000000] (imputed)	N
11	rs67472071	11	47529947	rs7124681	2019-11-05	30239722	Pulit SL	2018-09-14	Hum Mol Genet	www.ncbi.nlm.nih.gov/pubmed/30239722	Meta-analysis of genome-wide association studies for body fat distribution in 694,649 individuals of European ancestry.	Body mass index	806,834 European ancestry individuals	NA	11p11.2	NA	CELF1			ENSG00000149187	NA	NA	rs7124681-A	rs7124681	0	7124681	intron_variant	0	0.4162	4e-55	54.3979		0.0257	[0.023-0.029] unit increase	NR [~ 27400000] (imputed)	N
11	rs67472071	11	47529947	rs7124681	2019-11-05	30239722	Pulit SL	2018-09-14	Hum Mol Genet	www.ncbi.nlm.nih.gov/pubmed/30239722	Meta-analysis of genome-wide association studies for body fat distribution in 694,649 individuals of European ancestry.	Body mass index	434,794 European ancestry female individuals	NA	11p11.2	NA	CELF1			ENSG00000149187	NA	NA	rs7124681-A	rs7124681	0	7124681	intron_variant	0	0.4162	4e-55	54.3979		0.0257	[0.023-0.029] unit increase	NR [~ 27400000] (imputed)	N
11	rs67472071	11	47529947	rs7124681	2019-11-04	30239722	Pulit SL	2018-09-14	Hum Mol Genet	www.ncbi.nlm.nih.gov/pubmed/30239722	Meta-analysis of genome-wide association studies for body fat distribution in 694,649 individuals of European ancestry.	Body mass index	374,756 European ancestry male individuals	NA	11p11.2	NA	CELF1			ENSG00000149187	NA	NA	rs7124681-A	rs7124681	0	7124681	intron_variant	0	0.4162	4e-55	54.3979		0.0257	[0.023-0.029] unit increase	NR [~ 27400000] (imputed)	N
11	rs67472071	11	47529947	rs7124681	2019-07-17	28552196	Tachmazidou I	2017-06-01	Am J Hum Genet	www.ncbi.nlm.nih.gov/pubmed/28552196	Whole-Genome Sequencing Coupled to Imputation Discovers Genetic Signals for Anthropometric Traits.	Body mass index	1,249 whole genome sequenced European ancestry individuals, 3,538 whole genome sequenced individuals, 46,635 European ancestry individuals, 472 Carlantino (founder/genetic isolate) individuals, 1,170 Friuli Venezia Giulia (founder/genetic isolate) individuals, 1,019 Mylopotamos (founder/genetic isolate) individuals, 932 Pomak (founder/genetic isolate) individuals, 1,778 Val Borbera (founder/genet…	209,191 European ancestry individuals	11p11.2	CELF1	CELF1			ENSG00000149187	NA	NA	rs7124681-A	rs7124681	0	7124681	intron_variant	0	0.4058	1e-10	10		0.0447	[0.031-0.058] unit increase	Affymetrix, Illumina, Perlegen [15844966] (imputed)	N
11	rs67472071	11	47529947	rs7124681	2017-08-18	28448500	Graff M	2017-04-27	PLoS Genet	www.ncbi.nlm.nih.gov/pubmed/28448500	Genome-wide physical activity interactions in adiposity - A meta-analysis of 200,452 adults.	Body mass index (joint analysis main effects and physical activity interaction)	2,518 African American women, 86,278 European ancestry women, 1,773 Filipino ancestry women, 1,030 Indian ancestry women, 1,457 African American men, 55,137 European ancestry men, 7,648 Indian ancestry men, 5,527 European ancestry individuals	6,244 African American women, 17,531 European ancestry women, 329 African American men, 19,956 European ancestry men	11p11.2	CUGBP1	CELF1			ENSG00000149187	NA	NA	rs7124681-?	rs7124681	0	7124681	intron_variant	0	NR	2e-11	10.699	(EA)	NA		Affymetrix, Illumina, Perlegen [~ 2500000] (imputed)	N
11	rs67472071	11	47529947	rs7124681	2017-08-18	28448500	Graff M	2017-04-27	PLoS Genet	www.ncbi.nlm.nih.gov/pubmed/28448500	Genome-wide physical activity interactions in adiposity - A meta-analysis of 200,452 adults.	Body mass index (joint analysis main effects and physical activity interaction)	2,518 African American women, 86,278 European ancestry women, 1,773 Filipino ancestry women, 1,030 Indian ancestry women, 1,457 African American men, 55,137 European ancestry men, 7,648 Indian ancestry men, 5,527 European ancestry individuals	6,244 African American women, 17,531 European ancestry women, 329 African American men, 19,956 European ancestry men	11p11.2	CUGBP1	CELF1			ENSG00000149187	NA	NA	rs7124681-?	rs7124681	0	7124681	intron_variant	0	NR	7e-06	5.1549	(men)	NA		Affymetrix, Illumina, Perlegen [~ 2500000] (imputed)	N
11	rs67472071	11	47529947	rs7124681	2017-08-18	28448500	Graff M	2017-04-27	PLoS Genet	www.ncbi.nlm.nih.gov/pubmed/28448500	Genome-wide physical activity interactions in adiposity - A meta-analysis of 200,452 adults.	Body mass index (joint analysis main effects and physical activity interaction)	2,518 African American women, 86,278 European ancestry women, 1,773 Filipino ancestry women, 1,030 Indian ancestry women, 1,457 African American men, 55,137 European ancestry men, 7,648 Indian ancestry men, 5,527 European ancestry individuals	6,244 African American women, 17,531 European ancestry women, 329 African American men, 19,956 European ancestry men	11p11.2	CUGBP1	CELF1			ENSG00000149187	NA	NA	rs7124681-?	rs7124681	0	7124681	intron_variant	0	NR	5e-06	5.30103	(women)	NA		Affymetrix, Illumina, Perlegen [~ 2500000] (imputed)	N
11	rs67472071	11	47529947	rs7124681	2017-08-18	28448500	Graff M	2017-04-27	PLoS Genet	www.ncbi.nlm.nih.gov/pubmed/28448500	Genome-wide physical activity interactions in adiposity - A meta-analysis of 200,452 adults.	Body mass index	2,518 African American women, 86,278 European ancestry women, 1,773 Filipino ancestry women, 1,030 Indian ancestry women, 1,457 African American men, 55,137 European ancestry men, 7,648 Indian ancestry men, 5,527 European ancestry individuals	6,244 African American women, 17,531 European ancestry women, 329 African American men, 19,956 European ancestry men	11p11.2	CUGBP1	CELF1			ENSG00000149187	NA	NA	rs7124681-A	rs7124681	0	7124681	intron_variant	0	0.4117	7e-07	6.1549	(EA, men)	0.028	[0.017-0.039] kg/m2 increase	Affymetrix, Illumina, Perlegen [~ 2500000] (imputed)	N
11	rs67472071	11	47529947	rs7124681	2017-08-18	28448500	Graff M	2017-04-27	PLoS Genet	www.ncbi.nlm.nih.gov/pubmed/28448500	Genome-wide physical activity interactions in adiposity - A meta-analysis of 200,452 adults.	Body mass index	2,518 African American women, 86,278 European ancestry women, 1,773 Filipino ancestry women, 1,030 Indian ancestry women, 1,457 African American men, 55,137 European ancestry men, 7,648 Indian ancestry men, 5,527 European ancestry individuals	6,244 African American women, 17,531 European ancestry women, 329 African American men, 19,956 European ancestry men	11p11.2	CUGBP1	CELF1			ENSG00000149187	NA	NA	rs7124681-A	rs7124681	0	7124681	intron_variant	0	0.4117	5e-12	11.301	(EA)	0.0262	[0.019-0.034] kg/m2 increase	Affymetrix, Illumina, Perlegen [~ 2500000] (imputed)	N
11	rs67472071	11	47529947	rs7124681	2018-07-24	26426971	Winkler TW	2015-10-01	PLoS Genet	www.ncbi.nlm.nih.gov/pubmed/26426971	The Influence of Age and Sex on Genetic Associations with Adult Body Size and Shape: A Large-Scale Genome-Wide Interaction Study.	Body mass index	up to 309,889 European ancestry individuals	NA	11p11.2	NR	CELF1			ENSG00000149187	NA	NA	rs7124681-A	rs7124681	0	7124681	intron_variant	0	0.409389	3e-19	18.5229		0.0245041	unit increase	Affymetrix, Illumina, Perlegen [up to 2800000] (imputed)	N
11	rs67472071	11	47529947	rs7124681	2017-08-18	28448500	Graff M	2017-04-27	PLoS Genet	www.ncbi.nlm.nih.gov/pubmed/28448500	Genome-wide physical activity interactions in adiposity - A meta-analysis of 200,452 adults.	Body mass index (joint analysis main effects and physical activity interaction)	2,518 African American women, 86,278 European ancestry women, 1,773 Filipino ancestry women, 1,030 Indian ancestry women, 1,457 African American men, 55,137 European ancestry men, 7,648 Indian ancestry men, 5,527 European ancestry individuals	6,244 African American women, 17,531 European ancestry women, 329 African American men, 19,956 European ancestry men	11p11.2	CUGBP1	CELF1			ENSG00000149187	NA	NA	rs7124681-?	rs7124681	0	7124681	intron_variant	0	NR	5e-06	5.30103	(EA, women)	NA		Affymetrix, Illumina, Perlegen [~ 2500000] (imputed)	N
11	rs67472071	11	47529947	rs7124681	2017-08-18	28448500	Graff M	2017-04-27	PLoS Genet	www.ncbi.nlm.nih.gov/pubmed/28448500	Genome-wide physical activity interactions in adiposity - A meta-analysis of 200,452 adults.	Body mass index (joint analysis main effects and physical activity interaction)	2,518 African American women, 86,278 European ancestry women, 1,773 Filipino ancestry women, 1,030 Indian ancestry women, 1,457 African American men, 55,137 European ancestry men, 7,648 Indian ancestry men, 5,527 European ancestry individuals	6,244 African American women, 17,531 European ancestry women, 329 African American men, 19,956 European ancestry men	11p11.2	CUGBP1	CELF1			ENSG00000149187	NA	NA	rs7124681-?	rs7124681	0	7124681	intron_variant	0	NR	6e-11	10.2218		NA		Affymetrix, Illumina, Perlegen [~ 2500000] (imputed)	N
11	rs67472071	11	47529947	rs7124681	2017-08-18	28448500	Graff M	2017-04-27	PLoS Genet	www.ncbi.nlm.nih.gov/pubmed/28448500	Genome-wide physical activity interactions in adiposity - A meta-analysis of 200,452 adults.	Body mass index in physically active individuals	1,957 African American women, 1,773 Filipino ancestry women, 305 Indian ancestry women, 67,609 European ancestry women, 1,206 African American men, 2,029 Indian ancestry men, 43,399 European ancestry men, at least 4,819 European ancestry individuals	4,807 African American women, 12,347 European ancestry women, 265 African American men, 14,540 European ancestry men	11p11.2	CUGBP1	CELF1			ENSG00000149187	NA	NA	rs7124681-A	rs7124681	0	7124681	intron_variant	0	0.4117	4e-09	8.39794	(EA)	0.0247	[0.016-0.033] kg/m2 increase	Affymetrix, Illumina, Perlegen [~ 2500000] (imputed)	N
11	rs67472071	11	47529947	rs7124681	2017-08-18	28448500	Graff M	2017-04-27	PLoS Genet	www.ncbi.nlm.nih.gov/pubmed/28448500	Genome-wide physical activity interactions in adiposity - A meta-analysis of 200,452 adults.	Body mass index	2,518 African American women, 86,278 European ancestry women, 1,773 Filipino ancestry women, 1,030 Indian ancestry women, 1,457 African American men, 55,137 European ancestry men, 7,648 Indian ancestry men, 5,527 European ancestry individuals	6,244 African American women, 17,531 European ancestry women, 329 African American men, 19,956 European ancestry men	11p11.2	CUGBP1	CELF1			ENSG00000149187	NA	NA	rs7124681-A	rs7124681	0	7124681	intron_variant	0	0.4018	2e-06	5.69897	(men)	0.025	[0.015-0.035] kg/m2 increase	Affymetrix, Illumina, Perlegen [~ 2500000] (imputed)	N
11	rs67472071	11	47529947	rs7124681	2017-08-18	28448500	Graff M	2017-04-27	PLoS Genet	www.ncbi.nlm.nih.gov/pubmed/28448500	Genome-wide physical activity interactions in adiposity - A meta-analysis of 200,452 adults.	Body mass index	2,518 African American women, 86,278 European ancestry women, 1,773 Filipino ancestry women, 1,030 Indian ancestry women, 1,457 African American men, 55,137 European ancestry men, 7,648 Indian ancestry men, 5,527 European ancestry individuals	6,244 African American women, 17,531 European ancestry women, 329 African American men, 19,956 European ancestry men	11p11.2	CUGBP1	CELF1			ENSG00000149187	NA	NA	rs7124681-A	rs7124681	0	7124681	intron_variant	0	0.4117	8e-07	6.09691	(EA, women)	0.024	[0.014-0.034] kg/m2 increase	Affymetrix, Illumina, Perlegen [~ 2500000] (imputed)	N
11	rs67472071	11	47529947	rs7124681	2017-08-18	28448500	Graff M	2017-04-27	PLoS Genet	www.ncbi.nlm.nih.gov/pubmed/28448500	Genome-wide physical activity interactions in adiposity - A meta-analysis of 200,452 adults.	Body mass index	2,518 African American women, 86,278 European ancestry women, 1,773 Filipino ancestry women, 1,030 Indian ancestry women, 1,457 African American men, 55,137 European ancestry men, 7,648 Indian ancestry men, 5,527 European ancestry individuals	6,244 African American women, 17,531 European ancestry women, 329 African American men, 19,956 European ancestry men	11p11.2	CUGBP1	CELF1			ENSG00000149187	NA	NA	rs7124681-A	rs7124681	0	7124681	intron_variant	0	0.4018	3e-07	6.52288	(women)	0.0235	[0.014-0.033] kg/m2 increase	Affymetrix, Illumina, Perlegen [~ 2500000] (imputed)	N
11	rs67472071	11	47529947	rs7124681	2017-08-18	28448500	Graff M	2017-04-27	PLoS Genet	www.ncbi.nlm.nih.gov/pubmed/28448500	Genome-wide physical activity interactions in adiposity - A meta-analysis of 200,452 adults.	Body mass index	2,518 African American women, 86,278 European ancestry women, 1,773 Filipino ancestry women, 1,030 Indian ancestry women, 1,457 African American men, 55,137 European ancestry men, 7,648 Indian ancestry men, 5,527 European ancestry individuals	6,244 African American women, 17,531 European ancestry women, 329 African American men, 19,956 European ancestry men	11p11.2	CUGBP1	CELF1			ENSG00000149187	NA	NA	rs7124681-A	rs7124681	0	7124681	intron_variant	0	0.4018	1e-11	11		0.0245	[0.017-0.032] kg/m2 increase	Affymetrix, Illumina, Perlegen [~ 2500000] (imputed)	N
11	rs67472071	11	47529947	rs7124681	2017-08-18	28448500	Graff M	2017-04-27	PLoS Genet	www.ncbi.nlm.nih.gov/pubmed/28448500	Genome-wide physical activity interactions in adiposity - A meta-analysis of 200,452 adults.	Body mass index in physically active individuals	1,957 African American women, 1,773 Filipino ancestry women, 305 Indian ancestry women, 67,609 European ancestry women, 1,206 African American men, 2,029 Indian ancestry men, 43,399 European ancestry men, at least 4,819 European ancestry individuals	4,807 African American women, 12,347 European ancestry women, 265 African American men, 14,540 European ancestry men	11p11.2	CUGBP1	CELF1			ENSG00000149187	NA	NA	rs7124681-A	rs7124681	0	7124681	intron_variant	0	0.4018	2e-08	7.69897		0.0227	[0.015-0.031] kg/m2 increase	Affymetrix, Illumina, Perlegen [~ 2500000] (imputed)	N
11	rs67472071	11	47529947	rs7124681	2019-12-10	31636271	Gallois A	2019-10-21	Nat Commun	www.ncbi.nlm.nih.gov/pubmed/31636271	A comprehensive study of metabolite genetics reveals strong pleiotropy and heterogeneity across time and context.	Serum metabolite levels (CMS)	6,263 Finnish ancestry men	NA	11p11.2	CELF1	CELF1			ENSG00000149187	NA	NA	rs7124681-?	rs7124681	0	7124681	intron_variant	0	NR	8e-10	9.09691	(XXL_VLDL_P)	0.0659263	NR unit increase	Illumina [609262]	N
11	rs67472071	11	47529947	rs7124681	2019-12-10	31636271	Gallois A	2019-10-21	Nat Commun	www.ncbi.nlm.nih.gov/pubmed/31636271	A comprehensive study of metabolite genetics reveals strong pleiotropy and heterogeneity across time and context.	Serum metabolite levels	6,263 Finnish ancestry men	NA	11p11.2	CELF1	CELF1			ENSG00000149187	NA	NA	rs7124681-?	rs7124681	0	7124681	intron_variant	0	NR	8e-07	6.09691	(XXL_VLDL_P)	0.0615212	NR unit increase	Illumina [609262]	N
11	rs67472071	11	47529947	rs7124681	2020-09-21	32888493	Chen MH	2020-09-01	Cell	www.ncbi.nlm.nih.gov/pubmed/32888493	Trans-ethnic and Ancestry-Specific Blood-Cell Genetics in 746,667 Individuals from 5 Global Populations.	Platelet count	542,827 European ancestry individuals	NA	11p11.2	NR	CELF1			ENSG00000149187	NA	NA	rs7124681-A	rs7124681	0	7124681	intron_variant	0	0.407766	4e-40	39.3979		0.024684	[0.021-0.028] SD unit decrease	Affymetrix, Illumina [50241410] (imputed)	N
11	rs67472071	11	47529947	rs7124681	2020-09-21	32888493	Chen MH	2020-09-01	Cell	www.ncbi.nlm.nih.gov/pubmed/32888493	Trans-ethnic and Ancestry-Specific Blood-Cell Genetics in 746,667 Individuals from 5 Global Populations.	Platelet count	721,201 African American or Afro-Caribbean, African ancestry, European ancestry, East Asian ancestry, Hispanic or Latin American and South Asian ancestry individuals	NA	11p11.2	NR	CELF1			ENSG00000149187	NA	NA	rs7124681-A	rs7124681	0	7124681	intron_variant	0	0.383183	6e-39	38.2218		NA		Affymetrix, Illumina [24588908] (imputed)	N
11	rs67472071	11	47529947	rs7124681	2020-09-18	32888494	Vuckovic D	2020-09-01	Cell	www.ncbi.nlm.nih.gov/pubmed/32888494	The Polygenic and Monogenic Basis of Blood Traits and Diseases.	Platelet count	408,112 British individuals	NA	11p11.2	CELF1	CELF1			ENSG00000149187	NA	NA	rs7124681-A	rs7124681	0	7124681	intron_variant	0	0.408189	2e-13	12.699		0.0178462	[0.013-0.023] unit decrease	Affymetrix [93095623] (imputed)	N
11	rs67472071	11	47529947	rs7124681	2018-09-28	30108127	Hoffmann TJ	2018-08-14	Genetics	www.ncbi.nlm.nih.gov/pubmed/30108127	A Large Multi-ethnic Genome-Wide Association Study of Adult Body Mass Index Identifies Novel Loci.	Body mass index	315,347 European ancestry individuals, 8,322 Hispanic/Latino individuals, 7,290 East Asian ancestry individuals, 3,069 African American individuals, 459 South Asian ancestry individuals	431,743 European ancestry individuals, 9,275 South Asian ancestry individuals, 8,261 African British individuals, 1,822 East Asian ancestry individuals, 7,620 individuals	11p11.2	NR	CELF1			ENSG00000149187	NA	NA	rs7124681-C	rs7124681	0	7124681	intron_variant	0	NR	1e-19	19		0.023	[NR] unit decrease	Affymetrix [at least 28613428] (imputed)	N
11	rs67472071	11	47539697	rs4752845	2019-12-10	31636271	Gallois A	2019-10-21	Nat Commun	www.ncbi.nlm.nih.gov/pubmed/31636271	A comprehensive study of metabolite genetics reveals strong pleiotropy and heterogeneity across time and context.	Serum metabolite levels (CMS)	6,263 Finnish ancestry men	NA	11p11.2	CELF1	CELF1			ENSG00000149187	NA	NA	rs4752845-?	rs4752845	0	4752845	intron_variant	0	NR	5e-14	13.301	(L_HDL_PL)	0.0863776	NR unit decrease	Illumina [609262]	N
11	rs67472071	11	47539697	rs4752845	2019-12-10	31636271	Gallois A	2019-10-21	Nat Commun	www.ncbi.nlm.nih.gov/pubmed/31636271	A comprehensive study of metabolite genetics reveals strong pleiotropy and heterogeneity across time and context.	Serum metabolite levels (CMS)	6,263 Finnish ancestry men	NA	11p11.2	CELF1	CELF1			ENSG00000149187	NA	NA	rs4752845-?	rs4752845	0	4752845	intron_variant	0	NR	5e-12	11.301	(ApoA1)	0.060518	NR unit decrease	Illumina [609262]	N
11	rs67472071	11	47539697	rs4752845	2019-12-10	31636271	Gallois A	2019-10-21	Nat Commun	www.ncbi.nlm.nih.gov/pubmed/31636271	A comprehensive study of metabolite genetics reveals strong pleiotropy and heterogeneity across time and context.	Serum metabolite levels	6,263 Finnish ancestry men	NA	11p11.2	CELF1	CELF1			ENSG00000149187	NA	NA	rs4752845-?	rs4752845	0	4752845	intron_variant	0	NR	4e-13	12.3979	(L_HDL_PL)	0.0901606	NR unit decrease	Illumina [609262]	N
11	rs67472071	11	47539697	rs4752845	2019-12-10	31636271	Gallois A	2019-10-21	Nat Commun	www.ncbi.nlm.nih.gov/pubmed/31636271	A comprehensive study of metabolite genetics reveals strong pleiotropy and heterogeneity across time and context.	Serum metabolite levels	6,263 Finnish ancestry men	NA	11p11.2	CELF1	CELF1			ENSG00000149187	NA	NA	rs4752845-?	rs4752845	0	4752845	intron_variant	0	NR	2e-10	9.69897	(ApoA1)	0.078068	NR unit decrease	Illumina [609262]	N
11	rs67472071	11	47547046	rs34958982	2019-05-21	30595370	Kichaev G	2018-12-27	Am J Hum Genet	www.ncbi.nlm.nih.gov/pubmed/30595370	Leveraging Polygenic Functional Enrichment to Improve GWAS Power.	Height	approximately 458,000 European ancestry individuals	NA	11p11.2		CELF1			ENSG00000149187	NA	NA	rs34958982-?	rs34958982	0	34958982	intron_variant	0	NR	6e-53	52.2218		NA		NR [~ 8900000] (imputed)	N
11	rs10437655	11	47557871	rs10838725	2014-04-16	24162737	Lambert JC	2013-10-27	Nat Genet	www.ncbi.nlm.nih.gov/pubmed/24162737	Meta-analysis of 74,046 individuals identifies 11 new susceptibility loci for Alzheimer's disease.	Alzheimer's disease (late onset)	17,008 European ancestry cases, 37,154 European ancestry controls	8,572 European ancestry cases, 11,312 European ancestry controls	11p11.2	CELF1	CELF1			ENSG00000149187	NA	NA	rs10838725-C	rs10838725	0	10838725	intron_variant	0	0.316	1e-08	8		1.08	[1.05-1.11]	Illumina [7055881] (imputed)	N
11	rs10437655	11	47557871	rs10838725	2019-11-13	31473137	Moreno-Grau S	2019-08-13	Alzheimers Dement	www.ncbi.nlm.nih.gov/pubmed/31473137	Genome-wide association analysis of dementia and its clinical endophenotypes reveal novel loci associated with Alzheimer's disease and three causality networks: The GR@ACE project.	Alzheimer's disease	4,120 Spanish ancestry cases, 17,008 cases, 3,289 Spanish ancestry controls, 37,154 controls	1,943 Spanish ancestry cases, 8,572 cases, 3,016 Spanish ancestry controls, 11,312 controls	11p11.2	CELF1	CELF1			ENSG00000149187	NA	NA	rs10838725-?	rs10838725	0	10838725	intron_variant	0	NR	3e-06	5.52288		1.07	[1.04-1.10]	Affymetrix [up to 7055881] (imputed)	N
11	rs10437655	11	47557871	rs10838725	2018-07-20	29777097	Marioni RE	2018-05-18	Transl Psychiatry	www.ncbi.nlm.nih.gov/pubmed/29777097	GWAS on family history of Alzheimer's disease.	Alzheimer's disease or family history of Alzheimer's disease	up to 42,034 British ancestry individuals with parental history of Alzheimer's disease, at least 272,244 British ancestry individuals with no parental history of Alzheimer's disease, 25,580 Alzheimer's disease cases, 48,466 controls	NA	11p11.2	NR	CELF1			ENSG00000149187	NA	NA	rs10838725-?	rs10838725	0	10838725	intron_variant	0	NR	2e-06	5.69897		1.03925	[1.02288186365195- 1.05588153898494]	Affymetrix [7795605] (imputed)	N
11	rs10437655	11	47568344	rs10838726	2021-01-28	32339537	Roberts V	2020-04-24	J Invest Dermatol	www.ncbi.nlm.nih.gov/pubmed/32339537	Genome wide association study identifies genetic associations with perceived age.	Youthful appearance (self-reported)	423,992 European ancestry individuals	NA	11p11.2	CELF1	CELF1			ENSG00000149187	NA	NA	rs10838726-C	rs10838726	0	10838726	intron_variant	0	0.698486	4e-18	17.3979		0.959827	NR	Affymetrix [~ 9600000] (imputed)	N
11	rs10437655	11	47575370	rs2868996	2019-08-05	31168069	Ward J	2019-06-05	Mol Psychiatry	www.ncbi.nlm.nih.gov/pubmed/31168069	The genomic basis of mood instability: identification of 46 loci in 363,705 UK Biobank participants, genetic correlation with psychiatric disorders, and association with gene expression and function.	Mood instability	157,039 European ancestry cases, 206,666 European ancestry controls	NA	11p11.2	LRP4, NR1H3, RAPSN, NDUFS3, PTPMT1, KBTBD4, MTCH2, AC019330.1, AC133680.1	CELF1			ENSG00000149187	NA	NA	rs2868996-?	rs2868996	0	2868996	intron_variant	0	NR	9e-14	13.0458		0.00914902	[0.0067-0.0116] unit decrease	Affymetrix [NR] (imputed)	N
11	rs10437655	11	47575370	rs2868996	2017-08-30	27863252	Astle WJ	2016-11-17	Cell	www.ncbi.nlm.nih.gov/pubmed/27863252	The Allelic Landscape of Human Blood Cell Trait Variation and Links to Common Complex Disease.	Immature fraction of reticulocytes	170,548 European ancestry individuals	NA	11p11.2	CELF1	CELF1			ENSG00000149187	NA	NA	rs2868996-T	rs2868996	0	2868996	intron_variant	0	0.3381	5e-09	8.30103		0.02203	[0.015-0.029] unit increase	Affymetrix [~ 2500000] (imputed)	N
11	rs10437655	11	47575370	rs2868996	2020-09-18	32888494	Vuckovic D	2020-09-01	Cell	www.ncbi.nlm.nih.gov/pubmed/32888494	The Polygenic and Monogenic Basis of Blood Traits and Diseases.	Immature fraction of reticulocytes	408,112 British individuals	NA	11p11.2	CELF1	CELF1			ENSG00000149187	NA	NA	rs2868996-T	rs2868996	0	2868996	intron_variant	0	0.339436	8e-13	12.0969		0.0171963	[0.012-0.022] unit increase	Affymetrix [93095623] (imputed)	N
11	rs10437655	11	47581443	rs11039297	2018-07-28	29403010	Kanai M	2018-02-05	Nat Genet	www.ncbi.nlm.nih.gov/pubmed/29403010	Genetic analysis of quantitative traits in the Japanese population links cell types to complex human diseases.	Glomerular filtration rate	143,658 Japanese ancestry individuals	NA	11p11.2	CELF1, PTPMT1	CELF1			ENSG00000149187	NA	NA	rs11039297-?	rs11039297	0	11039297	intron_variant	0	NR	3e-10	9.52288		0.02801	[0.019-0.037] unit decrease novel	Illumina [6108953] (imputed)	N
11	rs67472071	11	47583121	rs12798346	2019-12-10	31636271	Gallois A	2019-10-21	Nat Commun	www.ncbi.nlm.nih.gov/pubmed/31636271	A comprehensive study of metabolite genetics reveals strong pleiotropy and heterogeneity across time and context.	Serum metabolite levels (CMS)	6,263 Finnish ancestry men	NA	11p11.2	PTPMT1	CELF1			ENSG00000149187	NA	NA	rs12798346-?	rs12798346	0	12798346	intron_variant	0	NR	4e-10	9.39794	(HDL_D)	0.0725833	NR unit decrease	Illumina [609262]	N
11	rs67472071	11	47583121	rs12798346	2019-12-10	31636271	Gallois A	2019-10-21	Nat Commun	www.ncbi.nlm.nih.gov/pubmed/31636271	A comprehensive study of metabolite genetics reveals strong pleiotropy and heterogeneity across time and context.	Serum metabolite levels (CMS)	6,263 Finnish ancestry men	NA	11p11.2	PTPMT1	CELF1			ENSG00000149187	NA	NA	rs12798346-?	rs12798346	0	12798346	intron_variant	0	NR	2e-13	12.699	(L_HDL_P)	0.0849288	NR unit decrease	Illumina [609262]	N
11	rs67472071	11	47583121	rs12798346	2019-12-10	31636271	Gallois A	2019-10-21	Nat Commun	www.ncbi.nlm.nih.gov/pubmed/31636271	A comprehensive study of metabolite genetics reveals strong pleiotropy and heterogeneity across time and context.	Serum metabolite levels (CMS)	6,263 Finnish ancestry men	NA	11p11.2	PTPMT1	CELF1			ENSG00000149187	NA	NA	rs12798346-?	rs12798346	0	12798346	intron_variant	0	NR	9e-10	9.04576	(HDL_C)	0.0659766	NR unit decrease	Illumina [609262]	N
11	rs67472071	11	47583121	rs12798346	2019-12-10	31636271	Gallois A	2019-10-21	Nat Commun	www.ncbi.nlm.nih.gov/pubmed/31636271	A comprehensive study of metabolite genetics reveals strong pleiotropy and heterogeneity across time and context.	Serum metabolite levels (CMS)	6,263 Finnish ancestry men	NA	11p11.2	PTPMT1	CELF1			ENSG00000149187	NA	NA	rs12798346-?	rs12798346	0	12798346	intron_variant	0	NR	1e-07	7	(XL_HDL_PL)	0.0524013	NR unit decrease	Illumina [609262]	N
11	rs67472071	11	47583121	rs12798346	2019-12-10	31636271	Gallois A	2019-10-21	Nat Commun	www.ncbi.nlm.nih.gov/pubmed/31636271	A comprehensive study of metabolite genetics reveals strong pleiotropy and heterogeneity across time and context.	Serum metabolite levels	6,263 Finnish ancestry men	NA	11p11.2	PTPMT1	CELF1			ENSG00000149187	NA	NA	rs12798346-?	rs12798346	0	12798346	intron_variant	0	NR	7e-13	12.1549	(L_HDL_P)	0.0890013	NR unit decrease	Illumina [609262]	N
11	rs67472071	11	47583121	rs12798346	2019-12-10	31636271	Gallois A	2019-10-21	Nat Commun	www.ncbi.nlm.nih.gov/pubmed/31636271	A comprehensive study of metabolite genetics reveals strong pleiotropy and heterogeneity across time and context.	Serum metabolite levels	6,263 Finnish ancestry men	NA	11p11.2	PTPMT1	CELF1			ENSG00000149187	NA	NA	rs12798346-?	rs12798346	0	12798346	intron_variant	0	NR	4e-09	8.39794	(HDL_D)	0.0725916	NR unit decrease	Illumina [609262]	N
11	rs67472071	11	47583121	rs12798346	2019-12-10	31636271	Gallois A	2019-10-21	Nat Commun	www.ncbi.nlm.nih.gov/pubmed/31636271	A comprehensive study of metabolite genetics reveals strong pleiotropy and heterogeneity across time and context.	Serum metabolite levels	6,263 Finnish ancestry men	NA	11p11.2	PTPMT1	CELF1			ENSG00000149187	NA	NA	rs12798346-?	rs12798346	0	12798346	intron_variant	0	NR	9e-10	9.04576	(XL_HDL_PL)	0.0753983	NR unit decrease	Illumina [609262]	N
11	rs67472071	11	47583121	rs12798346	2019-12-10	31636271	Gallois A	2019-10-21	Nat Commun	www.ncbi.nlm.nih.gov/pubmed/31636271	A comprehensive study of metabolite genetics reveals strong pleiotropy and heterogeneity across time and context.	Serum metabolite levels	6,263 Finnish ancestry men	NA	11p11.2	PTPMT1	CELF1			ENSG00000149187	NA	NA	rs12798346-?	rs12798346	0	12798346	intron_variant	0	NR	2e-07	6.69897	(HDL_C)	0.0769013	NR unit decrease	Illumina [609262]	N
11	rs67472071	11	47604639	rs12798028	2021-01-26	32376654	Richardson TG	2020-05-06	BMJ	www.ncbi.nlm.nih.gov/pubmed/32376654	Use of genetic variation to separate the effects of early and later life adiposity on disease risk: mendelian randomisation study.	Body size at age 10	453,169 European ancestry individuals	NA	11p11.2	NDUFS3	NDUFS3			ENSG00000213619	NA	NA	rs12798028-C	rs12798028	0	12798028	intron_variant	0	0.591453	1e-24	24		0.0145642	[0.012-0.017] unit decrease	Affymetrix [12370749]	N
11	rs67472071	11	47604639	rs12798028	2021-01-26	32376654	Richardson TG	2020-05-06	BMJ	www.ncbi.nlm.nih.gov/pubmed/32376654	Use of genetic variation to separate the effects of early and later life adiposity on disease risk: mendelian randomisation study.	Adult body size	453,169 European ancestry individuals		11p11.2	NDUFS3	NDUFS3			ENSG00000213619	NA	NA	rs12798028-C	rs12798028	0	12798028	intron_variant	0	0.591453	3e-27	26.5229		0.0150337	[0.012-0.018] unit decrease	Affymetrix [12370749]	N
11	rs67472071	11	47606483	rs11605348	2019-01-21	29970889	Day FR	2018-07-03	Nat Commun	www.ncbi.nlm.nih.gov/pubmed/29970889	Elucidating the genetic basis of social interaction and isolation.	Loneliness	80,134 European ancestry cases, 364,890 European ancestry controls	NA	11p11.2	MADD, MYBPC3, SPI1, SLC39A13, PSMC3, RAPSN, CELF1, PTPMT1, KBTBD4, NDUFS3, FAM180B, C1QTNF4, MTCH2, AGBL2, FNBP4, NUP160	NDUFS3 - FAM180B	ENSG00000213619	ENSG00000196666		369	1747	rs11605348-G	rs11605348	0	11605348	intergenic_variant	1	0.65	1e-07	7		0.0045	[0.0029-0.0061] unit increase	NR [NR] (imputed)	N
11	rs67472071	11	47606483	rs11605348	2019-01-21	29970889	Day FR	2018-07-03	Nat Commun	www.ncbi.nlm.nih.gov/pubmed/29970889	Elucidating the genetic basis of social interaction and isolation.	Loneliness (MTAG)	487,647 European ancestry individuals	NA	11p11.2	MADD, MYBPC3, SPI1, SLC39A13, PSMC3, RAPSN, CELF1, PTPMT1, KBTBD4, NDUFS3, FAM180B, C1QTNF4, MTCH2, AGBL2, FNBP4, NUP160	NDUFS3 - FAM180B	ENSG00000213619	ENSG00000196666		369	1747	rs11605348-G	rs11605348	0	11605348	intergenic_variant	1	0.649676	1e-08	8		0.0121724	[0.008-0.0164] unit increase	NR [NR] (imputed)	N
11	rs67472071	11	47606483	rs11605348	2019-07-17	28552196	Tachmazidou I	2017-06-01	Am J Hum Genet	www.ncbi.nlm.nih.gov/pubmed/28552196	Whole-Genome Sequencing Coupled to Imputation Discovers Genetic Signals for Anthropometric Traits.	Height	1,249 whole genome sequenced European ancestry individuals, 3,541 whole genome sequenced individuals, 46,910 European ancestry individuals, 471 Carlantino (founder/genetic isolate) individuals, 1,197 Friuli Venezia Giulia (founder/genetic isolate) individuals, 1,043 Mylopotamos (founder/genetic isolate) individuals, 933 Pomak (founder/genetic isolate) individuals, 1,785 Val Borbera (founder/genet…	205,003 European ancestry individuals	11p11.2	NDUFS3	NDUFS3 - FAM180B	ENSG00000213619	ENSG00000196666		369	1747	rs11605348-A	rs11605348	0	11605348	intergenic_variant	1	0.349	2e-08	7.69897		0.0402	[0.026-0.054] unit decrease	Affymetrix, Illumina, Perlegen [15844966] (imputed)	N
11	rs67472071	11	47606483	rs11605348	2019-06-25	30804565	Jansen PR	2019-02-25	Nat Genet	www.ncbi.nlm.nih.gov/pubmed/30804565	Genome-wide analysis of insomnia in 1,331,010 individuals identifies new risk loci and functional pathways.	Insomnia	651,923 European ancestry males, 679,087 European ancestry females	NA	11p11.2	NA	NDUFS3 - FAM180B	ENSG00000213619	ENSG00000196666		369	1747	rs11605348-G	rs11605348	0	11605348	intergenic_variant	1	0.657	3e-08	7.52288	(Female)	1.04384	[1.03-1.06]	Affymetrix, Illumina [NR] (imputed)	N
11	rs67472071	11	47606483	rs11605348	2018-09-12	29942086	Savage JE	2018-06-25	Nat Genet	www.ncbi.nlm.nih.gov/pubmed/29942086	Genome-wide association meta-analysis in 269,867 individuals identifies new genetic and functional links to intelligence.	Intelligence	269,867 European ancestry individuals	NA	11p11.2	NR	NDUFS3 - FAM180B	ENSG00000213619	ENSG00000196666		369	1747	rs11605348-A	rs11605348	0	11605348	intergenic_variant	1	NR	1e-08	8		5.735	z-score decrease	Affymetrix, Illumina [9295118] (imputed)	N
11	rs67472071	11	47606483	rs11605348	2019-06-25	30804565	Jansen PR	2019-02-25	Nat Genet	www.ncbi.nlm.nih.gov/pubmed/30804565	Genome-wide analysis of insomnia in 1,331,010 individuals identifies new risk loci and functional pathways.	Insomnia	651,923 European ancestry males, 679,087 European ancestry females	NA	11p11.2	NR	NDUFS3 - FAM180B	ENSG00000213619	ENSG00000196666		369	1747	rs11605348-G	rs11605348	0	11605348	intergenic_variant	1	0.6505	7e-13	12.1549		1.04603	[1.03-1.06]	Affymetrix, Illumina [NR] (imputed)	N
11	rs67472071	11	47622412	rs11039308	2019-06-25	30804565	Jansen PR	2019-02-25	Nat Genet	www.ncbi.nlm.nih.gov/pubmed/30804565	Genome-wide analysis of insomnia in 1,331,010 individuals identifies new risk loci and functional pathways.	Morningness	434,835 European ancestry individuals	NA	11p11.2		C1QTNF4 - MTCH2	ENSG00000172247	ENSG00000109919		6449	16455	rs11039308-A	rs11039308	0	11039308	intergenic_variant	1	0.4083	5e-11	10.301		0.014	[0.01-0.018] unit increase	Affymetrix, Illumina [11597492] (imputed)	N
11	rs10437655	11	47626492	rs10769282	2019-03-13	30664634	Rask-Andersen M	2019-01-21	Nat Commun	www.ncbi.nlm.nih.gov/pubmed/30664634	Genome-wide association study of body fat distribution identifies adiposity loci and sex-specific genetic effects.	Body fat distribution (leg fat ratio)	55,006 British ancestry males, 61,132 British ancestry females	112,425 British ancestry males, 133,936 British ancestry females	11p11.2	C1QTNF4, CUGBP1, KBTBD4, NDUFS3, PSMC3, PTPMT1, RAPSN, SLC39A13	C1QTNF4 - MTCH2	ENSG00000172247	ENSG00000109919		10529	12375	rs10769282-G	rs10769282	0	10769282	intergenic_variant	1	0.300022	7e-08	7.1549	(males)	0.01882	NR unit increase (replication)	Affymetrix [25472837] (imputed)	N
11	rs10437655	11	47626492	rs10769282	2019-03-13	30664634	Rask-Andersen M	2019-01-21	Nat Commun	www.ncbi.nlm.nih.gov/pubmed/30664634	Genome-wide association study of body fat distribution identifies adiposity loci and sex-specific genetic effects.	Body fat distribution (trunk fat ratio)	55,006 British ancestry males, 61,132 British ancestry females	112,425 British ancestry males, 133,936 British ancestry females	11p11.2	C1QTNF4, CUGBP1, KBTBD4, NDUFS3, PSMC3, PTPMT1, RAPSN, SLC39A13	C1QTNF4 - MTCH2	ENSG00000172247	ENSG00000109919		10529	12375	rs10769282-G	rs10769282	0	10769282	intergenic_variant	1	0.300022	4e-06	5.39794	(females)	0.01563	NR unit decrease (replication)	Affymetrix [25472837] (imputed)	N
11	rs10437655	11	47626492	rs10769282	2019-03-13	30664634	Rask-Andersen M	2019-01-21	Nat Commun	www.ncbi.nlm.nih.gov/pubmed/30664634	Genome-wide association study of body fat distribution identifies adiposity loci and sex-specific genetic effects.	Body fat distribution (trunk fat ratio)	55,006 British ancestry males, 61,132 British ancestry females	112,425 British ancestry males, 133,936 British ancestry females	11p11.2	C1QTNF4, CUGBP1, KBTBD4, NDUFS3, PSMC3, PTPMT1, RAPSN, SLC39A13	C1QTNF4 - MTCH2	ENSG00000172247	ENSG00000109919		10529	12375	rs10769282-G	rs10769282	0	10769282	intergenic_variant	1	0.300022	6e-09	8.22185		0.0141	NR unit decrease (replication)	Affymetrix [25472837] (imputed)	N
11	rs10437655	11	47626492	rs10769282	2019-03-13	30664634	Rask-Andersen M	2019-01-21	Nat Commun	www.ncbi.nlm.nih.gov/pubmed/30664634	Genome-wide association study of body fat distribution identifies adiposity loci and sex-specific genetic effects.	Body fat distribution (leg fat ratio)	55,006 British ancestry males, 61,132 British ancestry females	112,425 British ancestry males, 133,936 British ancestry females	11p11.2	C1QTNF4, CUGBP1, KBTBD4, NDUFS3, PSMC3, PTPMT1, RAPSN, SLC39A13	C1QTNF4 - MTCH2	ENSG00000172247	ENSG00000109919		10529	12375	rs10769282-G	rs10769282	0	10769282	intergenic_variant	1	0.300022	1e-18	18		0.02139	NR unit increase (replication)	Affymetrix [25472837] (imputed)	N
11	rs10437655	11	47626492	rs10769282	2019-03-13	30664634	Rask-Andersen M	2019-01-21	Nat Commun	www.ncbi.nlm.nih.gov/pubmed/30664634	Genome-wide association study of body fat distribution identifies adiposity loci and sex-specific genetic effects.	Body fat distribution (leg fat ratio)	55,006 British ancestry males, 61,132 British ancestry females	112,425 British ancestry males, 133,936 British ancestry females	11p11.2	C1QTNF4, CUGBP1, KBTBD4, NDUFS3, PSMC3, PTPMT1, RAPSN, SLC39A13	C1QTNF4 - MTCH2	ENSG00000172247	ENSG00000109919		10529	12375	rs10769282-G	rs10769282	0	10769282	intergenic_variant	1	0.300022	2e-12	11.699	(females)	0.02358	NR unit increase (replication)	Affymetrix [25472837] (imputed)	N
11	rs10437655	11	47626492	rs10769282	2019-03-13	30664634	Rask-Andersen M	2019-01-21	Nat Commun	www.ncbi.nlm.nih.gov/pubmed/30664634	Genome-wide association study of body fat distribution identifies adiposity loci and sex-specific genetic effects.	Body fat distribution (arm fat ratio)	55,006 British ancestry males, 61,132 British ancestry females	112,425 British ancestry males, 133,936 British ancestry females	11p11.2	C1QTNF4, CUGBP1, KBTBD4, NDUFS3, PSMC3, PTPMT1, RAPSN, SLC39A13	C1QTNF4 - MTCH2	ENSG00000172247	ENSG00000109919		10529	12375	rs10769282-G	rs10769282	0	10769282	intergenic_variant	1	0.300022	2e-10	9.69897	(females)	0.02082	NR unit decrease (replication)	Affymetrix [25472837] (imputed)	N
11	rs10437655	11	47626492	rs10769282	2019-03-13	30664634	Rask-Andersen M	2019-01-21	Nat Commun	www.ncbi.nlm.nih.gov/pubmed/30664634	Genome-wide association study of body fat distribution identifies adiposity loci and sex-specific genetic effects.	Body fat distribution (arm fat ratio)	55,006 British ancestry males, 61,132 British ancestry females	112,425 British ancestry males, 133,936 British ancestry females	11p11.2	C1QTNF4, CUGBP1, KBTBD4, NDUFS3, PSMC3, PTPMT1, RAPSN, SLC39A13	C1QTNF4 - MTCH2	ENSG00000172247	ENSG00000109919		10529	12375	rs10769282-G	rs10769282	0	10769282	intergenic_variant	1	0.300022	3e-08	7.52288	(males)	0.01524	NR unit decrease (replication)	Affymetrix [25472837] (imputed)	N
11	rs10437655	11	47626492	rs10769282	2019-03-13	30664634	Rask-Andersen M	2019-01-21	Nat Commun	www.ncbi.nlm.nih.gov/pubmed/30664634	Genome-wide association study of body fat distribution identifies adiposity loci and sex-specific genetic effects.	Body fat distribution (arm fat ratio)	55,006 British ancestry males, 61,132 British ancestry females	112,425 British ancestry males, 133,936 British ancestry females	11p11.2	C1QTNF4, CUGBP1, KBTBD4, NDUFS3, PSMC3, PTPMT1, RAPSN, SLC39A13	C1QTNF4 - MTCH2	ENSG00000172247	ENSG00000109919		10529	12375	rs10769282-G	rs10769282	0	10769282	intergenic_variant	1	0.300022	5e-14	13.301		0.0183	NR unit decrease (replication)	Affymetrix [25472837] (imputed)	N
11	rs67472071	11	47640429	rs1064608	2019-07-12	29273807	Turcot V	2017-12-22	Nat Genet	www.ncbi.nlm.nih.gov/pubmed/29273807	Protein-altering variants associated with body mass index implicate pathways that control energy intake and expenditure in obesity.	Body mass index	up to 449,889 European ancestry individuals, up to 29,398 South Asian ancestry individuals, up to 27,610 African American individuals, up to 8,839 East Asian individuals, up to 10,772 Hispanic ancestry individuals	up to 196,766 European ancestry individuals	11p11.2	MTCH2, AGBL2, NUP160	MTCH2			ENSG00000109919	NA	NA	rs1064608-C	rs1064608	0	1064608	missense_variant	0	0.3365	1e-31	31		0.0238	[0.02-0.028] unit increase	Illumina [246328]	N
11	rs67472071	11	47640429	rs1064608	2018-11-12	30038396	Lee JJ	2018-07-23	Nat Genet	www.ncbi.nlm.nih.gov/pubmed/30038396	Gene discovery and polygenic prediction from a genome-wide association study of educational attainment in 1.1 million individuals.	Cognitive performance	257,841 European ancestry individuals	NA	11p11.2	Intergenic	MTCH2			ENSG00000109919	NA	NA	rs1064608-C	rs1064608	0	1064608	missense_variant	0	0.3488	3e-10	9.52288		0.0188	[0.013-0.025] unit decrease	Affymetrix, Illumina [10100000] (imputed)	N
11	rs67472071	11	47640429	rs1064608	2021-01-13	33414549	Demange PA	2021-01-07	Nat Genet	www.ncbi.nlm.nih.gov/pubmed/33414549	Investigating the genetic architecture of noncognitive skills using GWAS-by-subtraction.	Cognitive aspects of educational attainment	257,700 European ancestry individuals	NA	11p11.2	NR	MTCH2			ENSG00000109919	NA	NA	rs1064608-G	rs1064608	0	1064608	missense_variant	0	0.353877	4e-10	9.39794		0.0411496	[0.028-0.054] unit increase	Affymetrix, Illumina, Perlegen [7305956] (imputed)	N
11	rs67472071	11	47648042	rs4752856	2018-10-31	29942085	Nagel M	2018-06-25	Nat Genet	www.ncbi.nlm.nih.gov/pubmed/29942085	Meta-analysis of genome-wide association studies for neuroticism in 449,484 individuals identifies novel genetic loci and pathways.	Worry	348,219 European ancestry individuals	NA	11p11.2	NR	MTCH2			ENSG00000109919	NA	NA	rs4752856-A	rs4752856	0	4752856	intron_variant	0	NR	1e-08	8		0.01424	[0.0094-0.0191] unit decrease	Affymetrix [10847151] (imputed)	N
11	rs67472071	11	47650993	rs3817334	2010-11-17	20935630	Speliotes EK	2010-10-10	Nat Genet	www.ncbi.nlm.nih.gov/pubmed/20935630	Association analyses of 249,796 individuals reveal 18 new loci associated with body mass index.	Body mass index	Up to 123,865 European ancestry individuals	Up to 125,931 European ancestry individuals	11p11.2	MTCH2, NDUFS3, CUGBP1	MTCH2			ENSG00000109919	NA	NA	rs3817334-T	rs3817334	0	3817334	intron_variant	0	0.41	2e-12	11.699		0.06	[0.02-0.10] kg/m2 increase	Affymetrix, Illumina, Perlegen [~ 2800000] (imputed)	N
11	rs67472071	11	47650993	rs3817334	2018-12-17	26961502	Wood AR	2016-03-10	Diabetologia	www.ncbi.nlm.nih.gov/pubmed/26961502	Variants in the FTO and CDKAL1 loci have recessive effects on risk of obesity and type 2 diabetes, respectively.	Body mass index	29,925 British ancestry cases, 89,763 British ancestry controls	NA	11p11.2	MTCH2	MTCH2			ENSG00000109919	NA	NA	rs3817334-T	rs3817334	0	3817334	intron_variant	0	NR	2e-13	12.699	(additive model)	0.031	[0.023-0.039] unit increase	NR [9288881] (imputed)	N
11	rs67472071	11	47650993	rs3817334	2017-10-27	28892062	Akiyama M	2017-09-11	Nat Genet	www.ncbi.nlm.nih.gov/pubmed/28892062	Genome-wide association study identifies 112 new loci for body mass index in the Japanese population.	Body mass index	up to 72,390 Japanese ancestry women, up to 85,894 Japanese ancestry men	up to 10,048 Japanese ancestry women, up to 5,098 Japanese ancestry men, up to 181,999 European ancestry women, up to 140,155 European ancestry controls	11p11.2	MTCH2	MTCH2			ENSG00000109919	NA	NA	rs3817334-T	rs3817334	0	3817334	intron_variant	0	0.42	1e-24	24		0.025	[0.021-0.029] unit increase	Illumina [6108953] (imputed)	N
11	rs67472071	11	47650993	rs3817334	2016-01-27	25673413	Locke AE	2015-02-12	Nature	www.ncbi.nlm.nih.gov/pubmed/25673413	Genetic studies of body mass index yield new insights for obesity biology.	Body mass index	up to 104,666 European ancestry male individuals, up to 132,115 European ancestry female individuals, 370 African American male individuals, 517 African American female individuals, 512 Hispanic male individuals, 764 Hispanic female individuals	up to 48,274 European ancestry male individuals, up to 39,864 European ancestry female individuals, 2,441 African American or Afro-Caribbean male individuals, 6,314 African American or Afro-Caribbean female individuals, 919 Filipino male individuals, 828 Filipino female individuals, 205 Seychellois male individuals, 287 Seychellois female individuals, 2,964 South Asian ancestry male individuals, …	11p11.2	MTCH2	MTCH2			ENSG00000109919	NA	NA	rs3817334-T	rs3817334	0	3817334	intron_variant	0	0.407	5e-17	16.301	(EA)	0.026	[0.02-0.032] kg/m2 increase	Affymetrix, Illumina [2550021]	N
11	rs67472071	11	47650993	rs3817334	2017-08-18	28448500	Graff M	2017-04-27	PLoS Genet	www.ncbi.nlm.nih.gov/pubmed/28448500	Genome-wide physical activity interactions in adiposity - A meta-analysis of 200,452 adults.	Body mass index (joint analysis main effects and physical activity interaction)	2,518 African American women, 86,278 European ancestry women, 1,773 Filipino ancestry women, 1,030 Indian ancestry women, 1,457 African American men, 55,137 European ancestry men, 7,648 Indian ancestry men, 5,527 European ancestry individuals	6,244 African American women, 17,531 European ancestry women, 329 African American men, 19,956 European ancestry men	11p11.2	MTCH2	MTCH2			ENSG00000109919	NA	NA	rs3817334-?	rs3817334	0	3817334	intron_variant	0	NR	1e-11	11	(EA)	NA		Affymetrix, Illumina, Perlegen [~ 2500000] (imputed)	N
11	rs67472071	11	47650993	rs3817334	2017-08-18	28448500	Graff M	2017-04-27	PLoS Genet	www.ncbi.nlm.nih.gov/pubmed/28448500	Genome-wide physical activity interactions in adiposity - A meta-analysis of 200,452 adults.	Body mass index (joint analysis main effects and physical activity interaction)	2,518 African American women, 86,278 European ancestry women, 1,773 Filipino ancestry women, 1,030 Indian ancestry women, 1,457 African American men, 55,137 European ancestry men, 7,648 Indian ancestry men, 5,527 European ancestry individuals	6,244 African American women, 17,531 European ancestry women, 329 African American men, 19,956 European ancestry men	11p11.2	MTCH2	MTCH2			ENSG00000109919	NA	NA	rs3817334-?	rs3817334	0	3817334	intron_variant	0	NR	1e-06	6	(men)	NA		Affymetrix, Illumina, Perlegen [~ 2500000] (imputed)	N
11	rs67472071	11	47650993	rs3817334	2017-08-18	28448500	Graff M	2017-04-27	PLoS Genet	www.ncbi.nlm.nih.gov/pubmed/28448500	Genome-wide physical activity interactions in adiposity - A meta-analysis of 200,452 adults.	Body mass index	2,518 African American women, 86,278 European ancestry women, 1,773 Filipino ancestry women, 1,030 Indian ancestry women, 1,457 African American men, 55,137 European ancestry men, 7,648 Indian ancestry men, 5,527 European ancestry individuals	6,244 African American women, 17,531 European ancestry women, 329 African American men, 19,956 European ancestry men	11p11.2	MTCH2	MTCH2			ENSG00000109919	NA	NA	rs3817334-T	rs3817334	0	3817334	intron_variant	0	0.4106	1e-07	7	(EA, men)	0.0297	[0.019-0.041] kg/m2 increase	Affymetrix, Illumina, Perlegen [~ 2500000] (imputed)	N
11	rs67472071	11	47650993	rs3817334	2017-08-18	28448500	Graff M	2017-04-27	PLoS Genet	www.ncbi.nlm.nih.gov/pubmed/28448500	Genome-wide physical activity interactions in adiposity - A meta-analysis of 200,452 adults.	Body mass index	2,518 African American women, 86,278 European ancestry women, 1,773 Filipino ancestry women, 1,030 Indian ancestry women, 1,457 African American men, 55,137 European ancestry men, 7,648 Indian ancestry men, 5,527 European ancestry individuals	6,244 African American women, 17,531 European ancestry women, 329 African American men, 19,956 European ancestry men	11p11.2	MTCH2	MTCH2			ENSG00000109919	NA	NA	rs3817334-T	rs3817334	0	3817334	intron_variant	0	0.4106	5e-12	11.301	(EA)	0.0258	[0.019-0.033] kg/m2 increase	Affymetrix, Illumina, Perlegen [~ 2500000] (imputed)	N
11	rs67472071	11	47650993	rs3817334	2018-07-24	26426971	Winkler TW	2015-10-01	PLoS Genet	www.ncbi.nlm.nih.gov/pubmed/26426971	The Influence of Age and Sex on Genetic Associations with Adult Body Size and Shape: A Large-Scale Genome-Wide Interaction Study.	Body mass index	up to 309,889 European ancestry individuals	NA	11p11.2	NR	MTCH2			ENSG00000109919	NA	NA	rs3817334-T	rs3817334	0	3817334	intron_variant	0	0.407932	1e-18	18		0.0241068	unit increase	Affymetrix, Illumina, Perlegen [up to 2800000] (imputed)	N
11	rs67472071	11	47650993	rs3817334	2016-01-27	25673413	Locke AE	2015-02-12	Nature	www.ncbi.nlm.nih.gov/pubmed/25673413	Genetic studies of body mass index yield new insights for obesity biology.	Body mass index	up to 104,666 European ancestry male individuals, up to 132,115 European ancestry female individuals, 370 African American male individuals, 517 African American female individuals, 512 Hispanic male individuals, 764 Hispanic female individuals	up to 48,274 European ancestry male individuals, up to 39,864 European ancestry female individuals, 2,441 African American or Afro-Caribbean male individuals, 6,314 African American or Afro-Caribbean female individuals, 919 Filipino male individuals, 828 Filipino female individuals, 205 Seychellois male individuals, 287 Seychellois female individuals, 2,964 South Asian ancestry male individuals, …	11p11.2	MTCH2	MTCH2			ENSG00000109919	NA	NA	rs3817334-T	rs3817334	0	3817334	intron_variant	0	0.405	2e-10	9.69897	(EA, men)	0.026	[0.018-0.034] kg/m2 increase	Affymetrix, Illumina [2550021]	N
11	rs67472071	11	47650993	rs3817334	2016-01-27	25673413	Locke AE	2015-02-12	Nature	www.ncbi.nlm.nih.gov/pubmed/25673413	Genetic studies of body mass index yield new insights for obesity biology.	Body mass index	up to 104,666 European ancestry male individuals, up to 132,115 European ancestry female individuals, 370 African American male individuals, 517 African American female individuals, 512 Hispanic male individuals, 764 Hispanic female individuals	up to 48,274 European ancestry male individuals, up to 39,864 European ancestry female individuals, 2,441 African American or Afro-Caribbean male individuals, 6,314 African American or Afro-Caribbean female individuals, 919 Filipino male individuals, 828 Filipino female individuals, 205 Seychellois male individuals, 287 Seychellois female individuals, 2,964 South Asian ancestry male individuals, …	11p11.2	MTCH2	MTCH2			ENSG00000109919	NA	NA	rs3817334-T	rs3817334	0	3817334	intron_variant	0	0.409	2e-11	10.699	(EA, women)	0.027	[0.019-0.034] kg/m2 increase	Affymetrix, Illumina [2550021]	N
11	rs67472071	11	47650993	rs3817334	2017-08-18	28448500	Graff M	2017-04-27	PLoS Genet	www.ncbi.nlm.nih.gov/pubmed/28448500	Genome-wide physical activity interactions in adiposity - A meta-analysis of 200,452 adults.	Body mass index (joint analysis main effects and physical activity interaction)	2,518 African American women, 86,278 European ancestry women, 1,773 Filipino ancestry women, 1,030 Indian ancestry women, 1,457 African American men, 55,137 European ancestry men, 7,648 Indian ancestry men, 5,527 European ancestry individuals	6,244 African American women, 17,531 European ancestry women, 329 African American men, 19,956 European ancestry men	11p11.2	MTCH2	MTCH2			ENSG00000109919	NA	NA	rs3817334-?	rs3817334	0	3817334	intron_variant	0	NR	5e-11	10.301		NA		Affymetrix, Illumina, Perlegen [~ 2500000] (imputed)	N
11	rs67472071	11	47650993	rs3817334	2017-08-18	28448500	Graff M	2017-04-27	PLoS Genet	www.ncbi.nlm.nih.gov/pubmed/28448500	Genome-wide physical activity interactions in adiposity - A meta-analysis of 200,452 adults.	Body mass index in physically active individuals	1,957 African American women, 1,773 Filipino ancestry women, 305 Indian ancestry women, 67,609 European ancestry women, 1,206 African American men, 2,029 Indian ancestry men, 43,399 European ancestry men, at least 4,819 European ancestry individuals	4,807 African American women, 12,347 European ancestry women, 265 African American men, 14,540 European ancestry men	11p11.2	MTCH2	MTCH2			ENSG00000109919	NA	NA	rs3817334-T	rs3817334	0	3817334	intron_variant	0	0.4016	5e-06	5.30103	(men)	0.0276	[0.016-0.039] kg/m2 increase	Affymetrix, Illumina, Perlegen [~ 2500000] (imputed)	N
11	rs67472071	11	47650993	rs3817334	2017-08-18	28448500	Graff M	2017-04-27	PLoS Genet	www.ncbi.nlm.nih.gov/pubmed/28448500	Genome-wide physical activity interactions in adiposity - A meta-analysis of 200,452 adults.	Body mass index in physically active individuals	1,957 African American women, 1,773 Filipino ancestry women, 305 Indian ancestry women, 67,609 European ancestry women, 1,206 African American men, 2,029 Indian ancestry men, 43,399 European ancestry men, at least 4,819 European ancestry individuals	4,807 African American women, 12,347 European ancestry women, 265 African American men, 14,540 European ancestry men	11p11.2	MTCH2	MTCH2			ENSG00000109919	NA	NA	rs3817334-T	rs3817334	0	3817334	intron_variant	0	0.4106	7e-09	8.1549	(EA)	0.0243	[0.016-0.033] kg/m2 increase	Affymetrix, Illumina, Perlegen [~ 2500000] (imputed)	N
11	rs67472071	11	47650993	rs3817334	2017-08-18	28448500	Graff M	2017-04-27	PLoS Genet	www.ncbi.nlm.nih.gov/pubmed/28448500	Genome-wide physical activity interactions in adiposity - A meta-analysis of 200,452 adults.	Body mass index	2,518 African American women, 86,278 European ancestry women, 1,773 Filipino ancestry women, 1,030 Indian ancestry women, 1,457 African American men, 55,137 European ancestry men, 7,648 Indian ancestry men, 5,527 European ancestry individuals	6,244 African American women, 17,531 European ancestry women, 329 African American men, 19,956 European ancestry men	11p11.2	MTCH2	MTCH2			ENSG00000109919	NA	NA	rs3817334-T	rs3817334	0	3817334	intron_variant	0	0.4007	3e-07	6.52288	(men)	0.0269	[0.017-0.037] kg/m2 increase	Affymetrix, Illumina, Perlegen [~ 2500000] (imputed)	N
11	rs67472071	11	47650993	rs3817334	2017-08-18	28448500	Graff M	2017-04-27	PLoS Genet	www.ncbi.nlm.nih.gov/pubmed/28448500	Genome-wide physical activity interactions in adiposity - A meta-analysis of 200,452 adults.	Body mass index	2,518 African American women, 86,278 European ancestry women, 1,773 Filipino ancestry women, 1,030 Indian ancestry women, 1,457 African American men, 55,137 European ancestry men, 7,648 Indian ancestry men, 5,527 European ancestry individuals	6,244 African American women, 17,531 European ancestry women, 329 African American men, 19,956 European ancestry men	11p11.2	MTCH2	MTCH2			ENSG00000109919	NA	NA	rs3817334-T	rs3817334	0	3817334	intron_variant	0	0.4106	3e-06	5.52288	(EA, women)	0.0225	[0.013-0.032] kg/m2 increase	Affymetrix, Illumina, Perlegen [~ 2500000] (imputed)	N
11	rs67472071	11	47650993	rs3817334	2017-08-18	28448500	Graff M	2017-04-27	PLoS Genet	www.ncbi.nlm.nih.gov/pubmed/28448500	Genome-wide physical activity interactions in adiposity - A meta-analysis of 200,452 adults.	Body mass index	2,518 African American women, 86,278 European ancestry women, 1,773 Filipino ancestry women, 1,030 Indian ancestry women, 1,457 African American men, 55,137 European ancestry men, 7,648 Indian ancestry men, 5,527 European ancestry individuals	6,244 African American women, 17,531 European ancestry women, 329 African American men, 19,956 European ancestry men	11p11.2	MTCH2	MTCH2			ENSG00000109919	NA	NA	rs3817334-T	rs3817334	0	3817334	intron_variant	0	0.4007	2e-06	5.69897	(women)	0.0216	[0.013-0.03] kg/m2 increase	Affymetrix, Illumina, Perlegen [~ 2500000] (imputed)	N
11	rs67472071	11	47650993	rs3817334	2017-08-18	28448500	Graff M	2017-04-27	PLoS Genet	www.ncbi.nlm.nih.gov/pubmed/28448500	Genome-wide physical activity interactions in adiposity - A meta-analysis of 200,452 adults.	Body mass index	2,518 African American women, 86,278 European ancestry women, 1,773 Filipino ancestry women, 1,030 Indian ancestry women, 1,457 African American men, 55,137 European ancestry men, 7,648 Indian ancestry men, 5,527 European ancestry individuals	6,244 African American women, 17,531 European ancestry women, 329 African American men, 19,956 European ancestry men	11p11.2	MTCH2	MTCH2			ENSG00000109919	NA	NA	rs3817334-T	rs3817334	0	3817334	intron_variant	0	0.4007	1e-11	11		0.0241	[0.017-0.031] kg/m2 increase	Affymetrix, Illumina, Perlegen [~ 2500000] (imputed)	N
11	rs67472071	11	47650993	rs3817334	2017-08-10	28443625	Justice AE	2017-04-26	Nat Commun	www.ncbi.nlm.nih.gov/pubmed/28443625	Genome-wide meta-analysis of 241,258 adults accounting for smoking behaviour identifies novel loci for obesity traits.	Body mass index (joint analysis main effects and smoking interaction)	98,173 European ancestry women, 64,373 European ancestry men, 5,829 European ancestry individuals, 10,500 African American/Afro-Caribbean ancestry women, 2,706 African American/Afro-Caribbean ancestry men, 1,030 Indian Asian ancestry women, 7,648 Indian Asian ancestry men, 1,793 Filipino ancestry women, 2,944 Hispanic/Latino ancestry women, 1,764 Hispanic/Latino ancestry men	21,496 European ancestry women, 24,385 European ancestry men, 118,364 European ancestry individuals, 2,326 African American/Afro-Caribbean ancestry women, 855 African American/Afro-Caribbean ancestry men	11p11.2	MTCH2	MTCH2			ENSG00000109919	NA	NA	rs3817334-T	rs3817334	0	3817334	intron_variant	0	0.3933	7e-12	11.1549		NA		Affymetrix, Illumina, Perlegen [up to 2800000] (imputed)	N
11	rs67472071	11	47650993	rs3817334	2017-08-10	28443625	Justice AE	2017-04-26	Nat Commun	www.ncbi.nlm.nih.gov/pubmed/28443625	Genome-wide meta-analysis of 241,258 adults accounting for smoking behaviour identifies novel loci for obesity traits.	Body mass index (joint analysis main effects and smoking interaction)	98,173 European ancestry women, 64,373 European ancestry men, 5,829 European ancestry individuals, 10,500 African American/Afro-Caribbean ancestry women, 2,706 African American/Afro-Caribbean ancestry men, 1,030 Indian Asian ancestry women, 7,648 Indian Asian ancestry men, 1,793 Filipino ancestry women, 2,944 Hispanic/Latino ancestry women, 1,764 Hispanic/Latino ancestry men	21,496 European ancestry women, 24,385 European ancestry men, 118,364 European ancestry individuals, 2,326 African American/Afro-Caribbean ancestry women, 855 African American/Afro-Caribbean ancestry men	11p11.2	MTCH2	MTCH2			ENSG00000109919	NA	NA	rs3817334-T	rs3817334	0	3817334	intron_variant	0	0.3933	4e-07	6.39794	(men)	NA		Affymetrix, Illumina, Perlegen [up to 2800000] (imputed)	N
11	rs67472071	11	47650993	rs3817334	2017-08-10	28443625	Justice AE	2017-04-26	Nat Commun	www.ncbi.nlm.nih.gov/pubmed/28443625	Genome-wide meta-analysis of 241,258 adults accounting for smoking behaviour identifies novel loci for obesity traits.	Body mass index (joint analysis main effects and smoking interaction)	98,173 European ancestry women, 64,373 European ancestry men, 5,829 European ancestry individuals, 10,500 African American/Afro-Caribbean ancestry women, 2,706 African American/Afro-Caribbean ancestry men, 1,030 Indian Asian ancestry women, 7,648 Indian Asian ancestry men, 1,793 Filipino ancestry women, 2,944 Hispanic/Latino ancestry women, 1,764 Hispanic/Latino ancestry men	21,496 European ancestry women, 24,385 European ancestry men, 118,364 European ancestry individuals, 2,326 African American/Afro-Caribbean ancestry women, 855 African American/Afro-Caribbean ancestry men	11p11.2	MTCH2	MTCH2			ENSG00000109919	NA	NA	rs3817334-T	rs3817334	0	3817334	intron_variant	0	0.3933	3e-06	5.52288	(women)	NA		Affymetrix, Illumina, Perlegen [up to 2800000] (imputed)	N
11	rs67472071	11	47650993	rs3817334	2017-08-10	28443625	Justice AE	2017-04-26	Nat Commun	www.ncbi.nlm.nih.gov/pubmed/28443625	Genome-wide meta-analysis of 241,258 adults accounting for smoking behaviour identifies novel loci for obesity traits.	BMI (adjusted for smoking behaviour)	98,173 European ancestry women, 64,373 European ancestry men, 5,829 European ancestry individuals, 10,500 African American/Afro-Caribbean ancestry women, 2,706 African American/Afro-Caribbean ancestry men, 1,030 Indian Asian ancestry women, 7,648 Indian Asian ancestry men, 1,793 Filipino ancestry women, 2,944 Hispanic/Latino ancestry women, 1,764 Hispanic/Latino ancestry men	21,496 European ancestry women, 24,385 European ancestry men, 118,364 European ancestry individuals, 2,326 African American/Afro-Caribbean ancestry women, 855 African American/Afro-Caribbean ancestry men	11p11.2	MTCH2	MTCH2			ENSG00000109919	NA	NA	rs3817334-T	rs3817334	0	3817334	intron_variant	0	0.3933	2e-06	5.69897	(women)	0.02	[0.012-0.028] kg/m2 increase	Affymetrix, Illumina, Perlegen [up to 2800000] (imputed)	N
11	rs67472071	11	47650993	rs3817334	2017-08-10	28443625	Justice AE	2017-04-26	Nat Commun	www.ncbi.nlm.nih.gov/pubmed/28443625	Genome-wide meta-analysis of 241,258 adults accounting for smoking behaviour identifies novel loci for obesity traits.	BMI (adjusted for smoking behaviour)	98,173 European ancestry women, 64,373 European ancestry men, 5,829 European ancestry individuals, 10,500 African American/Afro-Caribbean ancestry women, 2,706 African American/Afro-Caribbean ancestry men, 1,030 Indian Asian ancestry women, 7,648 Indian Asian ancestry men, 1,793 Filipino ancestry women, 2,944 Hispanic/Latino ancestry women, 1,764 Hispanic/Latino ancestry men	21,496 European ancestry women, 24,385 European ancestry men, 118,364 European ancestry individuals, 2,326 African American/Afro-Caribbean ancestry women, 855 African American/Afro-Caribbean ancestry men	11p11.2	MTCH2	MTCH2			ENSG00000109919	NA	NA	rs3817334-T	rs3817334	0	3817334	intron_variant	0	0.3933	1e-11	11		0.0223	[0.016-0.029] kg/m2 increase	Affymetrix, Illumina, Perlegen [up to 2800000] (imputed)	N
11	rs67472071	11	47650993	rs3817334	2017-08-10	28443625	Justice AE	2017-04-26	Nat Commun	www.ncbi.nlm.nih.gov/pubmed/28443625	Genome-wide meta-analysis of 241,258 adults accounting for smoking behaviour identifies novel loci for obesity traits.	BMI (adjusted for smoking behaviour)	98,173 European ancestry women, 64,373 European ancestry men, 5,829 European ancestry individuals, 10,500 African American/Afro-Caribbean ancestry women, 2,706 African American/Afro-Caribbean ancestry men, 1,030 Indian Asian ancestry women, 7,648 Indian Asian ancestry men, 1,793 Filipino ancestry women, 2,944 Hispanic/Latino ancestry women, 1,764 Hispanic/Latino ancestry men	21,496 European ancestry women, 24,385 European ancestry men, 118,364 European ancestry individuals, 2,326 African American/Afro-Caribbean ancestry women, 855 African American/Afro-Caribbean ancestry men	11p11.2	MTCH2	MTCH2			ENSG00000109919	NA	NA	rs3817334-T	rs3817334	0	3817334	intron_variant	0	0.3933	1e-07	7	(men)	0.0254	[0.016-0.035] kg/m2 increase	Affymetrix, Illumina, Perlegen [up to 2800000] (imputed)	N
11	rs67472071	11	47650993	rs3817334	2017-08-10	28443625	Justice AE	2017-04-26	Nat Commun	www.ncbi.nlm.nih.gov/pubmed/28443625	Genome-wide meta-analysis of 241,258 adults accounting for smoking behaviour identifies novel loci for obesity traits.	BMI in non-smokers	77,279 European ancestry women, 47,280 European ancestry men, 4,856 European ancestry individuals, 8,799 African American/Afro-Caribbean ancestry women, 1,803 African American/Afro-Caribbean ancestry men, 1,020 Indian Asian ancestry women, 6,691 Indian Asian ancestry men, 1,526 Filipino ancestry women, 2,469 Hispanic/Latino ancestry women, 1,318 Hispanic/Latino ancestry men	16,011 European ancestry women, 17,912 European ancestry men, 105,218 European ancestry individuals, 2,073 African American/Afro-Caribbean ancestry women, 647 African American/Afro-Caribbean ancestry men	11p11.2	MTCH2	MTCH2			ENSG00000109919	NA	NA	rs3817334-T	rs3817334	0	3817334	intron_variant	0	0.3933	1e-08	8		0.0212	[0.014-0.028] kg/m2 increase	Affymetrix, Illumina, Perlegen [up to 2800000] (imputed)	N
11	rs67472071	11	47650993	rs3817334	2017-08-10	28443625	Justice AE	2017-04-26	Nat Commun	www.ncbi.nlm.nih.gov/pubmed/28443625	Genome-wide meta-analysis of 241,258 adults accounting for smoking behaviour identifies novel loci for obesity traits.	BMI in non-smokers	77,279 European ancestry women, 47,280 European ancestry men, 4,856 European ancestry individuals, 8,799 African American/Afro-Caribbean ancestry women, 1,803 African American/Afro-Caribbean ancestry men, 1,020 Indian Asian ancestry women, 6,691 Indian Asian ancestry men, 1,526 Filipino ancestry women, 2,469 Hispanic/Latino ancestry women, 1,318 Hispanic/Latino ancestry men	16,011 European ancestry women, 17,912 European ancestry men, 105,218 European ancestry individuals, 2,073 African American/Afro-Caribbean ancestry women, 647 African American/Afro-Caribbean ancestry men	11p11.2	MTCH2	MTCH2			ENSG00000109919	NA	NA	rs3817334-T	rs3817334	0	3817334	intron_variant	0	0.3933	6e-06	5.22185	(men)	0.0245	[0.014-0.035] kg/m2 increase	Affymetrix, Illumina, Perlegen [up to 2800000] (imputed)	N
11	rs67472071	11	47650993	rs3817334	2017-08-18	28448500	Graff M	2017-04-27	PLoS Genet	www.ncbi.nlm.nih.gov/pubmed/28448500	Genome-wide physical activity interactions in adiposity - A meta-analysis of 200,452 adults.	Body mass index in physically active individuals	1,957 African American women, 1,773 Filipino ancestry women, 305 Indian ancestry women, 67,609 European ancestry women, 1,206 African American men, 2,029 Indian ancestry men, 43,399 European ancestry men, at least 4,819 European ancestry individuals	4,807 African American women, 12,347 European ancestry women, 265 African American men, 14,540 European ancestry men	11p11.2	MTCH2	MTCH2			ENSG00000109919	NA	NA	rs3817334-T	rs3817334	0	3817334	intron_variant	0	0.4007	3e-08	7.52288		0.0224	[0.014-0.03] kg/m2 increase	Affymetrix, Illumina, Perlegen [~ 2500000] (imputed)	N
11	rs67472071	11	47650993	rs3817334	2016-01-27	25673413	Locke AE	2015-02-12	Nature	www.ncbi.nlm.nih.gov/pubmed/25673413	Genetic studies of body mass index yield new insights for obesity biology.	Body mass index	up to 104,666 European ancestry male individuals, up to 132,115 European ancestry female individuals, 370 African American male individuals, 517 African American female individuals, 512 Hispanic male individuals, 764 Hispanic female individuals	up to 48,274 European ancestry male individuals, up to 39,864 European ancestry female individuals, 2,441 African American or Afro-Caribbean male individuals, 6,314 African American or Afro-Caribbean female individuals, 919 Filipino male individuals, 828 Filipino female individuals, 205 Seychellois male individuals, 287 Seychellois female individuals, 2,964 South Asian ancestry male individuals, …	11p11.2	MTCH2	MTCH2			ENSG00000109919	NA	NA	rs3817334-T	rs3817334	0	3817334	intron_variant	0	0.401	1e-17	17		0.026	[0.02-0.031] kg/m2 increase	Affymetrix, Illumina [2550021]	N
11	rs67472071	11	47650993	rs3817334	2018-09-17	29844566	Davies G	2018-05-29	Nat Commun	www.ncbi.nlm.nih.gov/pubmed/29844566	Study of 300,486 individuals identifies 148 independent genetic loci influencing general cognitive function.	General cognitive ability	up to 300,486 European ancestry individuals	NA	11p11.2	MTCH2	MTCH2			ENSG00000109919	NA	NA	rs3817334-T	rs3817334	0	3817334	intron_variant	0	NR	9e-10	9.04576		6.132	z-score decrease	Affymetrix, Illumina [at least 2500000] (imputed)	N
11	rs67472071	11	47650993	rs3817334	2018-09-28	30108127	Hoffmann TJ	2018-08-14	Genetics	www.ncbi.nlm.nih.gov/pubmed/30108127	A Large Multi-ethnic Genome-Wide Association Study of Adult Body Mass Index Identifies Novel Loci.	Body mass index	315,347 European ancestry individuals, 8,322 Hispanic/Latino individuals, 7,290 East Asian ancestry individuals, 3,069 African American individuals, 459 South Asian ancestry individuals	431,743 European ancestry individuals, 9,275 South Asian ancestry individuals, 8,261 African British individuals, 1,822 East Asian ancestry individuals, 7,620 individuals	11p11.2	NR	MTCH2			ENSG00000109919	NA	NA	rs3817334-C	rs3817334	0	3817334	intron_variant	0	NR	6e-20	19.2218		0.023	[NR] unit decrease	Affymetrix [at least 28613428] (imputed)	N
11	rs67472071	11	47658314	rs12794570	2021-01-13	33414549	Demange PA	2021-01-07	Nat Genet	www.ncbi.nlm.nih.gov/pubmed/33414549	Investigating the genetic architecture of noncognitive skills using GWAS-by-subtraction.	Noncognitive aspects of educational attainment	510,795 European ancestry individuals	NA	11p11.2	NR	MTCH2			ENSG00000109919	NA	NA	rs12794570-C	rs12794570	0	12794570	intron_variant	0	0.353877	2e-14	13.699		0.0572217	[0.043-0.072] unit decrease	Affymetrix, Illumina, Perlegen [7305956] (imputed)	N
11	rs10437655	11	47662932	rs7120548	2020-02-21	31879980	German CA	2019-12-26	Genet Epidemiol	www.ncbi.nlm.nih.gov/pubmed/31879980	Ordered multinomial regression for genetic association analysis of ordinal phenotypes at Biobank scale.	Hypertension	30,822 British ancestry normal blood pressure individuals, 25,242 British ancestry elevated blood pressure individuals, 50,461 British ancestry stage 1 hypertension individuals, 75,286 British ancestry stage 2 hypertension individuals, 3,754 British ancestry hypertension crisis individuals	NA	11p11.2	MTCH2	MTCH2			ENSG00000109919	NA	NA	rs7120548-?	rs7120548	0	7120548	intron_variant	0	NR	2e-11	10.699		0.0448821	NR unit decrease	Affymetrix [464137]	N
11	rs67472071	11	47663049	rs10838738	2009-01-12	19079261	Willer CJ	2008-12-14	Nat Genet	www.ncbi.nlm.nih.gov/pubmed/19079261	Six new loci associated with body mass index highlight a neuronal influence on body weight regulation.	Body mass index	32,387 European ancestry individuals	59,082 European ancestry individuals	11p11.2	MTCH2	MTCH2			ENSG00000109919	NA	NA	rs10838738-G	rs10838738	0	10838738	intron_variant	0	0.34	5e-09	8.30103		0.07	[0.01-0.13] kg/m2 increase	Affymetrix, Illumina [2399588] (imputed)	N
11	rs67472071	11	47663049	rs10838738	2019-12-10	31636271	Gallois A	2019-10-21	Nat Commun	www.ncbi.nlm.nih.gov/pubmed/31636271	A comprehensive study of metabolite genetics reveals strong pleiotropy and heterogeneity across time and context.	Serum metabolite levels (CMS)	6,263 Finnish ancestry men	NA	11p11.2	MTCH2	MTCH2			ENSG00000109919	NA	NA	rs10838738-?	rs10838738	0	10838738	intron_variant	0	NR	5e-10	9.30103	(TG_PG)	0.0616722	NR unit increase	Illumina [609262]	N
11	rs67472071	11	47663049	rs10838738	2019-12-10	31636271	Gallois A	2019-10-21	Nat Commun	www.ncbi.nlm.nih.gov/pubmed/31636271	A comprehensive study of metabolite genetics reveals strong pleiotropy and heterogeneity across time and context.	Serum metabolite levels	6,263 Finnish ancestry men	NA	11p11.2	MTCH2	MTCH2			ENSG00000109919	NA	NA	rs10838738-?	rs10838738	0	10838738	intron_variant	0	NR	4e-08	7.39794	(TG_PG)	0.0676677	NR unit increase	Illumina [609262]	N
11	rs67472071	11	47663049	rs10838738	2021-05-05	33888516	Zheng T	2021-04-22	Gut	www.ncbi.nlm.nih.gov/pubmed/33888516	Genome-wide analysis of 944 133 individuals provides insights into the etiology of haemorrhoidal disease.	Haemorrhoidal disease	218,920 European ancestry cases, 725,213 European ancestry controls	NA	11p11.2	MTCH2	MTCH2			ENSG00000109919	NA	NA	rs10838738-?	rs10838738	0	10838738	intron_variant	0	0.3524	2e-09	8.69897		1.03	[1.02-1.03]	Affymetrix, Illumina [8494288] (imputed)	N
11	rs67472071	11	47665686	rs11039324	2021-02-18	33128006	Timmins IR	2020-10-30	Commun Biol	www.ncbi.nlm.nih.gov/pubmed/33128006	Genome-wide association study of self-reported walking pace suggests beneficial effects of brisk walking on health and survival.	Walking pace	450,967 European ancestry individuals	NA	11p11.2	MTCH2	MTCH2 - AGBL2	ENSG00000109919	ENSG00000165923		1527	15457	rs11039324-G	rs11039324	0	11039324	intergenic_variant	1	NR	4e-15	14.3979		0.0100238	[0.0075-0.0125] unit increase	Affymetrix [10061374] (imputed)	N
11	rs67472071	11	47669175	rs59360790	2019-02-08	30593698	Hubel C	2018-12-28	Am J Med Genet B Neuropsychiatr Genet	www.ncbi.nlm.nih.gov/pubmed/30593698	Genomics of body fat percentage may contribute to sex bias in anorexia nervosa.	Body fat percentage	70,700 European ancestry female individuals, 85,261 European ancestry male individuals	NA	11p11.2	NR	MTCH2 - AGBL2	ENSG00000109919	ENSG00000165923		5016	11968	rs59360790-?	rs59360790	0	59360790	intergenic_variant	1	NR	8e-11	10.0969	(male)	0.17158	[0.12-0.22] unit increase	Affymetrix [7794483] (imputed)	N
11	rs67472071	11	47669175	rs59360790	2019-02-08	30593698	Hubel C	2018-12-28	Am J Med Genet B Neuropsychiatr Genet	www.ncbi.nlm.nih.gov/pubmed/30593698	Genomics of body fat percentage may contribute to sex bias in anorexia nervosa.	Body fat percentage	70,700 European ancestry female individuals, 85,261 European ancestry male individuals	NA	11p11.2	NR	MTCH2 - AGBL2	ENSG00000109919	ENSG00000165923		5016	11968	rs59360790-?	rs59360790	0	59360790	intergenic_variant	1	NR	2e-07	6.69897	(female)	0.18308	[0.11-0.25] unit increase	Affymetrix [7794483] (imputed)	N
11	rs67472071	11	47669175	rs59360790	2019-02-08	30593698	Hubel C	2018-12-28	Am J Med Genet B Neuropsychiatr Genet	www.ncbi.nlm.nih.gov/pubmed/30593698	Genomics of body fat percentage may contribute to sex bias in anorexia nervosa.	Body fat percentage	70,700 European ancestry female individuals, 85,261 European ancestry male individuals	NA	11p11.2	NR	MTCH2 - AGBL2	ENSG00000109919	ENSG00000165923		5016	11968	rs59360790-?	rs59360790	0	59360790	intergenic_variant	1	NR	1e-16	16		0.17754	[0.14-0.22] unit increase	Affymetrix [7794483] (imputed)	N
11	rs67472071	11	47669665	rs12787646	2019-08-29	31046077	Zhong VW	2019-05-02	Hum Mol Genet	www.ncbi.nlm.nih.gov/pubmed/31046077	A genome-wide association study of bitter and sweet beverage consumption.	Bitter beverage consumption	85,852 European ancestry individuals	39,924 European ancestry individuals	11p11.2	MTCH2	MTCH2 - AGBL2	ENSG00000109919	ENSG00000165923		5506	11478	rs12787646-T	rs12787646	0	12787646	intergenic_variant	1	0.6548	2e-06	5.69897		0.0081	[0.0048-0.0114] unit increase	Affymetrix [~ 7740000] (imputed)	N
11	rs67472071	11	47669861	rs113211479	2019-09-23	31501611	Karlsson T	2019-09-09	Nat Med	www.ncbi.nlm.nih.gov/pubmed/31501611	Contribution of genetics to visceral adiposity and its relation to cardiovascular and metabolic disease.	Predicted visceral adipose tissue	325,153 British ancestry individuals	NA	11p11.2	NR	MTCH2 - AGBL2	ENSG00000109919	ENSG00000165923		5702	11282	rs113211479-A	rs113211479	0	113211479	intergenic_variant	1	0.4038	4e-22	21.3979		0.0243952	[0.019-0.029] unit increase	Affymetrix [10549349] (imputed)	N
11	rs67472071	11	47687147	rs12787112	2019-01-22	29500382	Nagel M	2018-03-02	Nat Commun	www.ncbi.nlm.nih.gov/pubmed/29500382	Item-level analyses reveal genetic heterogeneity in neuroticism.	Suffering from nerves	369,499 European ancestry individuals	NA	11p11.2	ACP2	AGBL2			ENSG00000165923	NA	NA	rs12787112-A	rs12787112	0	12787112	intron_variant	0	0.340851	4e-16	15.3979		8.13	z score increase	NR [10847151] (imputed)	N
11	rs10437655	11	47695840	rs11039332	2019-10-21	31430377	Chung J	2019-08-20	Brain	www.ncbi.nlm.nih.gov/pubmed/31430377	Genome-wide association study of cerebral small vessel disease reveals established and novel loci.	Non-lobar intracerebral hemorrhage (MTAG)	at least 1,005 European ancestry cases, at least 1,711 European ancestry controls	NA	11p11.2	AGBL2	AGBL2			ENSG00000165923	NA	NA	rs11039332-?	rs11039332	0	11039332	intron_variant	0	NR	8e-07	6.09691		1.07527	[1.05-1.1]	Affymetrix, Illumina [39235000] (imputed)	N
11	rs10437655	11	47696596	rs12365079	2020-01-28	31676860	Zhao B	2019-11-01	Nat Genet	www.ncbi.nlm.nih.gov/pubmed/31676860	Genome-wide association analysis of 19,629 individuals identifies variants influencing regional brain volumes and refines their genetic co-architecture with cognitive and mental health traits.	Brain region volumes	19,629 British ancestry individuals	NA	11p11.2	NR	AGBL2			ENSG00000165923	NA	NA	rs12365079-?	rs12365079	0	12365079	intron_variant	0	NR	5e-09	8.30103	(right pallidum)	NA		NR [9227495] (imputed)	N
11	rs67472071	11	47723512	rs11823949	2020-09-21	32888493	Chen MH	2020-09-01	Cell	www.ncbi.nlm.nih.gov/pubmed/32888493	Trans-ethnic and Ancestry-Specific Blood-Cell Genetics in 746,667 Individuals from 5 Global Populations.	Neutrophil count	627,215 African American or Afro-Caribbean, African ancestry, European ancestry, East Asian ancestry, Hispanic or Latin American and South Asian ancestry individuals	NA	11p11.2	NR	AGBL2			ENSG00000165923	NA	NA	rs11823949-A	rs11823949	0	11823949	intron_variant	0	0.336694	2e-19	18.699		NA		Affymetrix, Illumina [23114412] (imputed)	N
11	rs67472071	11	47723512	rs11823949	2020-09-21	32888493	Chen MH	2020-09-01	Cell	www.ncbi.nlm.nih.gov/pubmed/32888493	Trans-ethnic and Ancestry-Specific Blood-Cell Genetics in 746,667 Individuals from 5 Global Populations.	Neutrophil count	519,288 European ancestry individuals	NA	11p11.2	NR	AGBL2			ENSG00000165923	NA	NA	rs11823949-A	rs11823949	0	11823949	intron_variant	0	0.347387	2e-20	19.699		0.019238	[0.015-0.023] SD unit increase	Affymetrix, Illumina [50250472] (imputed)	N
11	rs67472071	11	47728617	rs11039348	2019-03-28	30643251	Liu M	2019-01-14	Nat Genet	www.ncbi.nlm.nih.gov/pubmed/30643251	Association studies of up to 1.2 million individuals yield new insights into the genetic etiology of tobacco and alcohol use.	Smoking initiation (ever regular vs never regular) (MTAG)	up to 1,359,002 European ancestry individuals	NA	11p11.2	NR	AGBL2			ENSG00000165923	NA	NA	rs11039348-A	rs11039348	0	11039348	intron_variant	0	0.346	2e-07	6.69897		0.00596957	[0.0037-0.0082] unit decrease	NR [9732723] (imputed)	N
11	rs67472071	11	47737501	rs11039355	2019-01-14	30367059	Teumer A	2018-10-26	Nat Commun	www.ncbi.nlm.nih.gov/pubmed/30367059	Genome-wide analyses identify a role for SLC17A4 and AADAT in thyroid hormone regulation.	Free thyroxine concentration	49,269 European ancestry individuals	up to 22,383 European ancestry individuals	11p11.2	FNBP4	AGBL2 - FNBP4	ENSG00000165923	ENSG00000109920		560	545	rs11039355-T	rs11039355	0	11039355	regulatory_region_variant	1	0.34	8e-11	10.0969		0.039	[0.027-0.051] unit decrease	Affymetrix, Illumina [8048941] (imputed)	N
11	rs67472071	11	47752775	rs17788930	2019-09-19	30926973	Bentley AR	2019-03-29	Nat Genet	www.ncbi.nlm.nih.gov/pubmed/30926973	Multi-ancestry genome-wide gene-smoking interaction study of 387,272 individuals identifies new loci associated with serum lipids.	HDL cholesterol levels	up to 23,761 African ancestry individuals, 13,171 Asian ancestry individuals, up to 90,272 European ancestry individuals, 6,620 Hispanic individuals	NA	11p11.2		FNBP4			ENSG00000109920	NA	NA	rs17788930-A	rs17788930	0	17788930	intron_variant	0	0.6814	5e-09	8.30103		0.0068	[0.0044-0.0092] unit increase	Affymetrix, Illumina, Perlegen [NR] (imputed)	N
11	rs67472071	11	47761471	rs11602339	2017-10-27	28892062	Akiyama M	2017-09-11	Nat Genet	www.ncbi.nlm.nih.gov/pubmed/28892062	Genome-wide association study identifies 112 new loci for body mass index in the Japanese population.	Body mass index	up to 72,390 Japanese ancestry women, up to 85,894 Japanese ancestry men	up to 10,048 Japanese ancestry women, up to 5,098 Japanese ancestry men, up to 181,999 European ancestry women, up to 140,155 European ancestry controls	11p11.2	FNBP4	FNBP4			ENSG00000109920	NA	NA	rs11602339-T	rs11602339	0	11602339	intron_variant	0	0.313	1e-09	9	(Japanese)	0.023	[0.015-0.031] unit increase	Illumina [6108953] (imputed)	N
11	rs67472071	11	47769564	rs34923397	2018-09-17	29844566	Davies G	2018-05-29	Nat Commun	www.ncbi.nlm.nih.gov/pubmed/29844566	Study of 300,486 individuals identifies 148 independent genetic loci influencing general cognitive function.	General cognitive ability	up to 300,486 European ancestry individuals	NA	11p11.2	NR	FNBP4			ENSG00000109920	NA	NA	rs34923397-?	rs34923397	0	34923397	intron_variant	0	NR	5e-08	7.30103		5.449	z-score decrease	Affymetrix, Illumina [at least 2500000] (imputed)	N
11	rs67472071	11	47781306	rs7927771	2017-03-17	27089181	Okbay A	2016-04-18	Nat Genet	www.ncbi.nlm.nih.gov/pubmed/27089181	Genetic variants associated with subjective well-being, depressive symptoms, and neuroticism identified through genome-wide analyses.	Subjective well-being	298,420 Korculan (founder/genetic isolate), Split (founder/genetic isolate), Vis (founder/genetic isolate), Erasmus Rucphen (founder/genetic isolate) and other European ancestry individuals	NA	11p11.2	NR	FNBP4			ENSG00000109920	NA	NA	rs7927771-A	rs7927771	0	7927771	intron_variant	0	0.6579	4e-06	5.39794		0.0129	[0.0074-0.0184] unit decrease	Affymetrix, Illumina, Perlegen [at least 5170349] (imputed)	N
11	rs67472071	11	47796062	rs11039389	2018-02-01	29255261	Luciano M	2017-12-18	Nat Genet	www.ncbi.nlm.nih.gov/pubmed/29255261	Association analysis in over 329,000 individuals identifies 116 independent variants influencing neuroticism.	Neuroticism	329,821 European ancestry individuals	122,867 European ancestry individuals	11p11.2	intergenic	FNBP4 - NUP160	ENSG00000109920	ENSG00000030066		7067	3577	rs11039389-T	rs11039389	0	11039389	intergenic_variant	1	0.65857	1e-11	11		6.781	z score increase	Illumina [18485882] (imputed)	N
11	rs67472071	11	47796062	rs11039389	2019-01-22	29500382	Nagel M	2018-03-02	Nat Commun	www.ncbi.nlm.nih.gov/pubmed/29500382	Item-level analyses reveal genetic heterogeneity in neuroticism.	Neurociticism	380,506 European ancestry individuals	NA	11p11.2	DDB2	FNBP4 - NUP160	ENSG00000109920	ENSG00000030066		7067	3577	rs11039389-T	rs11039389	0	11039389	intergenic_variant	1	0.341432	4e-10	9.39794		6.27	z score increase	NR [10847151] (imputed)	N
11	rs67472071	11	47796062	rs11039389	2019-01-22	29500382	Nagel M	2018-03-02	Nat Commun	www.ncbi.nlm.nih.gov/pubmed/29500382	Item-level analyses reveal genetic heterogeneity in neuroticism.	Feeling lonely	376,352 European ancestry individuals	NA	11p11.2	DDB2	FNBP4 - NUP160	ENSG00000109920	ENSG00000030066		7067	3577	rs11039389-T	rs11039389	0	11039389	intergenic_variant	1	0.341432	2e-09	8.69897		5.97	z score increase	NR [10847151] (imputed)	N
11	rs67472071	11	47796062	rs11039389	2018-10-31	29942085	Nagel M	2018-06-25	Nat Genet	www.ncbi.nlm.nih.gov/pubmed/29942085	Meta-analysis of genome-wide association studies for neuroticism in 449,484 individuals identifies novel genetic loci and pathways.	Neuroticism	449,484 European ancestry individuals	NA	11p11.2	NR	FNBP4 - NUP160	ENSG00000109920	ENSG00000030066		7067	3577	rs11039389-T	rs11039389	0	11039389	intergenic_variant	1	NR	7e-11	10.1549		6.519	z score increase	Affymetrix [10847151] (imputed)	N
11	rs67472071	11	47796662	rs11039391	2019-01-22	29500382	Nagel M	2018-03-02	Nat Commun	www.ncbi.nlm.nih.gov/pubmed/29500382	Item-level analyses reveal genetic heterogeneity in neuroticism.	Suffering from nerves	369,499 European ancestry individuals	NA	11p11.2	NR	FNBP4 - NUP160	ENSG00000109920	ENSG00000030066		7667	2977	rs11039391-A	rs11039391	0	11039391	intergenic_variant	1	0.339514	1e-15	15		7.98	z score decrease	NR [10847151] (imputed)	N
11	rs67472071	11	47807774	rs2290850	2019-03-18	30643256	Baselmans BML	2019-01-14	Nat Genet	www.ncbi.nlm.nih.gov/pubmed/30643256	Multivariate genome-wide analyses of the well-being spectrum.	Depressive symptoms	1,067,913 European ancestry individuals	228,033 European ancestry individuals	11p11.2	NR	NUP160			ENSG00000030066	NA	NA	rs2290850-C	rs2290850	0	2290850	intron_variant	0	0.348248	3e-11	10.5229		0.00689259	[0.0049-0.0089] unit decrease	NR [NR]	N
11	rs67472071	11	47807774	rs2290850	2019-03-18	30643256	Baselmans BML	2019-01-14	Nat Genet	www.ncbi.nlm.nih.gov/pubmed/30643256	Multivariate genome-wide analyses of the well-being spectrum.	Neuroticism	523,783 European ancestry individuals	59,206 European ancestry individuals	11p11.2	NR	NUP160			ENSG00000030066	NA	NA	rs2290850-C	rs2290850	0	2290850	intron_variant	0	0.348248	1e-11	11		0.0110333	[0.0078-0.0142] unit decrease	NR [NR]	N
11	rs67472071	11	47807774	rs2290850	2019-03-18	30643256	Baselmans BML	2019-01-14	Nat Genet	www.ncbi.nlm.nih.gov/pubmed/30643256	Multivariate genome-wide analyses of the well-being spectrum.	Life satisfaction	80,852 European ancestry individuals	NA	11p11.2	NR	NUP160			ENSG00000030066	NA	NA	rs2290850-C	rs2290850	0	2290850	intron_variant	0	0.348248	1e-10	10		0.00895259	[0.0062-0.0117] unit decrease	NR [NR]	N
11	rs67472071	11	47807774	rs2290850	2019-03-18	30643256	Baselmans BML	2019-01-14	Nat Genet	www.ncbi.nlm.nih.gov/pubmed/30643256	Multivariate genome-wide analyses of the well-being spectrum.	Positive affect	410,603 European ancestry individuals	NA	11p11.2	NR	NUP160			ENSG00000030066	NA	NA	rs2290850-C	rs2290850	0	2290850	intron_variant	0	0.348248	2e-11	10.699		0.00833392	[0.0059-0.0108] unit decrease	NR [NR]	N
11	rs67472071	11	47871368	rs113945456	2018-09-17	29844566	Davies G	2018-05-29	Nat Commun	www.ncbi.nlm.nih.gov/pubmed/29844566	Study of 300,486 individuals identifies 148 independent genetic loci influencing general cognitive function.	General cognitive ability	up to 300,486 European ancestry individuals	NA	11p11.2	NR	NUP160 - NA	ENSG00000030066			1261	NA	rs113945456-?	rs113945456	0	113945456	regulatory_region_variant	1	NR	1e-07	7		5.256	z-score decrease	Affymetrix, Illumina [at least 2500000] (imputed)	N
11	rs67472071	11	47902883	rs12364432	2019-01-22	29500382	Nagel M	2018-03-02	Nat Commun	www.ncbi.nlm.nih.gov/pubmed/29500382	Item-level analyses reveal genetic heterogeneity in neuroticism.	Feeling lonely	376,352 European ancestry individuals	NA	11p11.2	NR	NUP160 - PTPRJ	ENSG00000030066	ENSG00000149177		32776	99227	rs12364432-A	rs12364432	0	12364432	regulatory_region_variant	1	0.339413	4e-09	8.39794		5.87	z score decrease	NR [10847151] (imputed)	N
11	rs67472071	11	47902883	rs12364432	2019-02-08	30595370	Kichaev G	2018-12-27	Am J Hum Genet	www.ncbi.nlm.nih.gov/pubmed/30595370	Leveraging Polygenic Functional Enrichment to Improve GWAS Power.	White blood cell count	approximately 444,000 European ancestry individuals	NA	11p11.2		NUP160 - PTPRJ	ENSG00000030066	ENSG00000149177		32776	99227	rs12364432-?	rs12364432	0	12364432	regulatory_region_variant	1	NR	1e-28	28		NA		NR [~ 8900000] (imputed)	N
11	rs67472071	11	47902883	rs12364432	2021-01-13	33414549	Demange PA	2021-01-07	Nat Genet	www.ncbi.nlm.nih.gov/pubmed/33414549	Investigating the genetic architecture of noncognitive skills using GWAS-by-subtraction.	Cognitive aspects of educational attainment	257,700 European ancestry individuals	NA	11p11.2	NR	NUP160 - PTPRJ	ENSG00000030066	ENSG00000149177		32776	99227	rs12364432-G	rs12364432	0	12364432	regulatory_region_variant	1	0.358847	8e-10	9.09691		0.0401939	[0.027-0.053] unit increase	Affymetrix, Illumina, Perlegen [7305956] (imputed)	N
11	rs67472071	11	47907641	rs4752801	2019-01-22	29500382	Nagel M	2018-03-02	Nat Commun	www.ncbi.nlm.nih.gov/pubmed/29500382	Item-level analyses reveal genetic heterogeneity in neuroticism.	Feeling miserable	376,097 European ancestry individuals	NA	11p11.2	DDB2	NUP160 - PTPRJ	ENSG00000030066	ENSG00000149177		37534	94469	rs4752801-A	rs4752801	0	4752801	regulatory_region_variant	1	0.361005	6e-10	9.22185		6.19	z score increase	NR [10847151] (imputed)	N
11	rs67472071	11	47915299	rs34467936	2019-01-22	29500382	Nagel M	2018-03-02	Nat Commun	www.ncbi.nlm.nih.gov/pubmed/29500382	Item-level analyses reveal genetic heterogeneity in neuroticism.	Neurociticism	380,506 European ancestry individuals	NA	11p11.2	NR	NUP160 - PTPRJ	ENSG00000030066	ENSG00000149177		45192	86811	rs34467936-A	rs34467936	0	34467936	intergenic_variant	1	0.35405	4e-10	9.39794		6.24	z score increase	NR [10847151] (imputed)	N
11	rs67472071	11	47915299	rs34467936	2019-01-22	29500382	Nagel M	2018-03-02	Nat Commun	www.ncbi.nlm.nih.gov/pubmed/29500382	Item-level analyses reveal genetic heterogeneity in neuroticism.	Suffering from nerves	369,499 European ancestry individuals	NA	11p11.2	NR	NUP160 - PTPRJ	ENSG00000030066	ENSG00000149177		45192	86811	rs34467936-A	rs34467936	0	34467936	intergenic_variant	1	0.35405	1e-15	15		8.01	z score increase	NR [10847151] (imputed)	N
11	rs67472071	11	47915299	rs34467936	2018-10-31	29942085	Nagel M	2018-06-25	Nat Genet	www.ncbi.nlm.nih.gov/pubmed/29942085	Meta-analysis of genome-wide association studies for neuroticism in 449,484 individuals identifies novel genetic loci and pathways.	Depressed affect	357,957 European ancestry individuals	NA	11p11.2	NR	NUP160 - PTPRJ	ENSG00000030066	ENSG00000149177		45192	86811	rs34467936-?	rs34467936	0	34467936	intergenic_variant	1	NR	4e-11	10.3979		0.01605	[0.011-0.021] unit decrease	Affymetrix [10847151] (imputed)	N
11	rs67472071	11	47915299	rs34467936	2021-02-19	33547301	Chen VL	2021-02-05	Nat Commun	www.ncbi.nlm.nih.gov/pubmed/33547301	Genome-wide association study of serum liver enzymes implicates diverse metabolic and liver pathology.	Serum alkaline phosphatase levels	390,964 European ancestry individuals	105,030 East Asian ancestry individuals	11p11.2	NUP160, PTPRJ	NUP160 - PTPRJ	ENSG00000030066	ENSG00000149177		45192	86811	rs34467936-A	rs34467936	0	34467936	intergenic_variant	1	0.64	1e-11	11		6.78	z-score increase	Affymetrix [4311822] (imputed)	N
11	rs67472071	11	47915299	rs34467936	2021-02-19	33547301	Chen VL	2021-02-05	Nat Commun	www.ncbi.nlm.nih.gov/pubmed/33547301	Genome-wide association study of serum liver enzymes implicates diverse metabolic and liver pathology.	Aspartate aminotransferase levels	389,565 European ancestry individuals	134,182 East Asian ancestry individuals	11p11.2	NUP160, PTPRJ	NUP160 - PTPRJ	ENSG00000030066	ENSG00000149177		45192	86811	rs34467936-A	rs34467936	0	34467936	intergenic_variant	1	0.64	2e-15	14.699		7.97	z-score increase	Affymetrix [4314223] (imputed)	N
11	rs67472071	11	47915299	rs34467936	2021-01-13	33414549	Demange PA	2021-01-07	Nat Genet	www.ncbi.nlm.nih.gov/pubmed/33414549	Investigating the genetic architecture of noncognitive skills using GWAS-by-subtraction.	Noncognitive aspects of educational attainment	510,795 European ancestry individuals	NA	11p11.2	NR	NUP160 - PTPRJ	ENSG00000030066	ENSG00000149177		45192	86811	rs34467936-A	rs34467936	0	34467936	intergenic_variant	1	0.377734	7e-13	12.1549		0.0526817	[0.038-0.067] unit decrease	Affymetrix, Illumina, Perlegen [7305956] (imputed)	N
11	rs67472071	11	47915299	rs34467936	2019-05-02	30867560	Hill WD	2019-03-13	Mol Psychiatry	www.ncbi.nlm.nih.gov/pubmed/30867560	Genetic contributions to two special factors of neuroticism are associated with affluence, higher intelligence, better health, and longer life.	General factor of neuroticism	270,059 British ancestry individuals	NA	11p11.2	ENSG00000254780	NUP160 - PTPRJ	ENSG00000030066	ENSG00000149177		45192	86811	rs34467936-A	rs34467936	0	34467936	intergenic_variant	1	NR	1e-08	8		0.0098816	[0.0065-0.0133] unit decrease	Affymetrix [18485882] (imputed)	N
11	rs67472071	11	47915299	rs34467936	2021-06-09	33972514	Pazoki R	2021-05-10	Nat Commun	www.ncbi.nlm.nih.gov/pubmed/33972514	Genetic analysis in European ancestry individuals identifies 517 loci associated with liver enzymes.	Liver enzyme levels (alkaline phosphatase)	437,438 European ancestry individuals	315,572 European ancestry individuals	11p11.2	NUP160	NUP160 - PTPRJ	ENSG00000030066	ENSG00000149177		45192	86811	rs34467936-A	rs34467936	0	34467936	intergenic_variant	1	0.638612	7e-13	12.1549		0.00172315	[0.0012-0.0022] unit increase	Affymetrix [13995440] (imputed)	N
11	rs67472071	11	47932666	rs12802244	2018-02-01	29255261	Luciano M	2017-12-18	Nat Genet	www.ncbi.nlm.nih.gov/pubmed/29255261	Association analysis in over 329,000 individuals identifies 116 independent variants influencing neuroticism.	Neuroticism	329,821 European ancestry individuals	122,867 European ancestry individuals	11p11.2	intergenic	NUP160 - PTPRJ	ENSG00000030066	ENSG00000149177		62559	69444	rs12802244-A	rs12802244	0	12802244	regulatory_region_variant	1	0.36027	2e-11	10.699		6.708	z score decrease	Illumina [18485882] (imputed)	N
11	rs67472071	11	47932666	rs12802244	2021-05-06	33888908	Pirastu N	2021-04-22	Nat Genet	www.ncbi.nlm.nih.gov/pubmed/33888908	Genetic analyses identify widespread sex-differential participation bias.	Biological sex	1,301,549 European ancestry cases, 1,160,583 European ancestry controls	NA	11p11.2	NA	NUP160 - PTPRJ	ENSG00000030066	ENSG00000149177		62559	69444	rs12802244-G	rs12802244	0	12802244	regulatory_region_variant	1		6e-10	9.22185		0.0117324	[0.008-0.0155] unit increase	Illumina [13288253] (imputed)	N
11	rs67472071	11	47946836	rs2930191	2020-06-12	26838040	Kristjansson RP	2016-02-03	Nat Commun	www.ncbi.nlm.nih.gov/pubmed/26838040	Common and rare variants associating with serum levels of creatine kinase and lactate dehydrogenase.	Lactate dehydrogenase levels	98,585 Icelandic ancestry individuals	NA	11p11.2		NUP160 - PTPRJ	ENSG00000030066	ENSG00000149177		76729	55274	rs2930191-A	rs2930191	0	2930191	intergenic_variant	1	0.3722	5e-13	12.301		0.035	unit decrease	Illumina [28300000] (imputed)	N
12	rs554311	11	59826677	rs1286289	2019-02-08	30595370	Kichaev G	2018-12-27	Am J Hum Genet	www.ncbi.nlm.nih.gov/pubmed/30595370	Leveraging Polygenic Functional Enrichment to Improve GWAS Power.	White blood cell count	approximately 444,000 European ancestry individuals	NA	11q12.1		MS4A3			ENSG00000149516	NA	NA	rs1286289-?	rs1286289	0	1286289	intron_variant	0	NR	6e-11	10.2218		NA		NR [~ 8900000] (imputed)	N
12	rs554311	11	59831716	rs1151065	2019-12-11	31708768	Liu C	2019-10-25	Front Aging Neurosci	www.ncbi.nlm.nih.gov/pubmed/31708768	Genome-Wide Association Studies for Cerebrospinal Fluid Soluble TREM2 in Alzheimer's Disease.	Cerebrospinal fluid sTREM-2 levels	224 healthy normal individuals, 72 significant memory concern individuals, 234 early mild cognitive impairment individuals, 277 late mild cognitive impairment individuals, 194 Alzheimer's disease cases	NA	11q12.1	NR	MS4A3			ENSG00000149516	NA	NA	rs1151065-?	rs1151065	0	1151065	intron_variant	0	NR	8e-08	7.09691		849.12	NR unit decrease	Illumina [2379855]	N
12	rs554311	11	59838621	rs474951	2014-12-02	24755620	Perez-Palma E	2014-04-22	PLoS One	www.ncbi.nlm.nih.gov/pubmed/24755620	Overrepresentation of glutamate signaling in Alzheimer's disease: network-based pathway enrichment using meta-analysis of genome-wide association studies.	Alzheimer's disease	2,540 European ancestry cases, 2,029 European ancestry controls	NA	11q12.1	MS4A3	MS4A3 - MS4A2	ENSG00000149516	ENSG00000149534		33	17113	rs474951-T	rs474951	0	474951	intergenic_variant	1		1e-06	6		1.2658	[NR]	Affymetrix, Illumina [1216213] (imputed)	N
12	rs554311	11	59844242	rs501945	2018-07-20	29777097	Marioni RE	2018-05-18	Transl Psychiatry	www.ncbi.nlm.nih.gov/pubmed/29777097	GWAS on family history of Alzheimer's disease.	Alzheimer's disease or family history of Alzheimer's disease	up to 42,034 British ancestry individuals with parental history of Alzheimer's disease, at least 272,244 British ancestry individuals with no parental history of Alzheimer's disease, 25,580 Alzheimer's disease cases, 48,466 controls	NA	11q12.1	NR	MS4A3 - MS4A2	ENSG00000149516	ENSG00000149534		5654	11492	rs501945-?	rs501945	0	501945	regulatory_region_variant	1	NR	5e-08	7.30103		NA		Affymetrix [7795605] (imputed)	N
12	rs2070970	11	59869119	rs580064	2018-07-20	29777097	Marioni RE	2018-05-18	Transl Psychiatry	www.ncbi.nlm.nih.gov/pubmed/29777097	GWAS on family history of Alzheimer's disease.	Alzheimer's disease or family history of Alzheimer's disease	up to 42,034 British ancestry individuals with parental history of Alzheimer's disease, at least 272,244 British ancestry individuals with no parental history of Alzheimer's disease, 25,580 Alzheimer's disease cases, 48,466 controls	NA	11q12.2	NR	MS4A2 - LINC02705	ENSG00000149534	ENSG00000254952		3179	58041	rs580064-?	rs580064	0	580064	regulatory_region_variant	1	NR	5e-08	7.30103		NA		Affymetrix [7795605] (imputed)	N
12	rs1786140	11	59908627	rs1786140	2018-07-20	29777097	Marioni RE	2018-05-18	Transl Psychiatry	www.ncbi.nlm.nih.gov/pubmed/29777097	GWAS on family history of Alzheimer's disease.	Alzheimer's disease or family history of Alzheimer's disease	up to 42,034 British ancestry individuals with parental history of Alzheimer's disease, at least 272,244 British ancestry individuals with no parental history of Alzheimer's disease, 25,580 Alzheimer's disease cases, 48,466 controls	NA	11q12.2	NR	MS4A2 - LINC02705	ENSG00000149534	ENSG00000254952		42687	18533	rs1786140-?	rs1786140	0	1786140	intergenic_variant	1	NR	5e-08	7.30103		NA		Affymetrix [7795605] (imputed)	N
12	rs2070970	11	59923508	rs983392	2014-04-16	24162737	Lambert JC	2013-10-27	Nat Genet	www.ncbi.nlm.nih.gov/pubmed/24162737	Meta-analysis of 74,046 individuals identifies 11 new susceptibility loci for Alzheimer's disease.	Alzheimer's disease (late onset)	17,008 European ancestry cases, 37,154 European ancestry controls	8,572 European ancestry cases, 11,312 European ancestry controls	11q12.2	MS4A6A	MS4A2 - LINC02705	ENSG00000149534	ENSG00000254952		57568	3652	rs983392-A	rs983392	0	983392	intergenic_variant	1	0.597	6e-16	15.2218		1.1111	[1.09-1.15]	Illumina [7055881] (imputed)	N
12	rs2070970	11	59923508	rs983392	2019-11-13	31473137	Moreno-Grau S	2019-08-13	Alzheimers Dement	www.ncbi.nlm.nih.gov/pubmed/31473137	Genome-wide association analysis of dementia and its clinical endophenotypes reveal novel loci associated with Alzheimer's disease and three causality networks: The GR@ACE project.	Alzheimer's disease	4,120 Spanish ancestry cases, 11,999 cases, 3,289 Spanish ancestry controls, 9,236 controls	1,943 Spanish ancestry cases, 3,016 Spanish ancestry controls	11q12.2	MS4A2	MS4A2 - LINC02705	ENSG00000149534	ENSG00000254952		57568	3652	rs983392-?	rs983392	0	983392	intergenic_variant	1	NR	5e-08	7.30103		1.1236		Affymetrix [up to 7700000] (imputed)	N
12	rs2070970	11	59923508	rs983392	2019-11-13	31473137	Moreno-Grau S	2019-08-13	Alzheimers Dement	www.ncbi.nlm.nih.gov/pubmed/31473137	Genome-wide association analysis of dementia and its clinical endophenotypes reveal novel loci associated with Alzheimer's disease and three causality networks: The GR@ACE project.	Alzheimer's disease	4,120 Spanish ancestry cases, 17,008 cases, 3,289 Spanish ancestry controls, 37,154 controls	1,943 Spanish ancestry cases, 8,572 cases, 3,016 Spanish ancestry controls, 11,312 controls	11q12.2	MS4A2	MS4A2 - LINC02705	ENSG00000149534	ENSG00000254952		57568	3652	rs983392-?	rs983392	0	983392	intergenic_variant	1	NR	9e-13	12.0458		1.11111	[1.08-1.15]	Affymetrix [up to 7055881] (imputed)	N
12	rs2070970	11	59923508	rs983392	2019-03-18	30617256	Jansen IE	2019-01-07	Nat Genet	www.ncbi.nlm.nih.gov/pubmed/30617256	Genome-wide meta-analysis identifies new loci and functional pathways influencing Alzheimer's disease risk.	Alzheimer's disease or family history of Alzheimer's disease	24,087 European ancestry late-onset Alzheimer's disease cases, 47,793 European ancestry individuals with family history of Alzheimer's disease, 383,378 European ancestry controls	NA	11q12.2	MS4A6A	MS4A2 - LINC02705	ENSG00000149534	ENSG00000254952		57568	3652	rs983392-G	rs983392	0	983392	intergenic_variant	1	0.4083	2e-11	10.699		6.71	NR z-unit decrease	Affymetrix, Illumina [up to 10847151] (imputed)	N
12	rs2070970	11	59923508	rs983392	2019-03-18	30617256	Jansen IE	2019-01-07	Nat Genet	www.ncbi.nlm.nih.gov/pubmed/30617256	Genome-wide meta-analysis identifies new loci and functional pathways influencing Alzheimer's disease risk.	Alzheimer's disease (late onset)	24,087 European ancestry cases, 55,058 European ancestry controls	NA	11q12.2	MS4A6A	MS4A2 - LINC02705	ENSG00000149534	ENSG00000254952		57568	3652	rs983392-G	rs983392	0	983392	intergenic_variant	1	NR	5e-11	10.301		6.56	NR z-score decrease	Illumina [up to 9862738] (imputed)	N
12	rs2070970	11	59923508	rs983392	2019-03-18	30617256	Jansen IE	2019-01-07	Nat Genet	www.ncbi.nlm.nih.gov/pubmed/30617256	Genome-wide meta-analysis identifies new loci and functional pathways influencing Alzheimer's disease risk.	Family history of Alzheimer's disease	47,793 European ancestry cases, 328,320 European ancestry controls	NA	11q12.2	MS4A6A	MS4A2 - LINC02705	ENSG00000149534	ENSG00000254952		57568	3652	rs983392-G	rs983392	0	983392	intergenic_variant	1	NR	5e-06	5.30103		0.007599	NR unit decrease	Affymetrix [10847151] (imputed)	N
12	rs2070970	11	59928672	rs11605427	2018-07-20	29777097	Marioni RE	2018-05-18	Transl Psychiatry	www.ncbi.nlm.nih.gov/pubmed/29777097	GWAS on family history of Alzheimer's disease.	Alzheimer's disease or family history of Alzheimer's disease	up to 42,034 British ancestry individuals with parental history of Alzheimer's disease, at least 272,244 British ancestry individuals with no parental history of Alzheimer's disease, 25,580 Alzheimer's disease cases, 48,466 controls	NA	11q12.2	NR	LINC02705 - MS4A6A	ENSG00000254952	ENSG00000110077		377	10816	rs11605427-?	rs11605427	0	11605427	regulatory_region_variant	1	NR	8e-17	16.0969		NA		Affymetrix [7795605] (imputed)	N
12	rs2070970	11	59928672	rs11605427	2018-07-20	29777097	Marioni RE	2018-05-18	Transl Psychiatry	www.ncbi.nlm.nih.gov/pubmed/29777097	GWAS on family history of Alzheimer's disease.	Family history of Alzheimer's disease	up to 42,034 British ancestry individuals with parental history of Alzheimer's disease, at least 272,244 European ancestry individuals with no parental history of Alzheimer's disease	NA	11q12.2	NR	LINC02705 - MS4A6A	ENSG00000254952	ENSG00000110077		377	10816	rs11605427-?	rs11605427	0	11605427	regulatory_region_variant	1	NR	6e-06	5.22185		NA		Affymetrix [7795605] (imputed)	N
12	rs1786140	11	59930966	rs664034	2020-09-18	32888494	Vuckovic D	2020-09-01	Cell	www.ncbi.nlm.nih.gov/pubmed/32888494	The Polygenic and Monogenic Basis of Blood Traits and Diseases.	Monocyte count	408,112 British individuals	NA	11q12.2	AP001257.1	LINC02705 - MS4A6A	ENSG00000254952	ENSG00000110077		2671	8522	rs664034-C	rs664034	0	664034	intergenic_variant	1	0.419891	1e-13	13		0.0167742	[0.012-0.021] unit decrease	Affymetrix [93095623] (imputed)	N
12	rs2070970	11	59933492	rs56189574	2020-03-23	31900758	Han X	2020-01-03	Eur J Epidemiol	www.ncbi.nlm.nih.gov/pubmed/31900758	Using Mendelian randomization to evaluate the causal relationship between serum C-reactive protein levels and age-related macular degeneration.	C-reactive protein levels	418,642 British ancestry individuals	NA	11q12.2	NR	LINC02705 - MS4A6A	ENSG00000254952	ENSG00000110077		5197	5996	rs56189574-A	rs56189574	0	56189574	regulatory_region_variant	1	0.56084	3e-21	20.5229		0.0188302	[0.015-0.023] unit increase	NR [NR]	N
12	rs2070970	11	59939307	rs610932	2011-05-02	21460840	Hollingworth P	2011-04-03	Nat Genet	www.ncbi.nlm.nih.gov/pubmed/21460840	Common variants at ABCA7, MS4A6A/MS4A4E, EPHA1, CD33 and CD2AP are associated with Alzheimer's disease.	Alzheimer's disease	6,688 European ancestry cases, 13,685 European ancestry controls	13,182 European ancestry cases, 26,161 European ancestry controls	11q12.2	MS4A4E, MS4A6A	LINC02705 - MS4A6A	ENSG00000254952	ENSG00000110077		11012	181	rs610932-?	rs610932	0	610932	intergenic_variant	1	0.58	2e-14	13.699		1.11	[1.09-1.15]	Affymetrix, Illumina [496763]	N
12	rs2070970	11	59940599	rs1019670	2014-03-14	23969696	Sabater-Lleal M	2013-08-22	Circulation	www.ncbi.nlm.nih.gov/pubmed/23969696	Multiethnic meta-analysis of genome-wide association studies in >100 000 subjects identifies 23 fibrinogen-associated Loci but no strong evidence of a causal association between circulating fibrinogen and cardiovascular disease.	Fibrinogen	91,323 European ancestry individuals	8,423 African American individuals, 1,447 Hispanic individuals	11q12.2	MS4A6A	MS4A6A			ENSG00000110077	NA	NA	rs1019670-A	rs1019670	1	7232	missense_variant	0	0.36	4e-09	8.39794	(EA)	0.007	[0.005-0.009] unit decrease	Affymetrix, Illumina [2515567] (imputed)	N
12	rs2070970	11	59940599	rs7232	2018-04-30	28714976	Sims R	2017-09-01	Nat Genet	www.ncbi.nlm.nih.gov/pubmed/28714976	Rare coding variants in PLCG2, ABI3, and TREM2 implicate microglial-mediated innate immunity in Alzheimer's disease.	Alzheimer's disease (late onset)	up to 16,097 European ancestry cases, up to 18,077 European ancestry controls	up to 20,693 European ancestry cases, up to 30,266 European ancestry controls	11q12.2	MS4A6A	MS4A6A			ENSG00000110077	NA	NA	rs7232-?	rs7232	0	7232	missense_variant	0	NR	6e-07	6.22185		1.09427		Illumina [241551]	N
12	rs2070970	11	59940599	rs7232	2019-12-11	31708768	Liu C	2019-10-25	Front Aging Neurosci	www.ncbi.nlm.nih.gov/pubmed/31708768	Genome-Wide Association Studies for Cerebrospinal Fluid Soluble TREM2 in Alzheimer's Disease.	Cerebrospinal fluid sTREM-2 levels	224 healthy normal individuals, 72 significant memory concern individuals, 234 early mild cognitive impairment individuals, 277 late mild cognitive impairment individuals, 194 Alzheimer's disease cases	NA	11q12.2	MS4A6A	MS4A6A			ENSG00000110077	NA	NA	rs7232-?	rs7232	0	7232	missense_variant	0	NR	1e-14	14		1076.51	NR unit decrease	Illumina [2379855]	N
12	rs2070970	11	59940599	rs7232	2020-09-18	32888494	Vuckovic D	2020-09-01	Cell	www.ncbi.nlm.nih.gov/pubmed/32888494	The Polygenic and Monogenic Basis of Blood Traits and Diseases.	Lymphocyte percentage of white cells	408,112 British individuals	NA	11q12.2	MS4A6A	MS4A6A			ENSG00000110077	NA	NA	rs7232-A	rs7232	0	7232	missense_variant	0	0.377985	2e-17	16.699		0.0195823	[0.015-0.024] unit increase	Affymetrix [93095623] (imputed)	N
12	rs2070970	11	59940599	rs7232	2020-01-23	31204042	Hou XH	2019-05-21	Neurobiol Aging	www.ncbi.nlm.nih.gov/pubmed/31204042	Genome-wide association study identifies Alzheimer's risk variant in MS4A6A influencing cerebrospinal fluid sTREM2 levels.	Cerebrospinal fluid sTREM-2 levels	449 European ancestry individuals	377 Han Chinese ancestry individuals	11q12.2	MAS4A6A	MS4A6A			ENSG00000110077	NA	NA	rs7232-A	rs7232	0	7232	missense_variant	0		2e-11	10.699		0.49	[0.38-0.60] unit increase	Illumina [3263912] (imputed)	N
12	rs2070970	11	59942815	rs7935829	2019-03-18	30617256	Jansen IE	2019-01-07	Nat Genet	www.ncbi.nlm.nih.gov/pubmed/30617256	Genome-wide meta-analysis identifies new loci and functional pathways influencing Alzheimer's disease risk.	Alzheimer's disease (late onset)	24,087 European ancestry cases, 55,058 European ancestry controls	NA	11q12.2	MS4A6A	MS4A6A			ENSG00000110077	NA	NA	rs7935829-G	rs7935829	0	7935829	intron_variant	0	NR	8e-13	12.0969		7.15757	NR z-score decrease	Illumina [up to 9862738] (imputed)	N
12	rs2070970	11	59942815	rs7935829	2017-06-01	28107422	de Vries PS	2017-01-20	PLoS One	www.ncbi.nlm.nih.gov/pubmed/28107422	Comparison of HapMap and 1000 Genomes Reference Panels in a Large-Scale Genome-Wide Association Study.	Fibrinogen levels	91,953 European ancestry individuals (imputed to HapMap)		11q12.2	MS4A6A	MS4A6A			ENSG00000110077	NA	NA	rs7935829-?	rs7935829	0	7935829	intron_variant	0	NR	6e-08	7.22185		0.0056	unit increase	Affymetrix, Illumina [2749429] (imputed)	N
12	rs2070970	11	59942815	rs7935829	2019-03-26	30642921	de Vries PS	2019-01-14	Blood	www.ncbi.nlm.nih.gov/pubmed/30642921	A genome-wide association study identifies new loci for factor VII and implicates factor VII in ischemic stroke etiology.	Factor VII activity	20,014 European ancestry individuals, 3,420 African American individuals	NA	11q12.2	MS4A6A	MS4A6A			ENSG00000110077	NA	NA	rs7935829-G	rs7935829	0	7935829	intron_variant	0	0.39	6e-18	17.2218		0.018	[0.014-0.022] unit increase	Affymetrix, Illumina [10044948] (imputed)	N
12	rs2070970	11	59942815	rs7935829	2019-03-26	30642921	de Vries PS	2019-01-14	Blood	www.ncbi.nlm.nih.gov/pubmed/30642921	A genome-wide association study identifies new loci for factor VII and implicates factor VII in ischemic stroke etiology.	Factor VII activity	20,014 European ancestry individuals, 3,420 African American individuals	NA	11q12.2	MS4A6A	MS4A6A			ENSG00000110077	NA	NA	rs7935829-G	rs7935829	0	7935829	intron_variant	0	0.4	4e-16	15.3979	(EA)	0.018	NR unit increase	Affymetrix, Illumina [10044948] (imputed)	N
12	rs2070970	11	59944810	rs7946992	2019-03-26	30642921	de Vries PS	2019-01-14	Blood	www.ncbi.nlm.nih.gov/pubmed/30642921	A genome-wide association study identifies new loci for factor VII and implicates factor VII in ischemic stroke etiology.	Factor VII activity or levels	24,075 European ancestry individuals, 3,420 African American individuals	NA	11q12.2	MS4A6A	MS4A6A			ENSG00000110077	NA	NA	rs7946992-C	rs7946992	0	7946992	non_coding_transcript_exon_variant	0	0.39	2e-16	15.699		0.016	NR unit increase	Affymetrix, Illumina [10044948] (imputed)	N
12	rs2070970	11	59945745	rs12453	2020-09-21	32888493	Chen MH	2020-09-01	Cell	www.ncbi.nlm.nih.gov/pubmed/32888493	Trans-ethnic and Ancestry-Specific Blood-Cell Genetics in 746,667 Individuals from 5 Global Populations.	Neutrophil count	627,215 African American or Afro-Caribbean, African ancestry, European ancestry, East Asian ancestry, Hispanic or Latin American and South Asian ancestry individuals	NA	11q12.2	NR	MS4A6A			ENSG00000110077	NA	NA	rs12453-C	rs12453	0	12453	stop_lost	0	0.370849	4e-12	11.3979		NA		Affymetrix, Illumina [23114412] (imputed)	N
12	rs2070970	11	59945745	rs12453	2020-09-21	32888493	Chen MH	2020-09-01	Cell	www.ncbi.nlm.nih.gov/pubmed/32888493	Trans-ethnic and Ancestry-Specific Blood-Cell Genetics in 746,667 Individuals from 5 Global Populations.	Neutrophil count	519,288 European ancestry individuals	NA	11q12.2	NR	MS4A6A			ENSG00000110077	NA	NA	rs12453-C	rs12453	0	12453	stop_lost	0	0.40604	1e-14	14		0.01511	[0.011-0.019] SD unit decrease	Affymetrix, Illumina [50250472] (imputed)	N
12	rs2070970	11	59948374	rs17602572	2019-01-28	30598549	Morris JA	2018-12-31	Nat Genet	www.ncbi.nlm.nih.gov/pubmed/30598549	An atlas of genetic influences on osteoporosis in humans and mice.	Heel bone mineral density	426,824 British ancestry individuals	NA	11q12.2	MS4A6A	MS4A6A			ENSG00000110077	NA	NA	rs17602572-C	rs17602572	0	17602572	non_coding_transcript_exon_variant	0	0.595052	1e-41	41		0.0254317	[0.022-0.029] unit increase	NR [13737936] (imputed)	N
12	rs2070970	11	59948374	rs17602572	2018-09-20	28869591	Kemp JP	2017-09-04	Nat Genet	www.ncbi.nlm.nih.gov/pubmed/28869591	Identification of 153 new loci associated with heel bone mineral density and functional involvement of GPC6 in osteoporosis.	Heel bone mineral density	76,067 European ancestry women, 66,420 European ancestry men	NA	11q12.2	MS4A6A	MS4A6A			ENSG00000110077	NA	NA	rs17602572-C	rs17602572	0	17602572	non_coding_transcript_exon_variant	0	0.599122	5e-07	6.30103	(women)	0.0231276	[0.014-0.032] unit increase	NR [17166351] (imputed)	N
12	rs2070970	11	59948374	rs17602572	2018-09-20	28869591	Kemp JP	2017-09-04	Nat Genet	www.ncbi.nlm.nih.gov/pubmed/28869591	Identification of 153 new loci associated with heel bone mineral density and functional involvement of GPC6 in osteoporosis.	Heel bone mineral density	76,067 European ancestry women, 66,420 European ancestry men	NA	11q12.2	MS4A6A	MS4A6A			ENSG00000110077	NA	NA	rs17602572-C	rs17602572	0	17602572	non_coding_transcript_exon_variant	0	0.599513	1e-19	19		0.0304395	[0.024-0.037] unit increase	NR [17166351] (imputed)	N
12	rs2070970	11	59948374	rs17602572	2018-09-20	28869591	Kemp JP	2017-09-04	Nat Genet	www.ncbi.nlm.nih.gov/pubmed/28869591	Identification of 153 new loci associated with heel bone mineral density and functional involvement of GPC6 in osteoporosis.	Heel bone mineral density	76,067 European ancestry women, 66,420 European ancestry men	NA	11q12.2	MS4A6A	MS4A6A			ENSG00000110077	NA	NA	rs17602572-C	rs17602572	0	17602572	non_coding_transcript_exon_variant	0	0.599961	4e-13	12.3979	(men)	0.0367624	[0.027-0.047] unit increase	NR [17166351] (imputed)	N
12	rs2070970	11	59948374	rs17602572	2018-10-18	30048462	Kim SK	2018-07-26	PLoS One	www.ncbi.nlm.nih.gov/pubmed/30048462	Identification of 613 new loci associated with heel bone mineral density and a polygenic risk score for bone mineral density, osteoporosis and fracture.	Heel bone mineral density	394,929 European ancestry individuals	NA	11q12.2		MS4A6A			ENSG00000110077	NA	NA	rs17602572-?	rs17602572	0	17602572	non_coding_transcript_exon_variant	0	NR	1e-43	43		0.028065	[0.024-0.032] unit increase	Affymetrix [20259828] (imputed)	N
12	rs2070970	11	59958380	rs2081545	2019-03-18	30617256	Jansen IE	2019-01-07	Nat Genet	www.ncbi.nlm.nih.gov/pubmed/30617256	Genome-wide meta-analysis identifies new loci and functional pathways influencing Alzheimer's disease risk.	Alzheimer's disease or family history of Alzheimer's disease	24,087 European ancestry late-onset Alzheimer's disease cases, 47,793 European ancestry individuals with family history of Alzheimer's disease, 383,378 European ancestry controls	NA	11q12.2	MS4A6A	MS4A4A			ENSG00000110079	NA	NA	rs2081545-A	rs2081545	0	2081545	intron_variant	0	0.381	2e-15	14.699		7.97	NR z-unit decrease	Affymetrix, Illumina [up to 10847151] (imputed)	N
12	rs2070970	11	59962189	rs7926354	2019-02-08	30595370	Kichaev G	2018-12-27	Am J Hum Genet	www.ncbi.nlm.nih.gov/pubmed/30595370	Leveraging Polygenic Functional Enrichment to Improve GWAS Power.	Heel bone mineral density	approximately 446,000 European ancestry individuals	NA	11q12.2		MS4A4A			ENSG00000110079	NA	NA	rs7926354-?	rs7926354	0	7926354	intron_variant	0	NR	5e-45	44.301		NA		NR [~ 8900000] (imputed)	N
12	rs2070970	11	59968382	rs144406103	2021-06-22	33293549	Sargurupremraj M	2020-12-08	Nat Commun	www.ncbi.nlm.nih.gov/pubmed/33293549	Cerebral small vessel disease genomics and its implications across the lifespan.	White matter hyperintensity volume x hypertension interaction (2df)	2,469 African American individuals	NA	11q12.2	MS4A6A	MS4A4E, MS4A4A			ENSG00000214787, ENSG00000110079	NA	NA	rs144406103-T	rs144406103	1	28672915	3_prime_UTR_variant	0	0.1468	3e-08	7.52288		NA		Affymetrix, Illumina [9900000] (imputed)	N
12	rs1786140	11	59970984	rs666555	2018-10-18	30048462	Kim SK	2018-07-26	PLoS One	www.ncbi.nlm.nih.gov/pubmed/30048462	Identification of 613 new loci associated with heel bone mineral density and a polygenic risk score for bone mineral density, osteoporosis and fracture.	Heel bone mineral density	394,929 European ancestry individuals	NA	11q12.2		MS4A4E, MS4A4A			ENSG00000214787, ENSG00000110079	NA	NA	rs666555-?	rs666555	0	666555	intron_variant	0	NR	2e-30	29.699		0.0237081	[0.02-0.028] unit decrease	Affymetrix [20259828] (imputed)	N
12	rs1786140	11	59991847	rs620612	2019-05-21	30595370	Kichaev G	2018-12-27	Am J Hum Genet	www.ncbi.nlm.nih.gov/pubmed/30595370	Leveraging Polygenic Functional Enrichment to Improve GWAS Power.	Height	approximately 458,000 European ancestry individuals	NA	11q12.2		MS4A4E, MS4A4A			ENSG00000214787, ENSG00000110079	NA	NA	rs620612-?	rs620612	0	620612	intron_variant	0	NR	2e-08	7.69897		NA		NR [~ 8900000] (imputed)	N
12	rs1582763	11	59996994	rs11230201	2016-10-05	26561523	de Vries PS	2015-11-10	Hum Mol Genet	www.ncbi.nlm.nih.gov/pubmed/26561523	A meta-analysis of 120 246 individuals identifies 18 new loci for fibrinogen concentration.	Fibrinogen levels	120,246 European ancestry individuals	NA	11q12.2	MS4A6A	MS4A4E, MS4A4A			ENSG00000214787, ENSG00000110079	NA	NA	rs11230201-G	rs11230201	0	11230201	5_prime_UTR_variant	0	0.41	5e-10	9.30103		0.0057	NR unit decrease	Affymetrix, Illumina [~ 10700000] (imputed)	N
12	rs1582763	11	59996994	rs11230201	2017-06-01	28107422	de Vries PS	2017-01-20	PLoS One	www.ncbi.nlm.nih.gov/pubmed/28107422	Comparison of HapMap and 1000 Genomes Reference Panels in a Large-Scale Genome-Wide Association Study.	Fibrinogen levels	91,953 European ancestry individuals (imputed to 1000 Genomes)		11q12.2	MS4A6A, MS4A4A	MS4A4E, MS4A4A			ENSG00000214787, ENSG00000110079	NA	NA	rs11230201-?	rs11230201	0	11230201	5_prime_UTR_variant	0	NR	3e-09	8.52288		0.006	unit increase	Affymetrix, Illumina [10883314] (imputed)	N
12	rs1786140	11	59997666	rs600550	2013-01-30	23118302	Chu AY	2012-11-01	Circ Cardiovasc Genet	www.ncbi.nlm.nih.gov/pubmed/23118302	Genome-wide association study evaluating lipoprotein-associated phospholipase A2 mass and activity at baseline and after rosuvastatin therapy.	Lipoprotein-associated phospholipase A2 activity and mass	6,851 European ancestry individuals	13,664 European ancestry individuals	11q12.2	MS4A4E	MS4A4A, MS4A4E			ENSG00000110079, ENSG00000214787	NA	NA	rs600550-T	rs600550	0	600550	intron_variant	0	0.38	2e-11	10.699	(activity)	0.0137	[0.0068-0.0206] ng/ml decrease	Illumina [796174]	N
12	rs1582763	11	60021508	rs7396753	2020-09-18	32888494	Vuckovic D	2020-09-01	Cell	www.ncbi.nlm.nih.gov/pubmed/32888494	The Polygenic and Monogenic Basis of Blood Traits and Diseases.	Neutrophil percentage of white cells	408,112 British individuals	NA	11q12.2		MS4A4A			ENSG00000110079	NA	NA	rs7396753-C	rs7396753	0	7396753	intron_variant	0	0.592279	2e-12	11.699		0.01584	[0.011-0.02] unit increase	Affymetrix [93095623] (imputed)	N
12	rs1582763	11	60021948	rs1582763	2019-09-20	31413141	Deming Y	2019-08-01	Sci Transl Med	www.ncbi.nlm.nih.gov/pubmed/31413141	The MS4A gene cluster is a key modulator of soluble TREM2 and Alzheimer's disease risk.	Cerebrospinal fluid sTREM-2 levels	813 individuals	580 individuals	11q12.2	MS4A4A	MS4A4A			ENSG00000110079	NA	NA	rs1582763-A	rs1582763	0	1582763	intron_variant	0	0.368	5e-21	20.301		9.421	NR unit increase	Illumina [7320475] (imputed)	N
12	rs1582763	11	60021948	rs1582763	2016-02-03	25778476	Jun G	2015-03-17	Mol Psychiatry	www.ncbi.nlm.nih.gov/pubmed/25778476	A novel Alzheimer disease locus located near the gene encoding tau protein.	Alzheimer's disease in APOE e4- carriers	7,184 cases, 26,968 controls	718 European ancestry cases, 1,699 European ancestry controls	11q12.2	MS4, MS4A6A, MS4A4A, MS4A6E	MS4A4A			ENSG00000110079	NA	NA	rs1582763-G	rs1582763	0	1582763	intron_variant	0	0.63	2e-09	8.69897		1.14943	[1.1-1.2]	NR [NR]	N
12	rs1582763	11	60021948	rs1582763	2019-03-18	30617256	Jansen IE	2019-01-07	Nat Genet	www.ncbi.nlm.nih.gov/pubmed/30617256	Genome-wide meta-analysis identifies new loci and functional pathways influencing Alzheimer's disease risk.	Family history of Alzheimer's disease	47,793 European ancestry cases, 328,320 European ancestry controls	NA	11q12.2	MS4A6A	MS4A4A			ENSG00000110079	NA	NA	rs1582763-A	rs1582763	0	1582763	intron_variant	0	NR	5e-09	8.30103		5.857	NR z-score decrease	Affymetrix [10847151] (imputed)	N
12	rs1582763	11	60021948	rs1582763	2019-04-18	30388399	Ligthart S	2018-11-01	Am J Hum Genet	www.ncbi.nlm.nih.gov/pubmed/30388399	Genome Analyses of >200,000 Individuals Identify 58 Loci for Chronic Inflammation and Highlight Pathways that Link Inflammation and Complex Disorders.	C-reactive protein levels	up to 92,771 European ancestry males, up to 113,387 European ancestry females	NA	11q12.2	MS4A4A	MS4A4A			ENSG00000110079	NA	NA	rs1582763-A	rs1582763	0	1582763	intron_variant	0	0.37	2e-09	8.69897		0.022	[0.014-0.03] unit decrease	Affymetrix, Illumina, Perlegen [2437193] (imputed)	N
12	rs1582763	11	60021948	rs1582763	2019-04-18	30388399	Ligthart S	2018-11-01	Am J Hum Genet	www.ncbi.nlm.nih.gov/pubmed/30388399	Genome Analyses of >200,000 Individuals Identify 58 Loci for Chronic Inflammation and Highlight Pathways that Link Inflammation and Complex Disorders.	C-reactive protein levels	148,164 European ancestry individuals	NA	11q12.2	MS4A6A	MS4A4A			ENSG00000110079	NA	NA	rs1582763-A	rs1582763	0	1582763	intron_variant	0	0.37	6e-10	9.22185	(BMI-adjusted)	0.025	[0.017-0.033] unit decrease	Affymetrix, Illumina, Perlegen [10019203] (imputed)	N
12	rs1582763	11	60023087	rs1562990	2011-06-23	21627779	Antunez C	2011-05-31	Genome Med	www.ncbi.nlm.nih.gov/pubmed/21627779	The membrane-spanning 4-domains, subfamily A (MS4A) gene cluster contains a common variant associated with Alzheimer's disease.	Alzheimer's disease	319 European ancestry cases, 769 European ancestry controls, 2,690 cases, 2,237 controls	4,982 European ancestry cases, 7,961 European ancestry controls, 2,190 cases, 3,374 controls	11q12.2	MS4A	MS4A4A			ENSG00000110079	NA	NA	rs1562990-?	rs1562990	0	1562990	intron_variant	0	0.58	4e-11	10.3979		1.14	[1.10-1.18]	Affymetrix, Illumina [696707] (imputed)	N
12	rs1582763	11	60034429	rs4938933	2011-05-24	21460841	Naj AC	2011-04-03	Nat Genet	www.ncbi.nlm.nih.gov/pubmed/21460841	Common variants at MS4A4/MS4A6E, CD2AP, CD33 and EPHA1 are associated with late-onset Alzheimer's disease.	Alzheimer's disease (late onset)	8,309 European ancestry cases, 7,366 European ancestry controls	10,523 European ancestry cases, 28,231 European ancestry controls	11q12.2	MS4A4A	MS4A4A			ENSG00000110079	NA	NA	rs4938933-?	rs4938933	0	4938933	intron_variant	0	0.61	8e-12	11.0969		1.12	[1.09-1.15]	Affymetrix, Illumina [2324889] (imputed)	N
12	rs72924659	11	60076693	rs11824734	2019-12-11	31708768	Liu C	2019-10-25	Front Aging Neurosci	www.ncbi.nlm.nih.gov/pubmed/31708768	Genome-Wide Association Studies for Cerebrospinal Fluid Soluble TREM2 in Alzheimer's Disease.	Cerebrospinal fluid sTREM-2 levels	224 healthy normal individuals, 72 significant memory concern individuals, 234 early mild cognitive impairment individuals, 277 late mild cognitive impairment individuals, 194 Alzheimer's disease cases	NA	11q12.2	NR	MS4A4A			ENSG00000110079	NA	NA	rs11824734-?	rs11824734	0	11824734	intron_variant	0	NR	2e-12	11.699		1054.09	NR unit decrease	Illumina [2379855]	N
12	rs72924659	11	60079651	rs10792263	2018-10-18	30048462	Kim SK	2018-07-26	PLoS One	www.ncbi.nlm.nih.gov/pubmed/30048462	Identification of 613 new loci associated with heel bone mineral density and a polygenic risk score for bone mineral density, osteoporosis and fracture.	Heel bone mineral density	394,929 European ancestry individuals	NA	11q12.2		MS4A4A			ENSG00000110079	NA	NA	rs10792263-?	rs10792263	0	10792263	intron_variant	0	NR	2e-38	37.699		0.0270939	[0.023-0.031] unit decrease	Affymetrix [20259828] (imputed)	N
12	rs10897039	11	60081274	rs7108879	2018-07-20	29777097	Marioni RE	2018-05-18	Transl Psychiatry	www.ncbi.nlm.nih.gov/pubmed/29777097	GWAS on family history of Alzheimer's disease.	Alzheimer's disease or family history of Alzheimer's disease	up to 42,034 British ancestry individuals with parental history of Alzheimer's disease, at least 272,244 British ancestry individuals with no parental history of Alzheimer's disease, 25,580 Alzheimer's disease cases, 48,466 controls	NA	11q12.2	NR	MS4A4A			ENSG00000110079	NA	NA	rs7108879-?	rs7108879	0	7108879	intron_variant	0	NR	5e-08	7.30103		NA		Affymetrix [7795605] (imputed)	N
12	rs72924659	11	60099225	rs4939338	2018-07-20	29777097	Marioni RE	2018-05-18	Transl Psychiatry	www.ncbi.nlm.nih.gov/pubmed/29777097	GWAS on family history of Alzheimer's disease.	Alzheimer's disease or family history of Alzheimer's disease	up to 42,034 British ancestry individuals with parental history of Alzheimer's disease, at least 272,244 British ancestry individuals with no parental history of Alzheimer's disease, 25,580 Alzheimer's disease cases, 48,466 controls	NA	11q12.2	NR	MS4A6E			ENSG00000166926	NA	NA	rs4939338-?	rs4939338	0	4939338	intron_variant	0	NR	5e-08	7.30103		NA		Affymetrix [7795605] (imputed)	N
13	rs646260	11	85652826	rs598561	2018-11-12	30038396	Lee JJ	2018-07-23	Nat Genet	www.ncbi.nlm.nih.gov/pubmed/30038396	Gene discovery and polygenic prediction from a genome-wide association study of educational attainment in 1.1 million individuals.	Educational attainment (MTAG)	1,311,438 European ancestry individuals	NA	11q14.2	Intergenic	SLC25A1P1 - PICALM	ENSG00000254479	ENSG00000073921		6120	15392	rs598561-A	rs598561	0	598561	regulatory_region_variant	1	0.4893	1e-08	8	(MTAG)	0.0074	[0.0049-0.0099] unit decrease	Affymetrix, Illumina [7100000] (imputed)	N
13	rs17745409	11	85677471	rs17817600	2012-08-14	22832961	Kamboh MI	2012-05-15	Transl Psychiatry	www.ncbi.nlm.nih.gov/pubmed/22832961	Genome-wide association study of Alzheimer's disease.	Alzheimer's disease	1,291 European ancestry cases, 938 European ancestry controls	509 European ancestry cases, 753 European ancestry controls, 2,218 cases, 2,583 controls	11q14.2	PICALM	PICALM			ENSG00000073921	NA	NA	rs17817600-?	rs17817600	0	17817600	intron_variant	0	NR	2e-08	7.69897		1.33	[NR]	Illumina [2543888] (imputed)	N
13	rs3851179	11	85681583	rs639012	2016-02-03	25778476	Jun G	2015-03-17	Mol Psychiatry	www.ncbi.nlm.nih.gov/pubmed/25778476	A novel Alzheimer disease locus located near the gene encoding tau protein.	Alzheimer's disease in APOE e4+ carriers	10,352 cases, 9,207 controls	1,250 European ancestry cases, 536 European ancestry controls	11q14.2	PICALM	PICALM			ENSG00000073921	NA	NA	rs639012-G	rs639012	0	639012	intron_variant	0	0.7	1e-07	7		1.16279	[1.1-1.22]	NR [NR]	N
13	rs11234493	11	85715736	rs527162	2018-07-20	29777097	Marioni RE	2018-05-18	Transl Psychiatry	www.ncbi.nlm.nih.gov/pubmed/29777097	GWAS on family history of Alzheimer's disease.	Alzheimer's disease or family history of Alzheimer's disease	up to 42,034 British ancestry individuals with parental history of Alzheimer's disease, at least 272,244 British ancestry individuals with no parental history of Alzheimer's disease, 25,580 Alzheimer's disease cases, 48,466 controls	NA	11q14.2	NR	PICALM			ENSG00000073921	NA	NA	rs527162-?	rs527162	0	527162	intron_variant	0	NR	5e-08	7.30103		NA		Affymetrix [7795605] (imputed)	N
13	rs11234493	11	85731286	rs655641	2017-08-30	27863252	Astle WJ	2016-11-17	Cell	www.ncbi.nlm.nih.gov/pubmed/27863252	The Allelic Landscape of Human Blood Cell Trait Variation and Links to Common Complex Disease.	Platelet count	166,066 European ancestry individuals	NA	11q14.2	PICALM	PICALM			ENSG00000073921	NA	NA	rs655641-G	rs655641	0	655641	intron_variant	0	0.8086	4e-09	8.39794		0.0266488	[0.018-0.036] unit increase	Affymetrix [~ 2500000] (imputed)	N
13	rs3851179	11	85776544	rs867611	2019-03-18	30617256	Jansen IE	2019-01-07	Nat Genet	www.ncbi.nlm.nih.gov/pubmed/30617256	Genome-wide meta-analysis identifies new loci and functional pathways influencing Alzheimer's disease risk.	Alzheimer's disease or family history of Alzheimer's disease	24,087 European ancestry late-onset Alzheimer's disease cases, 47,793 European ancestry individuals with family history of Alzheimer's disease, 383,378 European ancestry controls	NA	11q14.2	PICALM	PICALM			ENSG00000073921	NA	NA	rs867611-G	rs867611	0	867611	intron_variant	0	0.314	2e-18	17.699		8.75	NR z-unit decrease	Affymetrix, Illumina [up to 10847151] (imputed)	N
13	rs11234493	11	85781322	rs669556	2020-09-21	32888493	Chen MH	2020-09-01	Cell	www.ncbi.nlm.nih.gov/pubmed/32888493	Trans-ethnic and Ancestry-Specific Blood-Cell Genetics in 746,667 Individuals from 5 Global Populations.	Platelet count	721,201 African American or Afro-Caribbean, African ancestry, European ancestry, East Asian ancestry, Hispanic or Latin American and South Asian ancestry individuals	NA	11q14.2	NR	PICALM - RNU6-560P	ENSG00000073921	ENSG00000200877		398	82947	rs669556-T	rs669556	0	669556	intergenic_variant	1	0.785464	5e-17	16.301		NA		Affymetrix, Illumina [24588908] (imputed)	N
13	rs11234493	11	85781322	rs669556	2020-09-21	32888493	Chen MH	2020-09-01	Cell	www.ncbi.nlm.nih.gov/pubmed/32888493	Trans-ethnic and Ancestry-Specific Blood-Cell Genetics in 746,667 Individuals from 5 Global Populations.	Platelet count	542,827 European ancestry individuals	NA	11q14.2	NR	PICALM - RNU6-560P	ENSG00000073921	ENSG00000200877		398	82947	rs669556-T	rs669556	0	669556	intergenic_variant	1	0.804592	7e-17	16.1549		0.019345	[0.015-0.024] SD unit increase	Affymetrix, Illumina [50241410] (imputed)	N
13	rs11234493	11	85783875	rs2458493	2020-09-21	32888493	Chen MH	2020-09-01	Cell	www.ncbi.nlm.nih.gov/pubmed/32888493	Trans-ethnic and Ancestry-Specific Blood-Cell Genetics in 746,667 Individuals from 5 Global Populations.	Mean platelet volume	460,935 European ancestry individuals	NA	11q14.2	NR	PICALM - RNU6-560P	ENSG00000073921	ENSG00000200877		2951	80394	rs2458493-A	rs2458493	0	2458493	intergenic_variant	1	0.189235	7e-12	11.1549		0.016763	[0.012-0.022] SD unit increase	Affymetrix, Illumina [49660172] (imputed)	N
13	rs3851179	11	85787824	rs536841	2011-06-23	21627779	Antunez C	2011-05-31	Genome Med	www.ncbi.nlm.nih.gov/pubmed/21627779	The membrane-spanning 4-domains, subfamily A (MS4A) gene cluster contains a common variant associated with Alzheimer's disease.	Alzheimer's disease	319 European ancestry cases, 769 European ancestry controls, 2,690 cases, 2,237 controls	4,982 European ancestry cases, 7,961 European ancestry controls, 2,190 cases, 3,374 controls	11q14.2	PICALM	PICALM - RNU6-560P	ENSG00000073921	ENSG00000200877		6900	76445	rs536841-?	rs536841	0	536841	intergenic_variant	1	NR	3e-09	8.52288		1.16	[NR]	Affymetrix, Illumina [696707] (imputed)	N
13	rs3851179	11	85800279	rs561655	2011-05-24	21460841	Naj AC	2011-04-03	Nat Genet	www.ncbi.nlm.nih.gov/pubmed/21460841	Common variants at MS4A4/MS4A6E, CD2AP, CD33 and EPHA1 are associated with late-onset Alzheimer's disease.	Alzheimer's disease (late onset)	8,309 European ancestry cases, 7,366 European ancestry controls	10,523 European ancestry cases, 28,231 European ancestry controls	11q14.2	PICALM	PICALM - RNU6-560P	ENSG00000073921	ENSG00000200877		19355	63990	rs561655-?	rs561655	0	561655	intergenic_variant	1	0.66	7e-11	10.1549		1.15	[1.10-1.19]	Affymetrix, Illumina [2324889] (imputed)	N
13	rs17745409	11	85812785	rs17745409	2018-07-20	29777097	Marioni RE	2018-05-18	Transl Psychiatry	www.ncbi.nlm.nih.gov/pubmed/29777097	GWAS on family history of Alzheimer's disease.	Alzheimer's disease or family history of Alzheimer's disease	up to 42,034 British ancestry individuals with parental history of Alzheimer's disease, at least 272,244 British ancestry individuals with no parental history of Alzheimer's disease, 25,580 Alzheimer's disease cases, 48,466 controls	NA	11q14.2	NR	PICALM - RNU6-560P	ENSG00000073921	ENSG00000200877		31861	51484	rs17745409-?	rs17745409	0	17745409	regulatory_region_variant	1	NR	5e-08	7.30103		NA		Affymetrix [7795605] (imputed)	N
13	rs10792830	11	85831433	rs580887	2018-07-20	29777097	Marioni RE	2018-05-18	Transl Psychiatry	www.ncbi.nlm.nih.gov/pubmed/29777097	GWAS on family history of Alzheimer's disease.	Alzheimer's disease or family history of Alzheimer's disease	up to 42,034 British ancestry individuals with parental history of Alzheimer's disease, at least 272,244 British ancestry individuals with no parental history of Alzheimer's disease, 25,580 Alzheimer's disease cases, 48,466 controls	NA	11q14.2	NR	PICALM - RNU6-560P	ENSG00000073921	ENSG00000200877		50509	32836	rs580887-?	rs580887	0	580887	intergenic_variant	1	NR	5e-08	7.30103		NA		Affymetrix [7795605] (imputed)	N
13	rs3851179	11	85831541	rs471470	2016-02-03	25778476	Jun G	2015-03-17	Mol Psychiatry	www.ncbi.nlm.nih.gov/pubmed/25778476	A novel Alzheimer disease locus located near the gene encoding tau protein.	Alzheimer's disease in APOE e4+ carriers	10,352 cases, 9,207 controls	1,250 European ancestry cases, 536 European ancestry controls	11q14.2	PICALM	PICALM - RNU6-560P	ENSG00000073921	ENSG00000200877		50617	32728	rs471470-A	rs471470	0	471470	intergenic_variant	1	0.68	3e-08	7.52288		1.16279	[1.1-1.23]	NR [NR]	N
13	rs3851179	11	85831690	rs472486	2020-09-18	32888494	Vuckovic D	2020-09-01	Cell	www.ncbi.nlm.nih.gov/pubmed/32888494	The Polygenic and Monogenic Basis of Blood Traits and Diseases.	High light scatter reticulocyte count	408,112 British individuals	NA	11q14.2		PICALM - RNU6-560P	ENSG00000073921	ENSG00000200877		50766	32579	rs472486-G	rs472486	0	472486	intergenic_variant	1	0.646419	9e-21	20.0458		0.0217992	[0.017-0.026] unit increase	Affymetrix [93095623] (imputed)	N
13	rs3851179	11	85831690	rs472486	2020-09-18	32888494	Vuckovic D	2020-09-01	Cell	www.ncbi.nlm.nih.gov/pubmed/32888494	The Polygenic and Monogenic Basis of Blood Traits and Diseases.	High light scatter reticulocyte percentage of red cells	408,112 British individuals	NA	11q14.2		PICALM - RNU6-560P	ENSG00000073921	ENSG00000200877		50766	32579	rs472486-G	rs472486	0	472486	intergenic_variant	1	0.646409	7e-22	21.1549		0.0224368	[0.018-0.027] unit increase	Affymetrix [93095623] (imputed)	N
13	rs3851179	11	85831690	rs472486	2020-09-18	32888494	Vuckovic D	2020-09-01	Cell	www.ncbi.nlm.nih.gov/pubmed/32888494	The Polygenic and Monogenic Basis of Blood Traits and Diseases.	Immature fraction of reticulocytes	408,112 British individuals	NA	11q14.2		PICALM - RNU6-560P	ENSG00000073921	ENSG00000200877		50766	32579	rs472486-G	rs472486	0	472486	intergenic_variant	1	0.646361	5e-12	11.301		0.0162033	[0.012-0.021] unit increase	Affymetrix [93095623] (imputed)	N
13	rs3851179	11	85831690	rs472486	2020-09-18	32888494	Vuckovic D	2020-09-01	Cell	www.ncbi.nlm.nih.gov/pubmed/32888494	The Polygenic and Monogenic Basis of Blood Traits and Diseases.	Reticulocyte count	408,112 British individuals	NA	11q14.2	NR	PICALM - RNU6-560P	ENSG00000073921	ENSG00000200877		50766	32579	rs472486-G	rs472486	0	472486	intergenic_variant	1	0.64634	1e-17	17		0.0200124	[0.015-0.025] unit increase	Affymetrix [93095623] (imputed)	N
13	rs3851179	11	85831690	rs472486	2020-09-18	32888494	Vuckovic D	2020-09-01	Cell	www.ncbi.nlm.nih.gov/pubmed/32888494	The Polygenic and Monogenic Basis of Blood Traits and Diseases.	Reticulocyte fraction of red cells	408,112 British individuals	NA	11q14.2	NR	PICALM - RNU6-560P	ENSG00000073921	ENSG00000200877		50766	32579	rs472486-G	rs472486	0	472486	intergenic_variant	1	0.646327	2e-19	18.699		0.0211951	[0.017-0.026] unit increase	Affymetrix [93095623] (imputed)	N
13	rs10792830	11	85838808	rs10792830	2015-05-14	22005930	Hollingworth P	2011-10-18	Mol Psychiatry	www.ncbi.nlm.nih.gov/pubmed/22005930	Genome-wide association study of Alzheimer's disease with psychotic symptoms.	Psychosis and Alzheimer's disease	1,039 European ancestry cases with psychosis, 5,659 European ancestry controls, 260 European, African American and Native American ancestry cases with psychosis from 264 families	NA	11q14.2	AP003097.1	PICALM - RNU6-560P	ENSG00000073921	ENSG00000200877		57884	25461	rs10792830-?	rs10792830	0	10792830	intergenic_variant	1	0.44	6e-06	5.22185		1.25	[NR]	Illumina [1847262] (imputed)	N
13	rs7114401	11	85839935	rs7114401	2018-07-20	29777097	Marioni RE	2018-05-18	Transl Psychiatry	www.ncbi.nlm.nih.gov/pubmed/29777097	GWAS on family history of Alzheimer's disease.	Alzheimer's disease or family history of Alzheimer's disease	up to 42,034 British ancestry individuals with parental history of Alzheimer's disease, at least 272,244 British ancestry individuals with no parental history of Alzheimer's disease, 25,580 Alzheimer's disease cases, 48,466 controls	NA	11q14.2	NR	PICALM - RNU6-560P	ENSG00000073921	ENSG00000200877		59011	24334	rs7114401-?	rs7114401	0	7114401	intergenic_variant	1	NR	5e-08	7.30103		NA		Affymetrix [7795605] (imputed)	N
13	rs17745409	11	85843197	rs67598967	2019-02-08	30595370	Kichaev G	2018-12-27	Am J Hum Genet	www.ncbi.nlm.nih.gov/pubmed/30595370	Leveraging Polygenic Functional Enrichment to Improve GWAS Power.	Mean corpuscular hemoglobin	approximately 443,000 European ancestry individuals	NA	11q14.2		PICALM - RNU6-560P	ENSG00000073921	ENSG00000200877		62273	21072	rs67598967-?	rs67598967	0	67598967	regulatory_region_variant	1	NR	9e-09	8.04576		NA		NR [~ 8900000] (imputed)	N
13	rs7938634	11	85845473	rs7938634	2018-07-20	29777097	Marioni RE	2018-05-18	Transl Psychiatry	www.ncbi.nlm.nih.gov/pubmed/29777097	GWAS on family history of Alzheimer's disease.	Alzheimer's disease or family history of Alzheimer's disease	up to 42,034 British ancestry individuals with parental history of Alzheimer's disease, at least 272,244 British ancestry individuals with no parental history of Alzheimer's disease, 25,580 Alzheimer's disease cases, 48,466 controls	NA	11q14.2	NR	PICALM - RNU6-560P	ENSG00000073921	ENSG00000200877		64549	18796	rs7938634-?	rs7938634	0	7938634	intergenic_variant	1	NR	5e-08	7.30103		NA		Affymetrix [7795605] (imputed)	N
13	rs7114401	11	85849094	rs11234554	2019-05-01	30804561	Sakornsakolpat P	2019-02-25	Nat Genet	www.ncbi.nlm.nih.gov/pubmed/30804561	Genetic landscape of chronic obstructive pulmonary disease identifies heterogeneous cell-type and phenotype associations.	Chronic obstructive pulmonary disease	35,735 cases, 222,076 controls	NA	11q14.2	PICALM	PICALM - RNU6-560P	ENSG00000073921	ENSG00000200877		68170	15175	rs11234554-C	rs11234554	0	11234554	intergenic_variant	1	0.46	1e-06	6	(conditional on rs117261012)	1.05	[NR]	Affymetrix, Illumina [6224355] (imputed)	N
13	rs7114401	11	85850243	rs3844143	2019-03-18	30617256	Jansen IE	2019-01-07	Nat Genet	www.ncbi.nlm.nih.gov/pubmed/30617256	Genome-wide meta-analysis identifies new loci and functional pathways influencing Alzheimer's disease risk.	Family history of Alzheimer's disease	47,793 European ancestry cases, 328,320 European ancestry controls	NA	11q14.2	PICALM	PICALM - RNU6-560P	ENSG00000073921	ENSG00000200877		69319	14026	rs3844143-C	rs3844143	0	3844143	intergenic_variant	1	NR	5e-11	10.301		6.562	NR z-score decrease	Affymetrix [10847151] (imputed)	N
13	rs7114401	11	85858253	rs10898438	2019-02-08	30595370	Kichaev G	2018-12-27	Am J Hum Genet	www.ncbi.nlm.nih.gov/pubmed/30595370	Leveraging Polygenic Functional Enrichment to Improve GWAS Power.	Red cell distribution width	approximately 445,000 European ancestry individuals	NA	11q14.2		PICALM - RNU6-560P	ENSG00000073921	ENSG00000200877		77329	6016	rs10898438-?	rs10898438	0	10898438	intergenic_variant	1	NR	1e-12	12		NA		NR [~ 8900000] (imputed)	N
13	rs7114401	11	85859916	rs10898440	2020-09-18	32888494	Vuckovic D	2020-09-01	Cell	www.ncbi.nlm.nih.gov/pubmed/32888494	The Polygenic and Monogenic Basis of Blood Traits and Diseases.	Red cell distribution width	408,112 British individuals	NA	11q14.2	RNU6-560P	PICALM - RNU6-560P	ENSG00000073921	ENSG00000200877		78992	4353	rs10898440-T	rs10898440	0	10898440	intergenic_variant	1	0.554165	1e-12	12		0.0158691	[0.012-0.02] unit decrease	Affymetrix [93095623] (imputed)	N
13	rs3851179	11	85867875	rs10792832	2014-04-16	24162737	Lambert JC	2013-10-27	Nat Genet	www.ncbi.nlm.nih.gov/pubmed/24162737	Meta-analysis of 74,046 individuals identifies 11 new susceptibility loci for Alzheimer's disease.	Alzheimer's disease (late onset)	17,008 European ancestry cases, 37,154 European ancestry controls	8,572 European ancestry cases, 11,312 European ancestry controls	11q14.2	PICALM	RNU6-560P - LINC02695	ENSG00000200877	ENSG00000254699		3499	35954	rs10792832-G	rs10792832	0	10792832	regulatory_region_variant	1	0.642	9e-26	25.0458		1.1494	[1.12-1.18]	Illumina [7055881] (imputed)	N
13	rs3851179	11	85867875	rs10792832	2019-11-13	31473137	Moreno-Grau S	2019-08-13	Alzheimers Dement	www.ncbi.nlm.nih.gov/pubmed/31473137	Genome-wide association analysis of dementia and its clinical endophenotypes reveal novel loci associated with Alzheimer's disease and three causality networks: The GR@ACE project.	Alzheimer's disease	4,120 Spanish ancestry cases, 11,999 cases, 3,289 Spanish ancestry controls, 9,236 controls	1,943 Spanish ancestry cases, 3,016 Spanish ancestry controls	11q14.2	PICALM	RNU6-560P - LINC02695	ENSG00000200877	ENSG00000254699		3499	35954	rs10792832-?	rs10792832	0	10792832	regulatory_region_variant	1	NR	2e-11	10.699		1.16279		Affymetrix [up to 7700000] (imputed)	N
13	rs3851179	11	85867875	rs10792832	2019-11-13	31473137	Moreno-Grau S	2019-08-13	Alzheimers Dement	www.ncbi.nlm.nih.gov/pubmed/31473137	Genome-wide association analysis of dementia and its clinical endophenotypes reveal novel loci associated with Alzheimer's disease and three causality networks: The GR@ACE project.	Alzheimer's disease	4,120 Spanish ancestry cases, 17,008 cases, 3,289 Spanish ancestry controls, 37,154 controls	1,943 Spanish ancestry cases, 8,572 cases, 3,016 Spanish ancestry controls, 11,312 controls	11q14.2	PICALM	RNU6-560P - LINC02695	ENSG00000200877	ENSG00000254699		3499	35954	rs10792832-?	rs10792832	0	10792832	regulatory_region_variant	1	NR	4e-18	17.3979		1.13636	[1.1-1.16]	Affymetrix [up to 7055881] (imputed)	N
13	rs3851179	11	85867875	rs10792832	2018-07-20	29777097	Marioni RE	2018-05-18	Transl Psychiatry	www.ncbi.nlm.nih.gov/pubmed/29777097	GWAS on family history of Alzheimer's disease.	Alzheimer's disease or family history of Alzheimer's disease	up to 42,034 British ancestry individuals with parental history of Alzheimer's disease, at least 272,244 British ancestry individuals with no parental history of Alzheimer's disease, 25,580 Alzheimer's disease cases, 48,466 controls	NA	11q14.2	NR	RNU6-560P - LINC02695	ENSG00000200877	ENSG00000254699		3499	35954	rs10792832-?	rs10792832	0	10792832	regulatory_region_variant	1	NR	6e-33	32.2218		1.10043	[1.08330873363297- 1.1178195976052]	Affymetrix [7795605] (imputed)	N
13	rs3851179	11	85867875	rs10792832	2018-07-20	29777097	Marioni RE	2018-05-18	Transl Psychiatry	www.ncbi.nlm.nih.gov/pubmed/29777097	GWAS on family history of Alzheimer's disease.	Maternal history of Alzheimer's disease	27,696 British ancestry cases, 260,980 British ancestry controls	NA	11q14.2	NR	RNU6-560P - LINC02695	ENSG00000200877	ENSG00000254699		3499	35954	rs10792832-?	rs10792832	0	10792832	regulatory_region_variant	1	NR	2e-07	6.69897		1.06701	NR	Affymetrix [7795605] (imputed)	N
13	rs3851179	11	85867875	rs10792832	2018-07-20	29777097	Marioni RE	2018-05-18	Transl Psychiatry	www.ncbi.nlm.nih.gov/pubmed/29777097	GWAS on family history of Alzheimer's disease.	Family history of Alzheimer's disease	up to 42,034 British ancestry individuals with parental history of Alzheimer's disease, at least 272,244 European ancestry individuals with no parental history of Alzheimer's disease	NA	11q14.2	NR	RNU6-560P - LINC02695	ENSG00000200877	ENSG00000254699		3499	35954	rs10792832-?	rs10792832	0	10792832	regulatory_region_variant	1	NR	2e-12	11.699		1.07304		Affymetrix [7795605] (imputed)	N
13	rs3851179	11	85867875	rs10792832	2018-07-20	29777097	Marioni RE	2018-05-18	Transl Psychiatry	www.ncbi.nlm.nih.gov/pubmed/29777097	GWAS on family history of Alzheimer's disease.	Paternal history of Alzheimer's disease	14,338 British ancestry cases, 245,941 British ancestry controls	NA	11q14.2	NR	RNU6-560P - LINC02695	ENSG00000200877	ENSG00000254699		3499	35954	rs10792832-?	rs10792832	0	10792832	regulatory_region_variant	1		2e-06	5.69897		1.08458	NR	Affymetrix [7795605] (imputed)	N
13	rs3851179	11	85867875	rs10792832	2016-02-03	25778476	Jun G	2015-03-17	Mol Psychiatry	www.ncbi.nlm.nih.gov/pubmed/25778476	A novel Alzheimer disease locus located near the gene encoding tau protein.	Alzheimer's disease in APOE e4+ carriers	10,352 cases, 9,207 controls	1,250 European ancestry cases, 536 European ancestry controls	11q14.2	PICALM	RNU6-560P - LINC02695	ENSG00000200877	ENSG00000254699		3499	35954	rs10792832-G	rs10792832	0	10792832	regulatory_region_variant	1	0.65	4e-06	5.39794		1.14	[1.08-1.19]	NR [NR]	N
13	rs3851179	11	85867875	rs10792832	2019-03-18	30617256	Jansen IE	2019-01-07	Nat Genet	www.ncbi.nlm.nih.gov/pubmed/30617256	Genome-wide meta-analysis identifies new loci and functional pathways influencing Alzheimer's disease risk.	Alzheimer's disease or family history of Alzheimer's disease	24,087 European ancestry late-onset Alzheimer's disease cases, 47,793 European ancestry individuals with family history of Alzheimer's disease, 383,378 European ancestry controls	NA	11q14.2	PICALM	RNU6-560P - LINC02695	ENSG00000200877	ENSG00000254699		3499	35954	rs10792832-A	rs10792832	0	10792832	regulatory_region_variant	1	0.3702	7e-18	17.1549		8.61	NR z-unit decrease	Affymetrix, Illumina [up to 10847151] (imputed)	N
13	rs3851179	11	85867875	rs10792832	2019-03-18	30617256	Jansen IE	2019-01-07	Nat Genet	www.ncbi.nlm.nih.gov/pubmed/30617256	Genome-wide meta-analysis identifies new loci and functional pathways influencing Alzheimer's disease risk.	Alzheimer's disease (late onset)	24,087 European ancestry cases, 55,058 European ancestry controls	NA	11q14.2	PICALM	RNU6-560P - LINC02695	ENSG00000200877	ENSG00000254699		3499	35954	rs10792832-A	rs10792832	0	10792832	regulatory_region_variant	1	NR	1e-17	17		8.56	NR z-score decrease	Illumina [up to 9862738] (imputed)	N
13	rs3851179	11	85867875	rs10792832	2019-03-18	30617256	Jansen IE	2019-01-07	Nat Genet	www.ncbi.nlm.nih.gov/pubmed/30617256	Genome-wide meta-analysis identifies new loci and functional pathways influencing Alzheimer's disease risk.	Family history of Alzheimer's disease	47,793 European ancestry cases, 328,320 European ancestry controls	NA	11q14.2	PICALM	RNU6-560P - LINC02695	ENSG00000200877	ENSG00000254699		3499	35954	rs10792832-A	rs10792832	0	10792832	regulatory_region_variant	1	NR	6e-09	8.22185		0.009614	NR unit decrease	Affymetrix [10847151] (imputed)	N
13	rs3851179	11	85867875	rs10792832	2019-05-15	30805717	Zhu Z	2019-02-25	Hum Genet	www.ncbi.nlm.nih.gov/pubmed/30805717	Shared genetic architecture between metabolic traits and Alzheimer's disease: a large-scale genome-wide cross-trait analysis.	Alzheimer's disease or HDL levels (pleiotropy)	54,162 European ancestry cases, 60,812 European ancestry individuals	NA	11q14.2	PICALM	RNU6-560P - LINC02695	ENSG00000200877	ENSG00000254699		3499	35954	rs10792832-?	rs10792832	0	10792832	regulatory_region_variant	1		1e-14	14		NA		NR [NR]	N
13	rs3851179	11	85868640	rs3851179	2009-09-29	19734902	Harold D	2009-09-06	Nat Genet	www.ncbi.nlm.nih.gov/pubmed/19734902	Genome-wide association study identifies variants at CLU and PICALM associated with Alzheimer's disease.	Alzheimer's disease	3,941 European ancestry cases, 7,848 European ancestry controls	2,023 European ancestry cases, 2,340 European ancestry controls	11q14.2	PICALM	RNU6-560P - LINC02695	ENSG00000200877	ENSG00000254699		4264	35189	rs3851179-?	rs3851179	0	3851179	regulatory_region_variant	1	0.63	1e-09	9		1.16	[1.11-1.22]	Illumina [529205]	N
13	rs3851179	11	85868640	rs3851179	2018-07-20	29777097	Marioni RE	2018-05-18	Transl Psychiatry	www.ncbi.nlm.nih.gov/pubmed/29777097	GWAS on family history of Alzheimer's disease.	Family history of Alzheimer's disease	up to 42,034 British ancestry individuals with parental history of Alzheimer's disease, at least 272,244 European ancestry individuals with no parental history of Alzheimer's disease	NA	11q14.2	NR	RNU6-560P - LINC02695	ENSG00000200877	ENSG00000254699		4264	35189	rs3851179-?	rs3851179	0	3851179	regulatory_region_variant	1	NR	2e-12	11.699		1.07527		Affymetrix [7795605] (imputed)	N
13	rs3851179	11	85868640	rs3851179	2016-02-03	25778476	Jun G	2015-03-17	Mol Psychiatry	www.ncbi.nlm.nih.gov/pubmed/25778476	A novel Alzheimer disease locus located near the gene encoding tau protein.	Alzheimer's disease in APOE e4- carriers	7,184 cases, 26,968 controls	718 European ancestry cases, 1,699 European ancestry controls	11q14.2	PICALM	RNU6-560P - LINC02695	ENSG00000200877	ENSG00000254699		4264	35189	rs3851179-C	rs3851179	0	3851179	regulatory_region_variant	1	0.65	2e-06	5.69897		1.1236	[1.06-1.18]	NR [NR]	N
13	rs3851179	11	85868640	rs3851179	2020-01-27	30979435	Lo MT	2019-03-12	Neurobiol Aging	www.ncbi.nlm.nih.gov/pubmed/30979435	Identification of genetic heterogeneity of Alzheimer's disease across age.	Alzheimer's disease (onset between ages 58 and 79)	7,316 European ancestry cases, 7,579 European ancestry controls	NA	11q14.2	PICALM, FNTAP1	RNU6-560P - LINC02695	ENSG00000200877	ENSG00000254699		4264	35189	rs3851179-C	rs3851179	0	3851179	regulatory_region_variant	1	0.648	1e-08	8		1.17647	[1.11-1.23]	Affymetrix, Illumina [38043082] (imputed)	N
13	rs3851179	11	85868640	rs3851179	2020-09-18	32888494	Vuckovic D	2020-09-01	Cell	www.ncbi.nlm.nih.gov/pubmed/32888494	The Polygenic and Monogenic Basis of Blood Traits and Diseases.	Platelet distribution width	408,112 British individuals	NA	11q14.2	RNU6-560P	RNU6-560P - LINC02695	ENSG00000200877	ENSG00000254699		4264	35189	rs3851179-C	rs3851179	0	3851179	regulatory_region_variant	1	0.628614	9e-11	10.0458		0.0151421	[0.011-0.02] unit decrease	Affymetrix [93095623] (imputed)	N
13	rs7113976	11	85869737	rs7113976	2018-07-20	29777097	Marioni RE	2018-05-18	Transl Psychiatry	www.ncbi.nlm.nih.gov/pubmed/29777097	GWAS on family history of Alzheimer's disease.	Alzheimer's disease or family history of Alzheimer's disease	up to 42,034 British ancestry individuals with parental history of Alzheimer's disease, at least 272,244 British ancestry individuals with no parental history of Alzheimer's disease, 25,580 Alzheimer's disease cases, 48,466 controls	NA	11q14.2	NR	RNU6-560P - LINC02695	ENSG00000200877	ENSG00000254699		5361	34092	rs7113976-?	rs7113976	0	7113976	regulatory_region_variant	1	NR	5e-08	7.30103		NA		Affymetrix [7795605] (imputed)	N
13	rs7113976	11	85869737	rs7113976	2018-11-12	30038396	Lee JJ	2018-07-23	Nat Genet	www.ncbi.nlm.nih.gov/pubmed/30038396	Gene discovery and polygenic prediction from a genome-wide association study of educational attainment in 1.1 million individuals.	Highest math class taken (MTAG)	811,539 European ancestry individuals	NA	11q14.2	Intergenic	RNU6-560P - LINC02695	ENSG00000200877	ENSG00000254699		5361	34092	rs7113976-T	rs7113976	0	7113976	regulatory_region_variant	1	0.4274	8e-09	8.09691	(MTAG)	0.0096	[0.0063-0.0129] unit decrease	Affymetrix, Illumina [7100000] (imputed)	N
13	rs7129687	11	85871184	rs7129687	2018-07-20	29777097	Marioni RE	2018-05-18	Transl Psychiatry	www.ncbi.nlm.nih.gov/pubmed/29777097	GWAS on family history of Alzheimer's disease.	Alzheimer's disease or family history of Alzheimer's disease	up to 42,034 British ancestry individuals with parental history of Alzheimer's disease, at least 272,244 British ancestry individuals with no parental history of Alzheimer's disease, 25,580 Alzheimer's disease cases, 48,466 controls	NA	11q14.2	NR	RNU6-560P - LINC02695	ENSG00000200877	ENSG00000254699		6808	32645	rs7129687-?	rs7129687	0	7129687	regulatory_region_variant	1	NR	5e-08	7.30103		NA		Affymetrix [7795605] (imputed)	N
13	rs11234568	11	85874322	rs11603136	2018-07-20	29777097	Marioni RE	2018-05-18	Transl Psychiatry	www.ncbi.nlm.nih.gov/pubmed/29777097	GWAS on family history of Alzheimer's disease.	Alzheimer's disease or family history of Alzheimer's disease	up to 42,034 British ancestry individuals with parental history of Alzheimer's disease, at least 272,244 British ancestry individuals with no parental history of Alzheimer's disease, 25,580 Alzheimer's disease cases, 48,466 controls	NA	11q14.2	NR	RNU6-560P - LINC02695	ENSG00000200877	ENSG00000254699		9946	29507	rs11603136-?	rs11603136	0	11603136	regulatory_region_variant	1	NR	5e-08	7.30103		NA		Affymetrix [7795605] (imputed)	N
14	rs11218343	11	121435587	rs11218343	2013-07-12	23565137	Miyashita A	2013-04-02	PLoS One	www.ncbi.nlm.nih.gov/pubmed/23565137	SORL1 is genetically associated with late-onset Alzheimer's disease in Japanese, Koreans and Caucasians.	Alzheimer's disease (late onset)	891 Japanese ancestry cases, 844 Japanese ancestry controls	1,224 East Asian ancestry cases, 2,114 East Asian ancestry controls, 11,840 European ancestry cases, 10,931 European ancestry controls	11q24.1	SORL1	SORL1			ENSG00000137642	NA	NA	rs11218343-?	rs11218343	0	11218343	intron_variant	0	0.96	2e-09	8.69897		1.23	[1.15-1.33]	Affymetrix [5877918] (imputed)	N
14	rs11218343	11	121435587	rs11218343	2014-04-16	24162737	Lambert JC	2013-10-27	Nat Genet	www.ncbi.nlm.nih.gov/pubmed/24162737	Meta-analysis of 74,046 individuals identifies 11 new susceptibility loci for Alzheimer's disease.	Alzheimer's disease (late onset)	17,008 European ancestry cases, 37,154 European ancestry controls	8,572 European ancestry cases, 11,312 European ancestry controls	11q24.1	SORL1	SORL1			ENSG00000137642	NA	NA	rs11218343-T	rs11218343	0	11218343	intron_variant	0	0.961	1e-14	14		1.2987	[1.22-1.39]	Illumina [7055881] (imputed)	N
14	rs11218343	11	121435587	rs11218343	2019-11-13	31473137	Moreno-Grau S	2019-08-13	Alzheimers Dement	www.ncbi.nlm.nih.gov/pubmed/31473137	Genome-wide association analysis of dementia and its clinical endophenotypes reveal novel loci associated with Alzheimer's disease and three causality networks: The GR@ACE project.	Alzheimer's disease	4,120 Spanish ancestry cases, 17,008 cases, 3,289 Spanish ancestry controls, 37,154 controls	1,943 Spanish ancestry cases, 8,572 cases, 3,016 Spanish ancestry controls, 11,312 controls	11q24.1	SORL1	SORL1			ENSG00000137642	NA	NA	rs11218343-?	rs11218343	0	11218343	intron_variant	0	NR	1e-10	10		1.28205	[1.37-1.19]	Affymetrix [up to 7055881] (imputed)	N
14	rs11218343	11	121435587	rs11218343	2018-07-20	29777097	Marioni RE	2018-05-18	Transl Psychiatry	www.ncbi.nlm.nih.gov/pubmed/29777097	GWAS on family history of Alzheimer's disease.	Alzheimer's disease or family history of Alzheimer's disease	up to 42,034 British ancestry individuals with parental history of Alzheimer's disease, at least 272,244 British ancestry individuals with no parental history of Alzheimer's disease, 25,580 Alzheimer's disease cases, 48,466 controls	NA	11q24.1	NR	SORL1			ENSG00000137642	NA	NA	rs11218343-?	rs11218343	0	11218343	intron_variant	0	NR	1e-09	9		1.06247		Affymetrix [7795605] (imputed)	N
14	rs11218343	11	121435587	rs11218343	2018-07-20	29777097	Marioni RE	2018-05-18	Transl Psychiatry	www.ncbi.nlm.nih.gov/pubmed/29777097	GWAS on family history of Alzheimer's disease.	Maternal history of Alzheimer's disease	27,696 British ancestry cases, 260,980 British ancestry controls	NA	11q24.1	NR	SORL1			ENSG00000137642	NA	NA	rs11218343-?	rs11218343	0	11218343	intron_variant	0	NR	2e-06	5.69897		1.06359	NR	Affymetrix [7795605] (imputed)	N
14	rs11218343	11	121435587	rs11218343	2016-02-03	25778476	Jun G	2015-03-17	Mol Psychiatry	www.ncbi.nlm.nih.gov/pubmed/25778476	A novel Alzheimer disease locus located near the gene encoding tau protein.	Alzheimer's disease in APOE e4- carriers	7,184 cases, 26,968 controls	718 European ancestry cases, 1,699 European ancestry controls	11q24.1	SORL1	SORL1			ENSG00000137642	NA	NA	rs11218343-T	rs11218343	0	11218343	intron_variant	0	0.96	9e-06	5.04576		1.3	[1.16-1.45]	NR [NR]	N
14	rs11218343	11	121435587	rs11218343	2019-03-18	30617256	Jansen IE	2019-01-07	Nat Genet	www.ncbi.nlm.nih.gov/pubmed/30617256	Genome-wide meta-analysis identifies new loci and functional pathways influencing Alzheimer's disease risk.	Alzheimer's disease or family history of Alzheimer's disease	24,087 European ancestry late-onset Alzheimer's disease cases, 47,793 European ancestry individuals with family history of Alzheimer's disease, 383,378 European ancestry controls	NA	11q24.1	SORL1	SORL1			ENSG00000137642	NA	NA	rs11218343-C	rs11218343	0	11218343	intron_variant	0	0.03743	1e-11	11		6.79	NR z-unit decrease	Affymetrix, Illumina [up to 10847151] (imputed)	N
14	rs11218343	11	121435587	rs11218343	2019-03-18	30617256	Jansen IE	2019-01-07	Nat Genet	www.ncbi.nlm.nih.gov/pubmed/30617256	Genome-wide meta-analysis identifies new loci and functional pathways influencing Alzheimer's disease risk.	Alzheimer's disease (late onset)	24,087 European ancestry cases, 55,058 European ancestry controls	NA	11q24.1	SORL1	SORL1			ENSG00000137642	NA	NA	rs11218343-C	rs11218343	0	11218343	intron_variant	0	NR	6e-11	10.2218		6.55	NR z-score decrease	Illumina [up to 9862738] (imputed)	N
14	rs11218343	11	121435587	rs11218343	2019-03-18	30617256	Jansen IE	2019-01-07	Nat Genet	www.ncbi.nlm.nih.gov/pubmed/30617256	Genome-wide meta-analysis identifies new loci and functional pathways influencing Alzheimer's disease risk.	Family history of Alzheimer's disease	47,793 European ancestry cases, 328,320 European ancestry controls	NA	11q24.1	SORL1	SORL1			ENSG00000137642	NA	NA	rs11218343-C	rs11218343	0	11218343	intron_variant	0	NR	3e-06	5.52288		0.007732	NR unit decrease	Affymetrix [10847151] (imputed)	N
15	rs17125924	14	53391680	rs17125924	2018-07-20	29777097	Marioni RE	2018-05-18	Transl Psychiatry	www.ncbi.nlm.nih.gov/pubmed/29777097	GWAS on family history of Alzheimer's disease.	Alzheimer's disease or family history of Alzheimer's disease	up to 42,034 British ancestry individuals with parental history of Alzheimer's disease, at least 272,244 British ancestry individuals with no parental history of Alzheimer's disease, 25,580 Alzheimer's disease cases, 48,466 controls	NA	14q22.1	NR	FERMT2			ENSG00000073712	NA	NA	rs17125924-?	rs17125924	0	17125924	intron_variant	0	NR	6e-09	8.22185		NA		Affymetrix [7795605] (imputed)	N
15	rs17125924	14	53400629	rs17125944	2014-04-16	24162737	Lambert JC	2013-10-27	Nat Genet	www.ncbi.nlm.nih.gov/pubmed/24162737	Meta-analysis of 74,046 individuals identifies 11 new susceptibility loci for Alzheimer's disease.	Alzheimer's disease (late onset)	17,008 European ancestry cases, 37,154 European ancestry controls	8,572 European ancestry cases, 11,312 European ancestry controls	14q22.1	FERMT2	FERMT2			ENSG00000073712	NA	NA	rs17125944-C	rs17125944	0	17125944	intron_variant	0	0.092	8e-09	8.09691		1.14	[1.09-1.19]	Illumina [7055881] (imputed)	N
16	rs36026988	14	92926952	rs10498633	2014-04-16	24162737	Lambert JC	2013-10-27	Nat Genet	www.ncbi.nlm.nih.gov/pubmed/24162737	Meta-analysis of 74,046 individuals identifies 11 new susceptibility loci for Alzheimer's disease.	Alzheimer's disease (late onset)	17,008 European ancestry cases, 37,154 European ancestry controls	8,572 European ancestry cases, 11,312 European ancestry controls	14q32.12	SLC24A4, RIN3	SLC24A4			ENSG00000140090	NA	NA	rs10498633-G	rs10498633	0	10498633	intron_variant	0	0.783	6e-09	8.22185		1.0989	[1.06-1.14]	Illumina [7055881] (imputed)	N
16	rs36026988	14	92926952	rs10498633	2019-11-13	31473137	Moreno-Grau S	2019-08-13	Alzheimers Dement	www.ncbi.nlm.nih.gov/pubmed/31473137	Genome-wide association analysis of dementia and its clinical endophenotypes reveal novel loci associated with Alzheimer's disease and three causality networks: The GR@ACE project.	Alzheimer's disease	4,120 Spanish ancestry cases, 17,008 cases, 3,289 Spanish ancestry controls, 37,154 controls	1,943 Spanish ancestry cases, 8,572 cases, 3,016 Spanish ancestry controls, 11,312 controls	14q32.12	SLC2A4A, RIN3	SLC24A4			ENSG00000140090	NA	NA	rs10498633-?	rs10498633	0	10498633	intron_variant	0	NR	1e-06	6		1.08696	[1.05-1.14]	Affymetrix [up to 7055881] (imputed)	N
16	rs36026988	14	92926952	rs10498633	2016-02-03	25778476	Jun G	2015-03-17	Mol Psychiatry	www.ncbi.nlm.nih.gov/pubmed/25778476	A novel Alzheimer disease locus located near the gene encoding tau protein.	Alzheimer's disease in APOE e4- carriers	7,184 cases, 26,968 controls	718 European ancestry cases, 1,699 European ancestry controls	14q32.12	SLC24A4	SLC24A4			ENSG00000140090	NA	NA	rs10498633-G	rs10498633	0	10498633	intron_variant	0	0.78	4e-07	6.39794		1.14943	[1.09-1.22]	NR [NR]	N
16	rs36026988	14	92926952	rs10498633	2019-03-18	30617256	Jansen IE	2019-01-07	Nat Genet	www.ncbi.nlm.nih.gov/pubmed/30617256	Genome-wide meta-analysis identifies new loci and functional pathways influencing Alzheimer's disease risk.	Alzheimer's disease or family history of Alzheimer's disease	24,087 European ancestry late-onset Alzheimer's disease cases, 47,793 European ancestry individuals with family history of Alzheimer's disease, 383,378 European ancestry controls	NA	14q32.12	SLC24A4, RIN3	SLC24A4			ENSG00000140090	NA	NA	rs10498633-T	rs10498633	0	10498633	intron_variant	0	NR	2e-07	6.69897		5.17	NR z-unit decrease	Affymetrix, Illumina [up to 10847151] (imputed)	N
16	rs36026988	14	92926952	rs10498633	2019-03-18	30617256	Jansen IE	2019-01-07	Nat Genet	www.ncbi.nlm.nih.gov/pubmed/30617256	Genome-wide meta-analysis identifies new loci and functional pathways influencing Alzheimer's disease risk.	Alzheimer's disease (late onset)	24,087 European ancestry cases, 55,058 European ancestry controls	NA	14q32.12	SLC24A4, RIN3	SLC24A4			ENSG00000140090	NA	NA	rs10498633-T	rs10498633	0	10498633	intron_variant	0	NR	1e-07	7		5.3	NR z-score decrease	Illumina [up to 9862738] (imputed)	N
16	rs36026988	14	92932828	rs12881735	2018-07-20	29777097	Marioni RE	2018-05-18	Transl Psychiatry	www.ncbi.nlm.nih.gov/pubmed/29777097	GWAS on family history of Alzheimer's disease.	Alzheimer's disease or family history of Alzheimer's disease	up to 42,034 British ancestry individuals with parental history of Alzheimer's disease, at least 272,244 British ancestry individuals with no parental history of Alzheimer's disease, 25,580 Alzheimer's disease cases, 48,466 controls	NA	14q32.12	NR	SLC24A4			ENSG00000140090	NA	NA	rs12881735-?	rs12881735	0	12881735	intron_variant	0	NR	2e-08	7.69897		NA		Affymetrix [7795605] (imputed)	N
16	rs11623019	14	92936690	rs8008388	2018-07-20	29777097	Marioni RE	2018-05-18	Transl Psychiatry	www.ncbi.nlm.nih.gov/pubmed/29777097	GWAS on family history of Alzheimer's disease.	Alzheimer's disease or family history of Alzheimer's disease	up to 42,034 British ancestry individuals with parental history of Alzheimer's disease, at least 272,244 British ancestry individuals with no parental history of Alzheimer's disease, 25,580 Alzheimer's disease cases, 48,466 controls	NA	14q32.12	NR	SLC24A4			ENSG00000140090	NA	NA	rs8008388-?	rs8008388	0	8008388	intron_variant	0	NR	6e-11	10.2218		NA		Affymetrix [7795605] (imputed)	N
16	rs11623019	14	92936690	rs8008388	2018-07-20	29777097	Marioni RE	2018-05-18	Transl Psychiatry	www.ncbi.nlm.nih.gov/pubmed/29777097	GWAS on family history of Alzheimer's disease.	Family history of Alzheimer's disease	up to 42,034 British ancestry individuals with parental history of Alzheimer's disease, at least 272,244 European ancestry individuals with no parental history of Alzheimer's disease	NA	14q32.12	NR	SLC24A4			ENSG00000140090	NA	NA	rs8008388-?	rs8008388	0	8008388	intron_variant	0	NR	2e-06	5.69897		NA		Affymetrix [7795605] (imputed)	N
16	rs12590654	14	92938855	rs12590654	2018-07-20	29777097	Marioni RE	2018-05-18	Transl Psychiatry	www.ncbi.nlm.nih.gov/pubmed/29777097	GWAS on family history of Alzheimer's disease.	Alzheimer's disease or family history of Alzheimer's disease	up to 42,034 British ancestry individuals with parental history of Alzheimer's disease, at least 272,244 British ancestry individuals with no parental history of Alzheimer's disease, 25,580 Alzheimer's disease cases, 48,466 controls	NA	14q32.12	NR	SLC24A4			ENSG00000140090	NA	NA	rs12590654-?	rs12590654	0	12590654	intron_variant	0	NR	5e-08	7.30103		NA		Affymetrix [7795605] (imputed)	N
16	rs12590654	14	92938855	rs12590654	2019-03-18	30617256	Jansen IE	2019-01-07	Nat Genet	www.ncbi.nlm.nih.gov/pubmed/30617256	Genome-wide meta-analysis identifies new loci and functional pathways influencing Alzheimer's disease risk.	Family history of Alzheimer's disease	47,793 European ancestry cases, 328,320 European ancestry controls	NA	14q32.12	SLC24A4	SLC24A4			ENSG00000140090	NA	NA	rs12590654-A	rs12590654	0	12590654	intron_variant	0	NR	4e-06	5.39794		4.628	NR z-score decrease	Affymetrix [10847151] (imputed)	N
16	rs12590654	14	92938855	rs12590654	2019-03-18	30617256	Jansen IE	2019-01-07	Nat Genet	www.ncbi.nlm.nih.gov/pubmed/30617256	Genome-wide meta-analysis identifies new loci and functional pathways influencing Alzheimer's disease risk.	Alzheimer's disease or family history of Alzheimer's disease	24,087 European ancestry late-onset Alzheimer's disease cases, 47,793 European ancestry individuals with family history of Alzheimer's disease, 383,378 European ancestry controls	NA	14q32.12	SLC24A4	SLC24A4			ENSG00000140090	NA	NA	rs12590654-A	rs12590654	0	12590654	intron_variant	0	0.344	2e-10	9.69897		6.39	NR z-unit decrease	Affymetrix, Illumina [up to 10847151] (imputed)	N
16	rs12590654	14	92938855	rs12590654	2019-03-18	30617256	Jansen IE	2019-01-07	Nat Genet	www.ncbi.nlm.nih.gov/pubmed/30617256	Genome-wide meta-analysis identifies new loci and functional pathways influencing Alzheimer's disease risk.	Alzheimer's disease (late onset)	24,087 European ancestry cases, 55,058 European ancestry controls	NA	14q32.12	SLC24A4	SLC24A4			ENSG00000140090	NA	NA	rs12590654-A	rs12590654	0	12590654	intron_variant	0	NR	2e-08	7.69897		5.61412	NR z-score decrease	Illumina [up to 9862738] (imputed)	N
17	rs7177678	15	58969292	rs4775086	2019-04-15	30696823	Jones SE	2019-01-29	Nat Commun	www.ncbi.nlm.nih.gov/pubmed/30696823	Genome-wide association analyses of chronotype in 697,828 individuals provides insights into circadian rhythms.	Chronotype	449,734 European ancestry individuals	248,098 European ancestry individuals	15q21.3	ADAM10	ADAM10			ENSG00000137845	NA	NA	rs4775086-G	rs4775086	0	4775086	intron_variant	0	0.7637	1e-08	8		1.02706		Affymetrix [11880941] (imputed)	N
17	rs442495	15	58985904	rs12911832	2017-11-10	28991256	Li Z	2017-10-09	Nat Genet	www.ncbi.nlm.nih.gov/pubmed/28991256	Genome-wide association analysis identifies 30 new susceptibility loci for schizophrenia.	Schizophrenia	7,699 Chinese ancestry cases, 35,476 European ancestry cases, 18,327 Chinese ancestry controls, 46,839 European ancestry controls	4,384 Chinese ancestry cases, 5,770 Chinese ancestry controls	15q21.3	intergenic	ADAM10			ENSG00000137845	NA	NA	rs12911832-A	rs12911832	0	12911832	intron_variant	0	NR	8e-08	7.09691		1.059	[1.04-1.08]	Affymetrix, Illumina [up to 5107227] (imputed)	N
17	rs442495	15	58985904	rs12911832	2019-02-21	30285260	Ikeda M	2018-10-03	Schizophr Bull	www.ncbi.nlm.nih.gov/pubmed/30285260	Genome-Wide Association Study Detected Novel Susceptibility Genes for Schizophrenia and Shared Trans-Populations/Diseases Genetic Effect.	Schizophrenia	14,023 East Asian ancestry cases, 33,640 European ancestry cases, 31,505 East Asian ancestry controls, 43,456 European ancestry controls	NA	15q21.3	ADAM10	ADAM10			ENSG00000137845	NA	NA	rs12911832-A	rs12911832	0	12911832	intron_variant	0	NR	4e-08	7.39794		1.061	[1.04-1.08]	Illumina [6627481] (imputed)	N
17	rs442495	15	58985904	rs12911832	2019-02-21	30285260	Ikeda M	2018-10-03	Schizophr Bull	www.ncbi.nlm.nih.gov/pubmed/30285260	Genome-Wide Association Study Detected Novel Susceptibility Genes for Schizophrenia and Shared Trans-Populations/Diseases Genetic Effect.	Schizophrenia	14,023 East Asian ancestry cases, 33,640 European ancestry cases, 31,505 East Asian ancestry controls, 43,456 European ancestry controls	NA	15q21.3	ADAM10	ADAM10			ENSG00000137845	NA	NA	rs12911832-A	rs12911832	0	12911832	intron_variant	0	NR	8e-06	5.09691	(EA)	1.0556	[1.03-1.08]	Illumina [6627481] (imputed)	N
17	rs442495	15	59022615	rs442495	2019-03-18	30617256	Jansen IE	2019-01-07	Nat Genet	www.ncbi.nlm.nih.gov/pubmed/30617256	Genome-wide meta-analysis identifies new loci and functional pathways influencing Alzheimer's disease risk.	Alzheimer's disease or family history of Alzheimer's disease	24,087 European ancestry late-onset Alzheimer's disease cases, 47,793 European ancestry individuals with family history of Alzheimer's disease, 383,378 European ancestry controls	NA	15q21.3	ADAM10	ADAM10			ENSG00000137845	NA	NA	rs442495-C	rs442495	0	442495	intron_variant	0	0.32	1e-09	9		6.07	NR z-unit decrease	Affymetrix, Illumina [up to 10847151] (imputed)	N
17	rs442495	15	59022615	rs442495	2019-03-18	30617256	Jansen IE	2019-01-07	Nat Genet	www.ncbi.nlm.nih.gov/pubmed/30617256	Genome-wide meta-analysis identifies new loci and functional pathways influencing Alzheimer's disease risk.	Family history of Alzheimer's disease	47,793 European ancestry cases, 328,320 European ancestry controls	NA	15q21.3	ADAM10	ADAM10			ENSG00000137845	NA	NA	rs442495-C	rs442495	0	442495	intron_variant	0	NR	3e-07	6.52288		5.147	NR z-score decrease	Affymetrix [10847151] (imputed)	N
17	rs442495	15	59022615	rs442495	2021-02-19	33589840	Schwartzentruber J	2021-02-15	Nat Genet	www.ncbi.nlm.nih.gov/pubmed/33589840	Genome-wide meta-analysis, fine-mapping and integrative prioritization implicate new Alzheimer's disease risk genes.	Alzheimer's disease or family history of Alzheimer's disease	472,868 European ancestry individuals	NA	15q21.3	ADAM10	ADAM10			ENSG00000137845	NA	NA	rs442495-?	rs442495	0	442495	intron_variant	0	NR	3e-11	10.5229		0.0675868	unit decrease	NR [10687077] (imputed)	N
17	rs442495	15	59022615	rs442495	2021-03-22	33541420	Bone WP	2021-02-04	Alzheimers Res Ther	www.ncbi.nlm.nih.gov/pubmed/33541420	Multi-trait association studies discover pleiotropic loci between Alzheimer's disease and cardiometabolic traits.	Alzheimer's disease or diastolic blood pressure (pleiotropy)	1,006,863 individuals with diastolic blood pressure measurements, 71,880 Alzheimer's disease cases, 383,378 controls	NA	15q21.3		ADAM10			ENSG00000137845	NA	NA	rs442495-T	rs442495	0	442495	intron_variant	0	0.65	2e-10	9.69897		NA		NR [NR]	N
17	rs442495	15	59045774	rs593742	2018-07-20	29777097	Marioni RE	2018-05-18	Transl Psychiatry	www.ncbi.nlm.nih.gov/pubmed/29777097	GWAS on family history of Alzheimer's disease.	Alzheimer's disease or family history of Alzheimer's disease	up to 42,034 British ancestry individuals with parental history of Alzheimer's disease, at least 272,244 British ancestry individuals with no parental history of Alzheimer's disease, 25,580 Alzheimer's disease cases, 48,466 controls	NA	15q21.3	NR	ADAM10 - SNORD3P1	ENSG00000137845	ENSG00000200318		3784	6891	rs593742-?	rs593742	0	593742	intron_variant	1	NR	6e-11	10.2218		1.06	[1.04- 1.07]	Affymetrix [7795605] (imputed)	N
17	rs442495	15	59045774	rs593742	2018-07-20	29777097	Marioni RE	2018-05-18	Transl Psychiatry	www.ncbi.nlm.nih.gov/pubmed/29777097	GWAS on family history of Alzheimer's disease.	Family history of Alzheimer's disease	up to 42,034 British ancestry individuals with parental history of Alzheimer's disease, at least 272,244 European ancestry individuals with no parental history of Alzheimer's disease	NA	15q21.3	NR	ADAM10 - SNORD3P1	ENSG00000137845	ENSG00000200318		3784	6891	rs593742-?	rs593742	0	593742	intron_variant	1	NR	5e-06	5.30103		NA		Affymetrix [7795605] (imputed)	N
17	rs442495	15	59045774	rs593742	2019-04-04	30820047	Kunkle BW	2019-02-28	Nat Genet	www.ncbi.nlm.nih.gov/pubmed/30820047	Genetic meta-analysis of diagnosed Alzheimer's disease identifies new risk loci and implicates A╬▓, tau, immunity and lipid processing.	Alzheimer's disease (late onset)	21,982 European ancestry cases, 41,944 European ancestry controls	up to 13,292 European ancestry cases, up to 17,219 European ancestry controls	15q21.3	ADAM10	ADAM10 - SNORD3P1	ENSG00000137845	ENSG00000200318		3784	6891	rs593742-A	rs593742	0	593742	intron_variant	1	0.705	7e-09	8.1549		1.07527	[1.05-1.1]	Affymetrix, Illumina [11480632] (imputed)	N
18	rs117618017	15	63569902	rs117618017	2019-03-18	30617256	Jansen IE	2019-01-07	Nat Genet	www.ncbi.nlm.nih.gov/pubmed/30617256	Genome-wide meta-analysis identifies new loci and functional pathways influencing Alzheimer's disease risk.	Alzheimer's disease or family history of Alzheimer's disease	24,087 European ancestry late-onset Alzheimer's disease cases, 47,793 European ancestry individuals with family history of Alzheimer's disease, 383,378 European ancestry controls	NA	15q22.2	APH1B	APH1B			ENSG00000138613	NA	NA	rs117618017-T	rs117618017	0	117618017	missense_variant	0	0.132	3e-08	7.52288		5.52	NR z-unit increase	Affymetrix, Illumina [up to 10847151] (imputed)	N
18	rs117618017	15	63569902	rs117618017	2019-03-18	30617256	Jansen IE	2019-01-07	Nat Genet	www.ncbi.nlm.nih.gov/pubmed/30617256	Genome-wide meta-analysis identifies new loci and functional pathways influencing Alzheimer's disease risk.	Family history of Alzheimer's disease	47,793 European ancestry cases, 328,320 European ancestry controls	NA	15q22.2	APH1B	APH1B			ENSG00000138613	NA	NA	rs117618017-T	rs117618017	0	117618017	missense_variant	0	NR	3e-07	6.52288		5.148	NR z-score increase	Affymetrix [10847151] (imputed)	N
19	rs75511804	17	5137047	rs7225151	2014-04-16	24162737	Lambert JC	2013-10-27	Nat Genet	www.ncbi.nlm.nih.gov/pubmed/24162737	Meta-analysis of 74,046 individuals identifies 11 new susceptibility loci for Alzheimer's disease.	Alzheimer's disease (late onset)	17,008 European ancestry cases, 37,154 European ancestry controls	8,572 European ancestry cases, 11,312 European ancestry controls	17p13.2	SCIMP	SCIMP, ZNF594-DT			ENSG00000161929, ENSG00000261879	NA	NA	rs7225151-A	rs7225151	0	7225151	intron_variant	0	0.121	4e-07	6.39794		1.1	[1.06-1.15]	Illumina [7055881] (imputed)	N
19	rs75511804	17	5137047	rs7225151	2019-11-13	31473137	Moreno-Grau S	2019-08-13	Alzheimers Dement	www.ncbi.nlm.nih.gov/pubmed/31473137	Genome-wide association analysis of dementia and its clinical endophenotypes reveal novel loci associated with Alzheimer's disease and three causality networks: The GR@ACE project.	Alzheimer's disease	4,120 Spanish ancestry cases, 17,008 cases, 3,289 Spanish ancestry controls, 37,154 controls	1,943 Spanish ancestry cases, 8,572 cases, 3,016 Spanish ancestry controls, 11,312 controls	17p13.2	SCIMP	SCIMP, ZNF594-DT			ENSG00000161929, ENSG00000261879	NA	NA	rs7225151-?	rs7225151	0	7225151	intron_variant	0	NR	1e-08	8		1.1	[1.06-1.14]	Affymetrix [up to 7055881] (imputed)	N
19	rs75511804	17	5137047	rs7225151	2018-07-20	29777097	Marioni RE	2018-05-18	Transl Psychiatry	www.ncbi.nlm.nih.gov/pubmed/29777097	GWAS on family history of Alzheimer's disease.	Alzheimer's disease or family history of Alzheimer's disease	up to 42,034 British ancestry individuals with parental history of Alzheimer's disease, at least 272,244 British ancestry individuals with no parental history of Alzheimer's disease, 25,580 Alzheimer's disease cases, 48,466 controls	NA	17p13.2	NR	SCIMP, ZNF594-DT			ENSG00000161929, ENSG00000261879	NA	NA	rs7225151-?	rs7225151	0	7225151	intron_variant	0	NR	1e-10	10		NA		Affymetrix [7795605] (imputed)	N
19	rs75511804	17	5137047	rs7225151	2018-07-20	29777097	Marioni RE	2018-05-18	Transl Psychiatry	www.ncbi.nlm.nih.gov/pubmed/29777097	GWAS on family history of Alzheimer's disease.	Family history of Alzheimer's disease	up to 42,034 British ancestry individuals with parental history of Alzheimer's disease, at least 272,244 European ancestry individuals with no parental history of Alzheimer's disease	NA	17p13.2	NR	SCIMP, ZNF594-DT			ENSG00000161929, ENSG00000261879	NA	NA	rs7225151-?	rs7225151	0	7225151	intron_variant	0	NR	4e-06	5.39794		NA		Affymetrix [7795605] (imputed)	N
19	rs75511804	17	5138980	rs113260531	2019-03-18	30617256	Jansen IE	2019-01-07	Nat Genet	www.ncbi.nlm.nih.gov/pubmed/30617256	Genome-wide meta-analysis identifies new loci and functional pathways influencing Alzheimer's disease risk.	Alzheimer's disease or family history of Alzheimer's disease	24,087 European ancestry late-onset Alzheimer's disease cases, 47,793 European ancestry individuals with family history of Alzheimer's disease, 383,378 European ancestry controls	NA	17p13.2	SCIMP	ZNF594-DT			ENSG00000261879	NA	NA	rs113260531-A	rs113260531	0	113260531	non_coding_transcript_exon_variant	0	0.12	9e-10	9.04576		6.12	NR z-unit increase	Affymetrix, Illumina [up to 10847151] (imputed)	N
19	rs75511804	17	5138980	rs113260531	2019-03-18	30617256	Jansen IE	2019-01-07	Nat Genet	www.ncbi.nlm.nih.gov/pubmed/30617256	Genome-wide meta-analysis identifies new loci and functional pathways influencing Alzheimer's disease risk.	Alzheimer's disease (late onset)	24,087 European ancestry cases, 55,058 European ancestry controls	NA	17p13.2	SCIMP	ZNF594-DT			ENSG00000261879	NA	NA	rs113260531-A	rs113260531	0	113260531	non_coding_transcript_exon_variant	0	NR	3e-06	5.52288		4.6568	NR z-score increase	Illumina [up to 9862738] (imputed)	N
20	rs138190086	17	61538148	rs138190086	2019-04-04	30820047	Kunkle BW	2019-02-28	Nat Genet	www.ncbi.nlm.nih.gov/pubmed/30820047	Genetic meta-analysis of diagnosed Alzheimer's disease identifies new risk loci and implicates A╬▓, tau, immunity and lipid processing.	Alzheimer's disease (late onset)	21,982 European ancestry cases, 41,944 European ancestry controls	up to 13,292 European ancestry cases, up to 17,219 European ancestry controls	17q23.3	ACE	CYB561 - PPIAP55	ENSG00000008283	ENSG00000228979		14433	10817	rs138190086-A	rs138190086	0	138190086	TF_binding_site_variant	1	0.02	5e-09	8.30103		1.3	[1.19-1.42]	Affymetrix, Illumina [11480632] (imputed)	N
20	rs8077276	17	61545779	rs6504163	2018-07-20	29777097	Marioni RE	2018-05-18	Transl Psychiatry	www.ncbi.nlm.nih.gov/pubmed/29777097	GWAS on family history of Alzheimer's disease.	Alzheimer's disease or family history of Alzheimer's disease	up to 42,034 British ancestry individuals with parental history of Alzheimer's disease, at least 272,244 British ancestry individuals with no parental history of Alzheimer's disease, 25,580 Alzheimer's disease cases, 48,466 controls	NA	17q23.3	NR	CYB561 - PPIAP55	ENSG00000008283	ENSG00000228979		22064	3186	rs6504163-?	rs6504163	0	6504163	intergenic_variant	1	NR	5e-09	8.30103		1.05	[1.03- 1.07]	Affymetrix [7795605] (imputed)	N
20	rs8077276	17	61545779	rs6504163	2018-07-20	29777097	Marioni RE	2018-05-18	Transl Psychiatry	www.ncbi.nlm.nih.gov/pubmed/29777097	GWAS on family history of Alzheimer's disease.	Family history of Alzheimer's disease	up to 42,034 British ancestry individuals with parental history of Alzheimer's disease, at least 272,244 European ancestry individuals with no parental history of Alzheimer's disease	NA	17q23.3	NR	CYB561 - PPIAP55	ENSG00000008283	ENSG00000228979		22064	3186	rs6504163-?	rs6504163	0	6504163	intergenic_variant	1	NR	7e-07	6.1549		NA		Affymetrix [7795605] (imputed)	N
20	rs8077276	17	61547562	rs8077276	2019-02-08	30595370	Kichaev G	2018-12-27	Am J Hum Genet	www.ncbi.nlm.nih.gov/pubmed/30595370	Leveraging Polygenic Functional Enrichment to Improve GWAS Power.	Systolic blood pressure	approximately 422,000 European ancestry individuals	NA	17q23.3		CYB561 - PPIAP55	ENSG00000008283	ENSG00000228979		23847	1403	rs8077276-?	rs8077276	0	8077276	regulatory_region_variant	1	NR	1e-13	13		NA		NR [~ 8900000] (imputed)	N
20	rs8077276	17	61548476	rs4968782	2015-06-20	25340798	Kauwe JS	2014-10-23	PLoS Genet	www.ncbi.nlm.nih.gov/pubmed/25340798	Genome-wide association study of CSF levels of 59 alzheimer's disease candidate proteins: significant associations with proteins involved in amyloid processing and inflammation.	Cerebrospinal fluid levels of Alzheimer's disease-related proteins	574 individuals	NA	17q23.3	CYB561, ACE	CYB561 - PPIAP55	ENSG00000008283	ENSG00000228979		24761	489	rs4968782-G	rs4968782	0	4968782	intergenic_variant	1	NR	4e-12	11.3979	(Angiotensin-converting enzyme)	NA		Illumina [5815690] (imputed)	N
20	rs8077276	17	61548476	rs4968782	2018-09-05	29455858	Sung YJ	2018-02-15	Am J Hum Genet	www.ncbi.nlm.nih.gov/pubmed/29455858	A Large-Scale Multi-ancestry Genome-wide Study Accounting for Smoking Behavior Identifies Multiple Significant Loci for Blood Pressure.	Systolic blood pressure x smoking status (current vs non-current) interaction (2df test)	14,607 European ancestry current smokers, 65,935 European ancestry former and never smokers, 5,545 African ancestry current smokers, 21,571 African ancestry former and never smokers, 2,465 Asian ancestry current smokers, 10,973 Asian ancestry former and never smokers, 1,068 Hispanic current smokers, 7,737 Hispanic former and never smokers	48,198 European ancestry current smokers, 251,872 European ancestry former and never smokers, 1,971 African ancestry current smokers, 5,814 African ancestry former and never smokers, 29,485 Asian ancestry current smokers, 119,447 Asian ancestry former and never smokers, 3,737 Hispanic current smokers, 14,199 Hispanic former and never smokers	17q23.3	ACE	CYB561 - PPIAP55	ENSG00000008283	ENSG00000228979		24761	489	rs4968782-?	rs4968782	0	4968782	intergenic_variant	1	NR	8e-15	14.0969		NA		Affymetrix, Illumina [18800000] (imputed)	N
20	rs8077276	17	61548476	rs4968782	2018-09-05	29455858	Sung YJ	2018-02-15	Am J Hum Genet	www.ncbi.nlm.nih.gov/pubmed/29455858	A Large-Scale Multi-ancestry Genome-wide Study Accounting for Smoking Behavior Identifies Multiple Significant Loci for Blood Pressure.	Diastolic blood pressure x smoking status (current vs non-current) interaction (2df test)	14,607 European ancestry current smokers, 65,935 European ancestry former and never smokers, 5,545 African ancestry current smokers, 21,571 African ancestry former and never smokers, 2,465 Asian ancestry current smokers, 10,973 Asian ancestry former and never smokers, 1,068 Hispanic current smokers, 7,737 Hispanic former and never smokers	48,198 European ancestry current smokers, 251,872 European ancestry former and never smokers, 1,971 African ancestry current smokers, 5,814 African ancestry former and never smokers, 29,485 Asian ancestry current smokers, 119,447 Asian ancestry former and never smokers, 3,737 Hispanic current smokers, 14,199 Hispanic former and never smokers	17q23.3	ACE	CYB561 - PPIAP55	ENSG00000008283	ENSG00000228979		24761	489	rs4968782-?	rs4968782	0	4968782	intergenic_variant	1	NR	3e-16	15.5229		NA		Affymetrix, Illumina [18800000] (imputed)	N
20	rs8077276	17	61548476	rs4968782	2018-09-05	29455858	Sung YJ	2018-02-15	Am J Hum Genet	www.ncbi.nlm.nih.gov/pubmed/29455858	A Large-Scale Multi-ancestry Genome-wide Study Accounting for Smoking Behavior Identifies Multiple Significant Loci for Blood Pressure.	Diastolic blood pressure x smoking status (ever vs never) interaction (2df test)	43,016 European ancestry ever smokers, 37,535 European ancestry never smokers, 12,693 African ancestry ever smokers, 13,121 African ancestry never smokers, 4,142 Asian ancestry ever smokers, 9,296 Asian ancestry never smokers, 3,228 Hispanic ever smokers, 5,577 Hispanic never smokers	139,127 European ancestry ever smokers, 145,914 European ancestry never smokers, 3,105 African ancestry ever smokers, 3,075 African ancestry never smokers, 70,335 Asian ancestry ever smokers, 78,597 Asian ancestry never smokers, 6,810 Hispanic ever smokers, 11,133 Hispanic never smokers	17q23.3	ACE	CYB561 - PPIAP55	ENSG00000008283	ENSG00000228979		24761	489	rs4968782-?	rs4968782	0	4968782	intergenic_variant	1	NR	7e-16	15.1549		NA		Affymetrix, Illumina [18800000] (imputed)	N
20	rs8077276	17	61548476	rs4968782	2018-09-05	29455858	Sung YJ	2018-02-15	Am J Hum Genet	www.ncbi.nlm.nih.gov/pubmed/29455858	A Large-Scale Multi-ancestry Genome-wide Study Accounting for Smoking Behavior Identifies Multiple Significant Loci for Blood Pressure.	Diastolic blood pressure x smoking status (ever vs never) interaction (2df test)	43,016 European ancestry ever smokers, 37,535 European ancestry never smokers, 12,693 African ancestry ever smokers, 13,121 African ancestry never smokers, 4,142 Asian ancestry ever smokers, 9,296 Asian ancestry never smokers, 3,228 Hispanic ever smokers, 5,577 Hispanic never smokers	139,127 European ancestry ever smokers, 145,914 European ancestry never smokers, 3,105 African ancestry ever smokers, 3,075 African ancestry never smokers, 70,335 Asian ancestry ever smokers, 78,597 Asian ancestry never smokers, 6,810 Hispanic ever smokers, 11,133 Hispanic never smokers	17q23.3	ACE	CYB561 - PPIAP55	ENSG00000008283	ENSG00000228979		24761	489	rs4968782-?	rs4968782	0	4968782	intergenic_variant	1	NR	4e-13	12.3979	(EA)	NA		Affymetrix, Illumina [18800000] (imputed)	N
20	rs8077276	17	61548476	rs4968782	2018-09-05	29455858	Sung YJ	2018-02-15	Am J Hum Genet	www.ncbi.nlm.nih.gov/pubmed/29455858	A Large-Scale Multi-ancestry Genome-wide Study Accounting for Smoking Behavior Identifies Multiple Significant Loci for Blood Pressure.	Diastolic blood pressure x smoking status (current vs non-current) interaction (2df test)	14,607 European ancestry current smokers, 65,935 European ancestry former and never smokers, 5,545 African ancestry current smokers, 21,571 African ancestry former and never smokers, 2,465 Asian ancestry current smokers, 10,973 Asian ancestry former and never smokers, 1,068 Hispanic current smokers, 7,737 Hispanic former and never smokers	48,198 European ancestry current smokers, 251,872 European ancestry former and never smokers, 1,971 African ancestry current smokers, 5,814 African ancestry former and never smokers, 29,485 Asian ancestry current smokers, 119,447 Asian ancestry former and never smokers, 3,737 Hispanic current smokers, 14,199 Hispanic former and never smokers	17q23.3	ACE	CYB561 - PPIAP55	ENSG00000008283	ENSG00000228979		24761	489	rs4968782-?	rs4968782	0	4968782	intergenic_variant	1	NR	3e-14	13.5229	(EA)	NA		Affymetrix, Illumina [18800000] (imputed)	N
20	rs8077276	17	61548476	rs4968782	2018-09-05	29455858	Sung YJ	2018-02-15	Am J Hum Genet	www.ncbi.nlm.nih.gov/pubmed/29455858	A Large-Scale Multi-ancestry Genome-wide Study Accounting for Smoking Behavior Identifies Multiple Significant Loci for Blood Pressure.	Systolic blood pressure x smoking status (ever vs never) interaction (2df test)	43,016 European ancestry ever smokers, 37,535 European ancestry never smokers, 12,693 African ancestry ever smokers, 13,121 African ancestry never smokers, 4,142 Asian ancestry ever smokers, 9,296 Asian ancestry never smokers, 3,228 Hispanic ever smokers, 5,577 Hispanic never smokers	139,127 European ancestry ever smokers, 145,914 European ancestry never smokers, 3,105 African ancestry ever smokers, 3,075 African ancestry never smokers, 70,335 Asian ancestry ever smokers, 78,597 Asian ancestry never smokers, 6,810 Hispanic ever smokers, 11,133 Hispanic never smokers	17q23.3	ACE	CYB561 - PPIAP55	ENSG00000008283	ENSG00000228979		24761	489	rs4968782-?	rs4968782	0	4968782	intergenic_variant	1	NR	6e-14	13.2218		NA		Affymetrix, Illumina [18800000] (imputed)	N
20	rs8077276	17	61548476	rs4968782	2018-09-05	29455858	Sung YJ	2018-02-15	Am J Hum Genet	www.ncbi.nlm.nih.gov/pubmed/29455858	A Large-Scale Multi-ancestry Genome-wide Study Accounting for Smoking Behavior Identifies Multiple Significant Loci for Blood Pressure.	Systolic blood pressure x smoking status (ever vs never) interaction (2df test)	43,016 European ancestry ever smokers, 37,535 European ancestry never smokers, 12,693 African ancestry ever smokers, 13,121 African ancestry never smokers, 4,142 Asian ancestry ever smokers, 9,296 Asian ancestry never smokers, 3,228 Hispanic ever smokers, 5,577 Hispanic never smokers	139,127 European ancestry ever smokers, 145,914 European ancestry never smokers, 3,105 African ancestry ever smokers, 3,075 African ancestry never smokers, 70,335 Asian ancestry ever smokers, 78,597 Asian ancestry never smokers, 6,810 Hispanic ever smokers, 11,133 Hispanic never smokers	17q23.3	ACE	CYB561 - PPIAP55	ENSG00000008283	ENSG00000228979		24761	489	rs4968782-?	rs4968782	0	4968782	intergenic_variant	1	NR	3e-12	11.5229	(EA)	NA		Affymetrix, Illumina [18800000] (imputed)	N
20	rs8077276	17	61548476	rs4968782	2018-09-05	29455858	Sung YJ	2018-02-15	Am J Hum Genet	www.ncbi.nlm.nih.gov/pubmed/29455858	A Large-Scale Multi-ancestry Genome-wide Study Accounting for Smoking Behavior Identifies Multiple Significant Loci for Blood Pressure.	Systolic blood pressure x smoking status (current vs non-current) interaction (2df test)	14,607 European ancestry current smokers, 65,935 European ancestry former and never smokers, 5,545 African ancestry current smokers, 21,571 African ancestry former and never smokers, 2,465 Asian ancestry current smokers, 10,973 Asian ancestry former and never smokers, 1,068 Hispanic current smokers, 7,737 Hispanic former and never smokers	48,198 European ancestry current smokers, 251,872 European ancestry former and never smokers, 1,971 African ancestry current smokers, 5,814 African ancestry former and never smokers, 29,485 Asian ancestry current smokers, 119,447 Asian ancestry former and never smokers, 3,737 Hispanic current smokers, 14,199 Hispanic former and never smokers	17q23.3	ACE	CYB561 - PPIAP55	ENSG00000008283	ENSG00000228979		24761	489	rs4968782-?	rs4968782	0	4968782	intergenic_variant	1		2e-13	12.699	(EA)	NA		Affymetrix, Illumina [18800000] (imputed)	N
20	rs8077276	17	61548918	rs4277405	2018-10-18	29912962	Feitosa MF	2018-06-18	PLoS One	www.ncbi.nlm.nih.gov/pubmed/29912962	Novel genetic associations for blood pressure identified via gene-alcohol interaction in up to 570K individuals across multiple ancestries.	Systolic blood pressure x alcohol consumption interaction (2df test)	63,608 European ancestry drinkers, 10,193 African American or Afro-Caribbean heavy drinkers, 2,441 Asian ancestry drinkers, 5,084 Hispanic or Latin American drinkers, 27,494 European ancestry non-drinkers, 11,224 African American or Afro-Caribbean non-drinkers, 9,924 Asian ancestry non-drinkers, 3,387 Hispanic or Latin American non-drinkers	238,002 European ancestry drinkers, 2,280 African American drinkers, 54,081 Asian ancestry drinkers, 6,452 Hispanic drinkers, 43,316 European ancestry non-drinkers, 2,761 African American non-drinkers, 86,945 Asian ancestry non-drinkers, 6,925 Hispanic non-drinkers	17q23.3	ACE	CYB561 - PPIAP55	ENSG00000008283	ENSG00000228979		25203	47	rs4277405-T	rs4277405	0	4277405	intergenic_variant	1	0.62	2e-12	11.699	(EA)	NA		Affymetrix, Illumina [up to 39321347] (imputed)	N
20	rs8077276	17	61548918	rs4277405	2018-08-29	29912962	Feitosa MF	2018-06-18	PLoS One	www.ncbi.nlm.nih.gov/pubmed/29912962	Novel genetic associations for blood pressure identified via gene-alcohol interaction in up to 570K individuals across multiple ancestries.	Diastolic blood pressure x alcohol consumption interaction (2df test)	63,607 European ancestry drinkers, 10,193 African American or Afro-Caribbean drinkers, 2,441 Asian ancestry drinkers, 5,084 Hispanic or Latin American drinkers, 27,492 European ancestry non-drinkers, 11,223 African American or Afro-Caribbean non-drinkers, 9,924 Asian ancestry non-drinkers, 3,387 Hispanic or Latin American non-drinkers	238,058 European ancestry drinkers, 2,280 African American drinkers, 54,081 Asian ancestry drinkers, 6,448 Hispanic drinkers, 43,318 European ancestry non-drinkers, 2,761 African American non-drinkers, 86,943 Asian ancestry non-drinkers, 6,923 Hispanic non-drinkers	17q23.3	ACE	CYB561 - PPIAP55	ENSG00000008283	ENSG00000228979		25203	47	rs4277405-T	rs4277405	0	4277405	intergenic_variant	1	0.62	1e-12	12	(EA)	NA		Affymetrix, Illumina [up to 39321347] (imputed)	N
20	rs8077276	17	61548918	rs4277405	2019-06-21	31015401	Wu Y	2019-04-23	Nat Commun	www.ncbi.nlm.nih.gov/pubmed/31015401	Genome-wide association study of medication-use and associated disease in the UK Biobank.	Medication use (agents acting on the renin-angiotensin system)	62,752 European ancestry cases, 174,778 European ancestry controls	NA	17q23.3	ACE	CYB561 - PPIAP55	ENSG00000008283	ENSG00000228979		25203	47	rs4277405-C	rs4277405	0	4277405	intergenic_variant	1	0.375555	7e-20	19.1549		0.0568694	[0.045-0.069] unit increase	Affymetrix [7288503] (imputed)	N
20	rs8077276	17	61548918	rs4277405	2019-02-08	30595370	Kichaev G	2018-12-27	Am J Hum Genet	www.ncbi.nlm.nih.gov/pubmed/30595370	Leveraging Polygenic Functional Enrichment to Improve GWAS Power.	Cardiovascular disease	approximately 459,000 European ancestry individuals	NA	17q23.3		CYB561 - PPIAP55	ENSG00000008283	ENSG00000228979		25203	47	rs4277405-?	rs4277405	0	4277405	intergenic_variant	1	NR	7e-25	24.1549		NA		NR [~ 8900000] (imputed)	N
20	rs8077276	17	61548948	rs4459609	2017-09-22	28739976	Wain LV	2017-07-24	Hypertension	www.ncbi.nlm.nih.gov/pubmed/28739976	Novel Blood Pressure Locus and Gene Discovery Using Genome-Wide Association Study and Expression Data Sets From Blood and the Kidney.	Diastolic blood pressure	150,134 European ancestry individuals	87,359 European ancestry individuals, 140,886 European and unknown ancestry individuals	17q23.3	CYB561, ACE	CYB561 - PPIAP55	ENSG00000008283	ENSG00000228979		25233	17	rs4459609-A	rs4459609	0	4459609	intergenic_variant	1	0.613	2e-07	6.69897	(EA, initial)	0.237	[0.15-0.33] unit decrease	Affymetrix, Illumina, Perlegen [7994604] (imputed)	N
20	rs8077276	17	61548948	rs4459609	2017-09-22	28739976	Wain LV	2017-07-24	Hypertension	www.ncbi.nlm.nih.gov/pubmed/28739976	Novel Blood Pressure Locus and Gene Discovery Using Genome-Wide Association Study and Expression Data Sets From Blood and the Kidney.	Diastolic blood pressure	150,134 European ancestry individuals	87,359 European ancestry individuals, 140,886 European and unknown ancestry individuals	17q23.3	CYB561, ACE	CYB561 - PPIAP55	ENSG00000008283	ENSG00000228979		25233	17	rs4459609-A	rs4459609	0	4459609	intergenic_variant	1	0.613	2e-14	13.699		0.198	[0.15-0.25] unit decrease	Affymetrix, Illumina, Perlegen [7994604] (imputed)	N
20	rs8077276	17	61554194	rs4291	2019-03-07	30578418	Giri A	2018-12-21	Nat Genet	www.ncbi.nlm.nih.gov/pubmed/30578418	Trans-ethnic association study of blood pressure determinants in over 750,000 individuals.	Systolic blood pressure	365,998 European ancestry individuals, 63,490 African ancestry individuals, 22,802 Hispanic individuals, 4,792 Asian ancestry individuals, 2,695 Native American ancestry individuals	299,024 European ancestry individuals, 17,277 individuals	17q23.3	ACE	PPIAP55 - ACE	ENSG00000228979	ENSG00000159640		4740	228	rs4291-T	rs4291	0	4291	regulatory_region_variant	1	0.629	1e-09	9		0.2063	[0.14-0.27] mmHg decrease	Affymetrix [NR] (imputed)	N
20	rs8077276	17	61556298	rs4295	2019-02-10	27841878	Hoffmann TJ	2016-11-14	Nat Genet	www.ncbi.nlm.nih.gov/pubmed/27841878	Genome-wide association analyses using electronic health records identify new loci influencing blood pressure variation.	Diastolic blood pressure	295,529 European ancestry individuals, 8,231 Latino individuals, 3,058 African American individuals, 2,029 African British individuals, 7,701 East Asian ancestry individuals, 2,735 South Asian ancestry individuals, 1,979 mixed and unknown ancestry individuals	NA	17q23.3	ACE	ACE			ENSG00000159640	NA	NA	rs4295-C	rs4295	0	4295	intron_variant	0		4e-08	7.39794		0.14	unit increase	Affymetrix [at least 2696785] (imputed)	N
20	rs8077276	17	61556298	rs4295	2019-02-10	27841878	Hoffmann TJ	2016-11-14	Nat Genet	www.ncbi.nlm.nih.gov/pubmed/27841878	Genome-wide association analyses using electronic health records identify new loci influencing blood pressure variation.	Systolic blood pressure	295,529 European ancestry individuals, 8,231 Latino individuals, 3,058 African American individuals, 2,029 African British individuals, 7,701 East Asian ancestry individuals, 2,735 South Asian ancestry individuals, 1,979 mixed and unknown ancestry individuals	NA	17q23.3	ACE	ACE			ENSG00000159640	NA	NA	rs4295-C	rs4295	0	4295	intron_variant	0		1e-08	8		0.24	unit increase	Affymetrix [at least 2696785] (imputed)	N
20	rs8077276	17	61558229	rs4305	2019-06-21	31015401	Wu Y	2019-04-23	Nat Commun	www.ncbi.nlm.nih.gov/pubmed/31015401	Genome-wide association study of medication-use and associated disease in the UK Biobank.	Medication use (calcium channel blockers)	31,904 European ancestry cases, 172,474 European ancestry controls	NA	17q23.3	ACE	ACE			ENSG00000159640	NA	NA	rs4305-A	rs4305	0	4305	intron_variant	0	0.444171	3e-13	12.5229		0.0597489	[0.044-0.076] unit increase	Affymetrix [7288503] (imputed)	N
20	rs8077276	17	61559625	rs4308	2017-07-01	28135244	Warren HR	2017-01-30	Nat Genet	www.ncbi.nlm.nih.gov/pubmed/28135244	Genome-wide association analysis identifies novel blood pressure loci and offers biological insights into cardiovascular risk.	Diastolic blood pressure	140,886 European ancestry individuals	190,318 European ancestry individuals	17q23.3	ACE	ACE			ENSG00000159640	NA	NA	rs4308-A	rs4308	0	4308	intron_variant	0	0.37	7e-14	13.1549		0.213	[0.15-0.27] unit increase	Affymetrix [~ 9800000] (imputed)	N
20	rs8077276	17	61559625	rs4308	2021-03-22	33541420	Bone WP	2021-02-04	Alzheimers Res Ther	www.ncbi.nlm.nih.gov/pubmed/33541420	Multi-trait association studies discover pleiotropic loci between Alzheimer's disease and cardiometabolic traits.	Alzheimer's disease or diastolic blood pressure (pleiotropy)	1,006,863 individuals with diastolic blood pressure measurements, 71,880 Alzheimer's disease cases, 383,378 controls	NA	17q23.3		ACE			ENSG00000159640	NA	NA	rs4308-G	rs4308	0	4308	intron_variant	0	0.63	7e-15	14.1549		NA		NR [NR]	N
20	rs8077276	17	61559625	rs4308	2021-03-22	33541420	Bone WP	2021-02-04	Alzheimers Res Ther	www.ncbi.nlm.nih.gov/pubmed/33541420	Multi-trait association studies discover pleiotropic loci between Alzheimer's disease and cardiometabolic traits.	Alzheimer's disease or systolic blood pressure (pleiotropy)	1,006,863 individuals with systolic blood pressure measurements, 71,880 Alzheimer's disease cases, 383,378 controls	NA	17q23.3		ACE			ENSG00000159640	NA	NA	rs4308-G	rs4308	0	4308	intron_variant	0	0.63	8e-15	14.0969		NA		NR [NR]	N
20	rs4311	17	61560763	rs4311	2018-07-20	29777097	Marioni RE	2018-05-18	Transl Psychiatry	www.ncbi.nlm.nih.gov/pubmed/29777097	GWAS on family history of Alzheimer's disease.	Alzheimer's disease or family history of Alzheimer's disease	up to 42,034 British ancestry individuals with parental history of Alzheimer's disease, at least 272,244 British ancestry individuals with no parental history of Alzheimer's disease, 25,580 Alzheimer's disease cases, 48,466 controls	NA	17q23.3	NR	ACE			ENSG00000159640	NA	NA	rs4311-?	rs4311	0	4311	intron_variant	0	NR	5e-08	7.30103		NA		Affymetrix [7795605] (imputed)	N
20	rs4311	17	61560763	rs4311	2021-02-19	33589840	Schwartzentruber J	2021-02-15	Nat Genet	www.ncbi.nlm.nih.gov/pubmed/33589840	Genome-wide meta-analysis, fine-mapping and integrative prioritization implicate new Alzheimer's disease risk genes.	Alzheimer's disease or family history of Alzheimer's disease	472,868 European ancestry individuals	NA	17q23.3	ACE	ACE			ENSG00000159640	NA	NA	rs4311-?	rs4311	0	4311	intron_variant	0	NR	1e-08	8		0.0542811	unit decrease	NR [10687077] (imputed)	N
20	rs4311	17	61563200	rs4325	2018-09-12	23093944	Krumsiek J	2012-10-18	PLoS Genet	www.ncbi.nlm.nih.gov/pubmed/23093944	Mining the unknown: a systems approach to metabolite identification combining genetic and metabolic information.	Serum metabolite levels	1,678 European ancestry individuals	NA	17q23.3	ACE	ACE			ENSG00000159640	NA	NA	rs4325-?	rs4325	0	4325	intron_variant	0	NR	1e-11	11	(aspartylphenylalanine)	0.06079	[NR] unit decrease	Affymetrix [655658]	N
20	rs4311	17	61563200	rs4325	2018-09-12	23093944	Krumsiek J	2012-10-18	PLoS Genet	www.ncbi.nlm.nih.gov/pubmed/23093944	Mining the unknown: a systems approach to metabolite identification combining genetic and metabolic information.	Serum metabolite levels	1,678 European ancestry individuals	NA	17q23.3	ACE	ACE			ENSG00000159640	NA	NA	rs4325-?	rs4325	0	4325	intron_variant	0	NR	3e-12	11.5229	(X-14304)	0.05359	[NR] unit decrease	Affymetrix [655658]	N
20	rs4311	17	61563200	rs4325	2020-09-14	32541925	Vujkovic M	2020-06-15	Nat Genet	www.ncbi.nlm.nih.gov/pubmed/32541925	Discovery of 318 new risk loci for type 2 diabetes and related vascular outcomes among 1.4 million participants in a multi-ancestry meta-analysis.	Type 2 diabetes	148,726 European ancestry cases, 965,732 European ancestry controls	NA	17q23.3	NR	ACE			ENSG00000159640	NA	NA	rs4325-C	rs4325	0	4325	intron_variant	0	0.5388	7e-14	13.1549		0.0346	[0.026-0.044] unit increase	Affymetrix, Illumina [1198787] (imputed)	N
20	rs4311	17	61563458	rs4329	2012-02-24	21886157	Suhre K	2011-08-31	Nature	www.ncbi.nlm.nih.gov/pubmed/21886157	Human metabolic individuality in biomedical and pharmaceutical research.	Metabolic traits	2,820 European ancestry individuals	NA	17q23.3	ACE	ACE			ENSG00000159640	NA	NA	rs4329-G	rs4329	0	4329	intron_variant	0	0.465	8e-20	19.0969	(aspartylphenylalanine)	0.134	[NR] unit decrease	Affymetrix, Illumina [534665]	N
20	rs4311	17	61565025	rs4335	2020-09-14	32541925	Vujkovic M	2020-06-15	Nat Genet	www.ncbi.nlm.nih.gov/pubmed/32541925	Discovery of 318 new risk loci for type 2 diabetes and related vascular outcomes among 1.4 million participants in a multi-ancestry meta-analysis.	Type 2 diabetes	148,726 European ancestry cases, 24,646 African American cases, 8,616 Hispanic cases, 46,511 Asian ancestry cases, 965,732 European ancestry controls, 31,446 African American controls, 11,829 Hispanic controls, 169,776 Asian ancestry controls	NA	17q23.3	NR	ACE			ENSG00000159640	NA	NA	rs4335-G	rs4335	0	4335	intron_variant	0	0.4783	1e-15	15		0.0304	[0.023-0.038] unit increase	Affymetrix, Illumina [at least 945603] (imputed)	N
20	rs4311	17	61566031	rs4343	2010-02-02	20066004	Chung CM	2010-01-12	Pharmacogenomics J	www.ncbi.nlm.nih.gov/pubmed/20066004	A genome-wide association study identifies new loci for ACE activity: potential implications for response to ACE inhibitor.	Angiotensin-converting enzyme activity	400 Han Chinese ancestry hypertensive cases	623 Han Chinese ancestry hypertensive cases	17q23.3	ACE	ACE			ENSG00000159640	NA	NA	rs4343-G	rs4343	0	4343	synonymous_variant	0	0.31	3e-25	24.5229		16.2	[NR] % variance	Illumina [~ 550000]	N
20	rs4311	17	61566031	rs4343	2014-12-10	24816252	Shin SY	2014-05-11	Nat Genet	www.ncbi.nlm.nih.gov/pubmed/24816252	An atlas of genetic influences on human blood metabolites.	Blood metabolite ratios	Up to 5,591 European ancestry individuals	Up to 1,767 European ancestry individuals	17q23.3	ACE	ACE			ENSG00000159640	NA	NA	rs4343-A	rs4343	0	4343	synonymous_variant	0	0.47	1e-37	37	(aspartylphenylalanine/X-14450--phenylalanylleucine)	0.059	[0.049-0.069] unit decrease	Affymetrix, Illumina [2100000] (imputed)	N
20	rs4311	17	61566031	rs4343	2014-11-01	24625756	Yu B	2014-03-13	PLoS Genet	www.ncbi.nlm.nih.gov/pubmed/24625756	Genetic determinants influencing human serum metabolome among African Americans.	Serum metabolite levels	1,260 African American individuals	NA	17q23.3	ACE	ACE			ENSG00000159640	NA	NA	rs4343-G	rs4343	0	4343	synonymous_variant	0	0.25	9e-25	24.0458	(Aspartylphenylalanine)	0.22	[NR] unit increase	Affymetrix [2341704] (imputed)	N
20	rs4311	17	61566031	rs4343	2014-11-01	24625756	Yu B	2014-03-13	PLoS Genet	www.ncbi.nlm.nih.gov/pubmed/24625756	Genetic determinants influencing human serum metabolome among African Americans.	Serum metabolite levels	1,260 African American individuals	NA	17q23.3	ACE	ACE			ENSG00000159640	NA	NA	rs4343-A	rs4343	0	4343	synonymous_variant	0	0.75	1e-18	18	([H]HWESASLLR[OH])	0.35	[NR] unit increase	Affymetrix [2341704] (imputed)	N
20	rs4311	17	61566031	rs4343	2014-11-01	24625756	Yu B	2014-03-13	PLoS Genet	www.ncbi.nlm.nih.gov/pubmed/24625756	Genetic determinants influencing human serum metabolome among African Americans.	Serum metabolite levels	1,260 African American individuals	NA	17q23.3	ACE	ACE			ENSG00000159640	NA	NA	rs4343-G	rs4343	0	4343	synonymous_variant	0	0.42	8e-14	13.0969	(Threonylphenylalanine)	0.21	[NR] unit increase	Affymetrix [2341704] (imputed)	N
20	rs4311	17	61566031	rs4343	2018-09-12	23093944	Krumsiek J	2012-10-18	PLoS Genet	www.ncbi.nlm.nih.gov/pubmed/23093944	Mining the unknown: a systems approach to metabolite identification combining genetic and metabolic information.	Serum metabolite levels	1,678 European ancestry individuals	NA	17q23.3	ACE	ACE			ENSG00000159640	NA	NA	rs4343-?	rs4343	0	4343	synonymous_variant	0	NR	1e-16	16	(X-14189)	0.05975	[NR] unit decrease	Affymetrix [655658]	N
20	rs4311	17	61566031	rs4343	2021-07-09	33031748	Feofanova EV	2020-10-01	Am J Hum Genet	www.ncbi.nlm.nih.gov/pubmed/33031748	A Genome-wide Association Study Discovers 46 Loci of the Human Metabolome in the Hispanic Community Health Study/Study of Latinos.	Serum metabolite levels	3,926 Hispanic/Latino individuals	NA	17q23.3	ACE	ACE			ENSG00000159640	NA	NA	rs4343-G	rs4343	0	4343	synonymous_variant	0	0.427152	2e-41	40.699	(leucylalanine)	0.304	[0.26-0.35] unit increase	Illumina [13039987] (imputed)	N
20	rs4311	17	61566724	rs4344	2018-11-16	30072576	Emilsson V	2018-08-02	Science	www.ncbi.nlm.nih.gov/pubmed/30072576	Co-regulatory networks of human serum proteins link genetics to disease.	Blood protein levels	3,200 European ancestry individuals	NA	17q23.3	ACE	ACE			ENSG00000159640	NA	NA	rs4344-A	rs4344	0	4344	intron_variant	0	0.49875	9e-136	135.046	(ACE, 10714_7_3)	0.583281	[0.54-0.63] unit decrease	Illumina [> 1000000] (imputed)	N
20	rs4311	17	61569732	rs4351	2014-12-10	24816252	Shin SY	2014-05-11	Nat Genet	www.ncbi.nlm.nih.gov/pubmed/24816252	An atlas of genetic influences on human blood metabolites.	Blood metabolite levels	7,824 European ancestry individuals	NA	17q23.3	ACE	ACE			ENSG00000159640	NA	NA	rs4351-A	rs4351	0	4351	intron_variant	0	0.48	4e-22	21.3979	(X-14189--leucylalanine)	0.058	[0.046-0.07] unit decrease	Affymetrix, Illumina [2100000] (imputed)	N
20	rs4311	17	61569732	rs4351	2014-12-10	24816252	Shin SY	2014-05-11	Nat Genet	www.ncbi.nlm.nih.gov/pubmed/24816252	An atlas of genetic influences on human blood metabolites.	Blood metabolite levels	7,824 European ancestry individuals	NA	17q23.3	ACE	ACE			ENSG00000159640	NA	NA	rs4351-A	rs4351	0	4351	intron_variant	0	0.48	1e-19	19	(aspartylphenylalanine)	0.046	[0.036-0.056] unit decrease	Affymetrix, Illumina [2100000] (imputed)	N
20	rs4311	17	61569732	rs4351	2014-12-10	24816252	Shin SY	2014-05-11	Nat Genet	www.ncbi.nlm.nih.gov/pubmed/24816252	An atlas of genetic influences on human blood metabolites.	Blood metabolite levels	7,824 European ancestry individuals	NA	17q23.3	ACE	ACE			ENSG00000159640	NA	NA	rs4351-A	rs4351	0	4351	intron_variant	0	0.46	3e-17	16.5229	(X-14304--leucylalanine)	0.053	[0.041-0.065] unit decrease	Affymetrix, Illumina [2100000] (imputed)	N
20	rs4311	17	61569732	rs4351	2014-12-10	24816252	Shin SY	2014-05-11	Nat Genet	www.ncbi.nlm.nih.gov/pubmed/24816252	An atlas of genetic influences on human blood metabolites.	Blood metabolite levels	7,824 European ancestry individuals	NA	17q23.3	ACE	ACE			ENSG00000159640	NA	NA	rs4351-A	rs4351	0	4351	intron_variant	0	0.47	1e-14	14	(X-14205--alpha-glutamyltyrosine)	0.044	[0.032-0.056] unit decrease	Affymetrix, Illumina [2100000] (imputed)	N
20	rs4311	17	61569732	rs4351	2013-03-22	23281178	Hong MG	2013-03-01	Hum Mutat	www.ncbi.nlm.nih.gov/pubmed/23281178	A genome-wide assessment of variability in human serum metabolism.	Metabolite levels	214 European ancestry prostate cancer cases, 188 European ancestry controls	489 European ancestry prostate cancer cases	17q23.3	ACE	ACE			ENSG00000159640	NA	NA	rs4351-A	rs4351	0	4351	intron_variant	0	NR	9e-13	12.0458	(Unknown)	NA		Affymetrix [333722]	N
20	rs4311	17	61569732	rs4351	2018-09-12	23093944	Krumsiek J	2012-10-18	PLoS Genet	www.ncbi.nlm.nih.gov/pubmed/23093944	Mining the unknown: a systems approach to metabolite identification combining genetic and metabolic information.	Serum metabolite levels	1,678 European ancestry individuals	NA	17q23.3	ACE	ACE			ENSG00000159640	NA	NA	rs4351-?	rs4351	0	4351	intron_variant	0	NR	4e-14	13.3979	(X-14205)	0.04795	[NR] unit decrease	Affymetrix [655658]	N
20	rs4311	17	61569732	rs4351	2018-09-12	23093944	Krumsiek J	2012-10-18	PLoS Genet	www.ncbi.nlm.nih.gov/pubmed/23093944	Mining the unknown: a systems approach to metabolite identification combining genetic and metabolic information.	Serum metabolite levels	1,678 European ancestry individuals	NA	17q23.3	ACE	ACE			ENSG00000159640	NA	NA	rs4351-?	rs4351	0	4351	intron_variant	0	NR	5e-15	14.301	(X-14208)	0.05775	[NR] unit decrease	Affymetrix [655658]	N
20	rs4311	17	61573761	rs4362	2014-12-10	24816252	Shin SY	2014-05-11	Nat Genet	www.ncbi.nlm.nih.gov/pubmed/24816252	An atlas of genetic influences on human blood metabolites.	Blood metabolite levels	7,824 European ancestry individuals	NA	17q23.3	ACE	ACE			ENSG00000159640	NA	NA	rs4362-T	rs4362	0	4362	missense_variant	0	0.53	1e-21	21	(X-14208--phenylalanylserine)	0.061	[0.049-0.073] unit increase	Affymetrix, Illumina [2100000] (imputed)	N
21	rs111278892	19	1039323	rs111278892	2019-03-18	30617256	Jansen IE	2019-01-07	Nat Genet	www.ncbi.nlm.nih.gov/pubmed/30617256	Genome-wide meta-analysis identifies new loci and functional pathways influencing Alzheimer's disease risk.	Alzheimer's disease or family history of Alzheimer's disease	24,087 European ancestry late-onset Alzheimer's disease cases, 47,793 European ancestry individuals with family history of Alzheimer's disease, 383,378 European ancestry controls	NA	19p13.3	ABCA7	CNN2 - ABCA7	ENSG00000064666	ENSG00000064687		256	673	rs111278892-G	rs111278892	0	111278892	regulatory_region_variant	1	0.161	8e-11	10.0969		6.5	NR z-unit increase	Affymetrix, Illumina [up to 10847151] (imputed)	N
21	rs3795065	19	1039444	rs3795065	2018-07-20	29777097	Marioni RE	2018-05-18	Transl Psychiatry	www.ncbi.nlm.nih.gov/pubmed/29777097	GWAS on family history of Alzheimer's disease.	Alzheimer's disease or family history of Alzheimer's disease	up to 42,034 British ancestry individuals with parental history of Alzheimer's disease, at least 272,244 British ancestry individuals with no parental history of Alzheimer's disease, 25,580 Alzheimer's disease cases, 48,466 controls	NA	19p13.3	NR	CNN2 - ABCA7	ENSG00000064666	ENSG00000064687		377	552	rs3795065-?	rs3795065	0	3795065	regulatory_region_variant	1	NR	5e-08	7.30103		NA		Affymetrix [7795605] (imputed)	N
21	rs3752231	19	1043638	rs3752231	2018-07-20	29777097	Marioni RE	2018-05-18	Transl Psychiatry	www.ncbi.nlm.nih.gov/pubmed/29777097	GWAS on family history of Alzheimer's disease.	Alzheimer's disease or family history of Alzheimer's disease	up to 42,034 British ancestry individuals with parental history of Alzheimer's disease, at least 272,244 British ancestry individuals with no parental history of Alzheimer's disease, 25,580 Alzheimer's disease cases, 48,466 controls	NA	19p13.3	NR	ABCA7			ENSG00000064687	NA	NA	rs3752231-?	rs3752231	0	3752231	intron_variant	0	NR	6e-11	10.2218		NA		Affymetrix [7795605] (imputed)	N
21	rs4147910	19	1046520	rs3764650	2011-05-02	21460840	Hollingworth P	2011-04-03	Nat Genet	www.ncbi.nlm.nih.gov/pubmed/21460840	Common variants at ABCA7, MS4A6A/MS4A4E, EPHA1, CD33 and CD2AP are associated with Alzheimer's disease.	Alzheimer's disease	6,688 European ancestry cases, 13,685 European ancestry controls	13,182 European ancestry cases, 26,161 European ancestry controls	19p13.3	ABCA7	ABCA7			ENSG00000064687	NA	NA	rs3764650-?	rs3764650	0	3764650	intron_variant	0	0.1	5e-17	16.301		1.23	[1.18-1.30]	Affymetrix, Illumina [496763]	N
21	rs12151021	19	1050874	rs12151021	2018-07-28	29403010	Kanai M	2018-02-05	Nat Genet	www.ncbi.nlm.nih.gov/pubmed/29403010	Genetic analysis of quantitative traits in the Japanese population links cell types to complex human diseases.	Mean corpuscular hemoglobin concentration	108,728 Japanese ancestry individuals	NA	19p13.3	ABCA7	ABCA7			ENSG00000064687	NA	NA	rs12151021-?	rs12151021	0	12151021	intron_variant	0	NR	2e-11	10.699		0.03013	[0.021-0.039] unit increase novel	Illumina [6108953] (imputed)	N
21	rs12151021	19	1050874	rs12151021	2020-09-21	32888493	Chen MH	2020-09-01	Cell	www.ncbi.nlm.nih.gov/pubmed/32888493	Trans-ethnic and Ancestry-Specific Blood-Cell Genetics in 746,667 Individuals from 5 Global Populations.	Mean corpuscular hemoglobin concentration	491,553 European ancestry individuals	NA	19p13.3	NR	ABCA7			ENSG00000064687	NA	NA	rs12151021-G	rs12151021	0	12151021	intron_variant	0	0.675192	4e-22	21.3979		0.020895	[0.017-0.025] SD unit increase	Affymetrix, Illumina [50282193] (imputed)	N
21	rs12151021	19	1050874	rs12151021	2020-09-21	32888493	Chen MH	2020-09-01	Cell	www.ncbi.nlm.nih.gov/pubmed/32888493	Trans-ethnic and Ancestry-Specific Blood-Cell Genetics in 746,667 Individuals from 5 Global Populations.	Mean corpuscular hemoglobin concentration	126,151 East Asian ancestry individuals	NA	19p13.3	NR	ABCA7			ENSG00000064687	NA	NA	rs12151021-A	rs12151021	0	12151021	intron_variant	0	0.547794	5e-18	17.301		0.035398	[0.027-0.043] SD units decrease	Affymetrix, Illumina [16289083] (imputed)	N
21	rs12151021	19	1050874	rs12151021	2020-09-21	32888493	Chen MH	2020-09-01	Cell	www.ncbi.nlm.nih.gov/pubmed/32888493	Trans-ethnic and Ancestry-Specific Blood-Cell Genetics in 746,667 Individuals from 5 Global Populations.	Mean corpuscular hemoglobin concentration	642,173 African American or Afro-Caribbean, African ancestry, European ancestry, East Asian ancestry, Hispanic or Latin American and South Asian ancestry individuals	NA	19p13.3	NR	ABCA7			ENSG00000064687	NA	NA	rs12151021-G	rs12151021	0	12151021	intron_variant	0	0.62999	5e-35	34.301		NA		Affymetrix, Illumina [21126107] (imputed)	N
21	rs12151021	19	1050874	rs12151021	2020-09-18	32888494	Vuckovic D	2020-09-01	Cell	www.ncbi.nlm.nih.gov/pubmed/32888494	The Polygenic and Monogenic Basis of Blood Traits and Diseases.	Mean corpuscular hemoglobin concentration	408,112 British individuals	NA	19p13.3	ABCA7	ABCA7			ENSG00000064687	NA	NA	rs12151021-A	rs12151021	0	12151021	intron_variant	0	0.674628	9e-18	17.0458		0.0202847	[0.016-0.025] unit increase	Affymetrix [93095623] (imputed)	N
21	rs12151021	19	1050874	rs12151021	2021-02-19	33589840	Schwartzentruber J	2021-02-15	Nat Genet	www.ncbi.nlm.nih.gov/pubmed/33589840	Genome-wide meta-analysis, fine-mapping and integrative prioritization implicate new Alzheimer's disease risk genes.	Alzheimer's disease or family history of Alzheimer's disease	472,868 European ancestry individuals	NA	19p13.3	ABCA7	ABCA7			ENSG00000064687	NA	NA	rs12151021-?	rs12151021	0	12151021	intron_variant	0	NR	2e-13	12.699		0.0772974	unit increase	NR [10687077] (imputed)	N
21	rs12151021	19	1050874	rs12151021	2020-09-21	32888493	Chen MH	2020-09-01	Cell	www.ncbi.nlm.nih.gov/pubmed/32888493	Trans-ethnic and Ancestry-Specific Blood-Cell Genetics in 746,667 Individuals from 5 Global Populations.	Red cell distribution width	531,774 European ancestry individuals	NA	19p13.3	NR	ABCA7			ENSG00000064687	NA	NA	rs12151021-A	rs12151021	0	12151021	intron_variant	0	0.325074	9e-42	41.0458		0.028772	[0.025-0.033] SD unit increase	Affymetrix, Illumina [49860007] (imputed)	N
21	rs12151021	19	1050874	rs12151021	2020-09-18	32888494	Vuckovic D	2020-09-01	Cell	www.ncbi.nlm.nih.gov/pubmed/32888494	The Polygenic and Monogenic Basis of Blood Traits and Diseases.	Red cell distribution width	408,112 British individuals	NA	19p13.3	ABCA7	ABCA7			ENSG00000064687	NA	NA	rs12151021-G	rs12151021	0	12151021	intron_variant	0	0.67466	4e-37	36.3979		0.0302052	[0.026-0.035] unit decrease	Affymetrix [93095623] (imputed)	N
21	rs12151021	19	1050874	rs12151021	2019-02-08	30595370	Kichaev G	2018-12-27	Am J Hum Genet	www.ncbi.nlm.nih.gov/pubmed/30595370	Leveraging Polygenic Functional Enrichment to Improve GWAS Power.	Red cell distribution width	approximately 445,000 European ancestry individuals	NA	19p13.3		ABCA7			ENSG00000064687	NA	NA	rs12151021-?	rs12151021	0	12151021	intron_variant	0	NR	1e-41	41		NA		NR [~ 8900000] (imputed)	N
21	rs4147929	19	1056492	rs3752246	2020-02-25	31628463	Chai JF	2019-10-19	Hum Mol Genet	www.ncbi.nlm.nih.gov/pubmed/31628463	Associations with metabolites in Chinese suggest new metabolic roles in Alzheimer's and Parkinson's diseases.	Metabolite levels	1,954 Chinese ancestry individuals	NA	19p13.3	ABCA7	ABCA7			ENSG00000064687	NA	NA	rs3752246-C	rs3752246	0	3752246	missense_variant	0	0.6312	1e-09	9	(Hex2Cer d18:1/16:0)	0.0812	[0.055-0.107] unit increase	Illumina [~ 47000000] (imputed)	N
21	rs4147929	19	1056492	rs3752246	2020-02-25	31628463	Chai JF	2019-10-19	Hum Mol Genet	www.ncbi.nlm.nih.gov/pubmed/31628463	Associations with metabolites in Chinese suggest new metabolic roles in Alzheimer's and Parkinson's diseases.	Metabolite levels	1,954 Chinese ancestry individuals	NA	19p13.3	ABCA7	ABCA7			ENSG00000064687	NA	NA	rs3752246-C	rs3752246	0	3752246	missense_variant	0	0.6312	3e-30	29.5229	(Hex2Cer d18:1/24:1)	0.1964	[0.16-0.23] unit increase	Illumina [~ 47000000] (imputed)	N
21	rs4147929	19	1056492	rs3752246	2011-05-24	21460841	Naj AC	2011-04-03	Nat Genet	www.ncbi.nlm.nih.gov/pubmed/21460841	Common variants at MS4A4/MS4A6E, CD2AP, CD33 and EPHA1 are associated with late-onset Alzheimer's disease.	Alzheimer's disease (late onset)	8,309 European ancestry cases, 7,366 European ancestry controls	10,523 European ancestry cases, 28,231 European ancestry controls	19p13.3	ABCA7	ABCA7			ENSG00000064687	NA	NA	rs3752246-G	rs3752246	0	3752246	missense_variant	0	0.19	6e-07	6.22185		1.15	[1.09-1.21]	Affymetrix, Illumina [2324889] (imputed)	N
21	rs4147929	19	1056492	rs3752246	2021-07-09	33031748	Feofanova EV	2020-10-01	Am J Hum Genet	www.ncbi.nlm.nih.gov/pubmed/33031748	A Genome-wide Association Study Discovers 46 Loci of the Human Metabolome in the Hispanic Community Health Study/Study of Latinos.	Serum metabolite levels	3,926 Hispanic/Latino individuals	NA	19p13.3	ABCA7	ABCA7			ENSG00000064687	NA	NA	rs3752246-G	rs3752246	0	3752246	missense_variant	0	0.123917	6e-38	37.2218	(lactosyl-N-nervonoyl-sphingosine (d18:1/24:1)*)	0.45	[0.38-0.52] unit decrease	Illumina [13039987] (imputed)	N
21	rs4147929	19	1056492	rs3752246	2021-07-09	33031748	Feofanova EV	2020-10-01	Am J Hum Genet	www.ncbi.nlm.nih.gov/pubmed/33031748	A Genome-wide Association Study Discovers 46 Loci of the Human Metabolome in the Hispanic Community Health Study/Study of Latinos.	Serum metabolite levels	3,926 Hispanic/Latino individuals	NA	19p13.3	ABCA7	ABCA7			ENSG00000064687	NA	NA	rs3752246-G	rs3752246	0	3752246	missense_variant	0	0.123917	8e-11	10.0969	(lactosyl-N-palmitoyl-sphingosine (d18:1/16:0))	0.226	[0.16-0.29] unit decrease	Illumina [13039987] (imputed)	N
21	rs4147929	19	1056492	rs3752246	2020-09-18	32888494	Vuckovic D	2020-09-01	Cell	www.ncbi.nlm.nih.gov/pubmed/32888494	The Polygenic and Monogenic Basis of Blood Traits and Diseases.	Mean corpuscular volume	408,112 British individuals	NA	19p13.3	ABCA7	ABCA7			ENSG00000064687	NA	NA	rs3752246-C	rs3752246	0	3752246	missense_variant	0	0.823334	2e-15	14.699		0.0219766	[0.017-0.027] unit decrease	Affymetrix [93095623] (imputed)	N
21	rs4147929	19	1056492	rs3752246	2020-09-18	32888494	Vuckovic D	2020-09-01	Cell	www.ncbi.nlm.nih.gov/pubmed/32888494	The Polygenic and Monogenic Basis of Blood Traits and Diseases.	Mean reticulocyte volume	408,112 British individuals	NA	19p13.3	ABCA7	ABCA7			ENSG00000064687	NA	NA	rs3752246-C	rs3752246	0	3752246	missense_variant	0	0.823306	8e-14	13.0969		0.0220635	[0.016-0.028] unit decrease	Affymetrix [93095623] (imputed)	N
21	rs4147929	19	1056492	rs3752246	2019-02-08	30595370	Kichaev G	2018-12-27	Am J Hum Genet	www.ncbi.nlm.nih.gov/pubmed/30595370	Leveraging Polygenic Functional Enrichment to Improve GWAS Power.	Red blood cell count	approximately 445,000 European ancestry individuals	NA	19p13.3		ABCA7			ENSG00000064687	NA	NA	rs3752246-?	rs3752246	0	3752246	missense_variant	0	NR	1e-11	11		NA		NR [~ 8900000] (imputed)	N
21	rs4147929	19	1056492	rs3752246	2020-09-18	32888494	Vuckovic D	2020-09-01	Cell	www.ncbi.nlm.nih.gov/pubmed/32888494	The Polygenic and Monogenic Basis of Blood Traits and Diseases.	Red blood cell count	408,112 British individuals	NA	19p13.3	ABCA7	ABCA7			ENSG00000064687	NA	NA	rs3752246-C	rs3752246	0	3752246	missense_variant	0	0.823342	4e-10	9.39794		0.0180117	[0.012-0.024] unit increase	Affymetrix [93095623] (imputed)	N
21	rs4147929	19	1056492	rs3752246	2020-09-18	32888494	Vuckovic D	2020-09-01	Cell	www.ncbi.nlm.nih.gov/pubmed/32888494	The Polygenic and Monogenic Basis of Blood Traits and Diseases.	Mean spheric corpuscular volume	408,112 British individuals	NA	19p13.3	ABCA7	ABCA7			ENSG00000064687	NA	NA	rs3752246-C	rs3752246	0	3752246	missense_variant	0	0.823349	1e-60	60		0.0478678	[0.042-0.054] unit decrease	Affymetrix [93095623] (imputed)	N
21	rs4147929	19	1063443	rs4147929	2014-04-16	24162737	Lambert JC	2013-10-27	Nat Genet	www.ncbi.nlm.nih.gov/pubmed/24162737	Meta-analysis of 74,046 individuals identifies 11 new susceptibility loci for Alzheimer's disease.	Alzheimer's disease (late onset)	17,008 European ancestry cases, 37,154 European ancestry controls	8,572 European ancestry cases, 11,312 European ancestry controls	19p13.3	ABCA7	ABCA7			ENSG00000064687	NA	NA	rs4147929-A	rs4147929	0	4147929	intron_variant	0	0.19	1e-15	15		1.15	[1.11-1.19]	Illumina [7055881] (imputed)	N
21	rs4147929	19	1063443	rs4147929	2019-11-13	31473137	Moreno-Grau S	2019-08-13	Alzheimers Dement	www.ncbi.nlm.nih.gov/pubmed/31473137	Genome-wide association analysis of dementia and its clinical endophenotypes reveal novel loci associated with Alzheimer's disease and three causality networks: The GR@ACE project.	Alzheimer's disease	4,120 Spanish ancestry cases, 17,008 cases, 3,289 Spanish ancestry controls, 37,154 controls	1,943 Spanish ancestry cases, 8,572 cases, 3,016 Spanish ancestry controls, 11,312 controls	19p13.3	ABCA7	ABCA7			ENSG00000064687	NA	NA	rs4147929-?	rs4147929	0	4147929	intron_variant	0	NR	3e-09	8.52288		1.12	[1.08-1.17]	Affymetrix [up to 7055881] (imputed)	N
21	rs4147929	19	1063443	rs4147929	2018-07-20	29777097	Marioni RE	2018-05-18	Transl Psychiatry	www.ncbi.nlm.nih.gov/pubmed/29777097	GWAS on family history of Alzheimer's disease.	Alzheimer's disease or family history of Alzheimer's disease	up to 42,034 British ancestry individuals with parental history of Alzheimer's disease, at least 272,244 British ancestry individuals with no parental history of Alzheimer's disease, 25,580 Alzheimer's disease cases, 48,466 controls	NA	19p13.3	NR	ABCA7			ENSG00000064687	NA	NA	rs4147929-?	rs4147929	0	4147929	intron_variant	0	NR	3e-08	7.52288		1.04917	[1.03-1.07]	Affymetrix [7795605] (imputed)	N
[truncated: 1,678 more rows]
