# Supplementary material for: Integrated analysis of direct and proxy genome wide association studies highlights polygenicity of Alzheimer’s disease outside of the APOE region
Source: PLoS Genet. 2022 Jun 3;18(6):e1010208. doi: 10.1371/journal.pgen.1010208 (PMC9200312; doi:10.1371/journal.pgen.1010208)
Supplement: S8 Table — (XLSX) [file pgen.1010208.s020.xlsx]

## Sheet: S8_Table
S8 Table. Independent lead SNPs and SNPs tagged within each significant genomic locus for GSEM AD. Nearest gene was defined based on ANNOVAR annotations showing the most deleterious annotation for each of the tagged SNPs. The functional consequence of genetic variation in each SNP was also defined using ANNOVAR. CADD scores describe how deleterious this genetic variation in each of these SNPs is …
GenomicLocus	Independent Significant SNP	Tagged SNP	CHR	BP Position Tagged SNP	Non_effect_allele	Effect_allele	MAF Tagged SNP	P-value Tagged SNP	LD between tagged SNP and independent significant SNP (r2)	Nearest Gene	dist	func	CADD score	RDB score	minChrState
1	rs17617	rs17617	1	207653395	C	A	0.163	9.60834e-11	1	CR2	0	exonic	10.07	5	4
1	rs9429945	rs10566015	1	207659913	C	CTG	0.2008	NA	0.828639	CR2	0	intronic	6.513	NA	4
1	rs9429945	rs2182911	1	207660071	C	T	0.2008	1.59829e-06	0.828639	CR2	0	intronic	1.616	7	4
1	rs9429945	rs2182912	1	207660344	T	A	0.2008	1.70709e-06	0.828639	CR2	0	intronic	4.818	5	4
1	rs9429945	rs4618971	1	207666061	C	T	0.2386	5.619e-06	0.69586	CR2	2820	intergenic	0.025	6	5
1	rs9429945	rs9429780	1	207667190	G	C	0.2386	4.75377e-06	0.69586	CR1	2301	intergenic	5.07	5	5
1	rs9429945	rs9429781	1	207667222	G	T	0.2386	5.50348e-06	0.69586	CR1	2269	intergenic	3.959	6	5
1	rs9429945	rs9429941	1	207667303	T	A	0.2386	4.52533e-06	0.69586	CR1	2188	intergenic	7.554	6	5
1	rs9429945	rs7525170	1	207668447	G	A	0.2008	1.6855e-06	0.828639	CR1	1044	intergenic	1.991	7	5
1	rs9429945	rs4844597	1	207671269	C	T	0.2008	1.32215e-06	0.828639	CR1	0	intronic	0.323	5	1
1	rs9429945	rs4274065	1	207671476	C	T	0.2018	1.93201e-06	0.834988	CR1	0	intronic	3.441	4	1
1	rs9429945	rs7533520	1	207673945	A	G	0.2008	1.27315e-06	0.828639	CR1	0	intronic	2.269	3a	2
1	rs9429945	rs4310446	1	207676604	C	T	0.2038	4.30175e-07	0.898876	CR1	0	intronic	0.269	7	4
1	rs9429945	rs9429945	1	207676768	T	C	0.1998	4.53731e-08	1	CR1	0	intronic	0.636	6	4
1	rs679515	rs4844600	1	207679307	G	A	0.1889	NA	0.828827	CR1	0	exonic	1.254	NA	4
1	rs679515	rs12037841	1	207684192	T	G	0.174	2.00235e-21	0.934911	CR1	0	intronic	0.464	6	4
1	rs679515	rs4266886	1	207685786	T	C	0.1899	2.36984e-19	0.846932	CR1	0	intronic	1.173	7	4
1	rs679515	rs4562624	1	207685965	A	C	0.174	1.64041e-21	0.934911	CR1	0	intronic	0.15	7	4
1	rs679515	rs6656401	1	207692049	A	G	0.174	9.06165e-22	0.934911	CR1	0	intronic	0.288	5	2
1	rs679515	rs6661489	1	207698044	T	C	0.1859	1.70821e-20	0.891272	CR1	0	intronic	1.175	7	4
1	rs679515	rs146366639	1	207700348	A	G	0.1948	NA	0.817157	CR1	0	intronic	0.079	6	5
1	rs12036785	rs146793221	1	207735980	A	T	0.3459	NA	0.712416	CR1:RP11-78B10.2	00:00:00	ncRNA_intronic	0.878	7	5
1	rs679515	rs7515905	1	207738077	T	C	0.1819	2.75551e-21	0.936787	CR1:RP11-78B10.2	00:00:00	ncRNA_intronic	0.438	7	4
1	rs12036785	rs3886100	1	207739127	A	G	0.4026	4.48192e-10	0.829172	CR1:RP11-78B10.2	00:00:00	ncRNA_intronic	0.912	2b	4
1	rs679515	rs1752684	1	207747296	A	G	0.1789	3.45452e-22	0.95472	CR1:RP11-78B10.2	00:00:00	ncRNA_intronic	3.65	6	4
1	rs679515	rs679515	1	207750568	T	C	0.172	2.23431e-23	1	CR1:RP11-78B10.2	00:00:00	ncRNA_intronic	0.33	6	4
1	rs12036785	rs2274566	1	207753345	C	T	0.4026	5.42989e-10	0.850876	CR1:RP11-78B10.2	00:00:00	ncRNA_intronic	0.648	5	4
1	rs12036785	rs10558393	1	207754847	G	GATAA	0.4026	NA	0.850876	CR1:RP11-78B10.2	00:00:00	ncRNA_intronic	5.907	NA	4
1	rs679515	rs11392366	1	207771766	CT	C	0.2396	NA	0.677671	CR1:RP11-78B10.2	00:00:00	ncRNA_intronic	2.902	NA	4
1	rs679515	rs3818361	1	207784968	A	G	0.1839	2.41217e-22	0.900612	CR1	0	intronic	4.484	5	4
1	rs12036785	rs7519119	1	207786152	G	A	0.4016	4.45825e-10	0.86234	CR1	0	intronic	0.3	5	4
1	rs12036785	rs7542544	1	207786223	C	A	0.4016	5.23561e-10	0.86234	CR1	0	intronic	1.714	4	4
1	rs679515	rs6701713	1	207786289	A	G	0.1839	2.23778e-22	0.900612	CR1	0	intronic	3.463	4	4
1	rs679515	rs2093761	1	207786542	A	G	0.1789	4.35127e-22	0.929519	CR1	0	intronic	2.259	NA	4
1	rs679515	rs2093760	1	207786828	A	G	0.1839	2.22714e-22	0.900612	CR1	0	intronic	3.957	NA	4
1	rs12036785	rs11576522	1	207789269	A	G	0.3678	3.07339e-12	1	CR1	0	intronic	3.254	5	4
1	rs12036785	rs12036785	1	207792909	C	A	0.3678	3.04483e-12	1	CR1	0	intronic	2.208	7	4
1	rs679515	rs2296160	1	207795320	A	G	0.1779	4.13197e-21	0.910262	CR1	0	exonic	0.001	NA	4
1	rs12036785	rs61822977	1	207796065	G	A	0.3668	7.34895e-12	0.987078	CR1	0	intronic	5.997	6	4
1	rs679515	rs10863417	1	207796897	A	T	0.1769	2.19452e-21	0.916337	CR1	0	intronic	2.782	7	4
1	rs679515	rs10779335	1	207798694	T	C	0.1779	NA	0.910262	CR1	0	intronic	0.896	5	4
1	rs12036785	rs11579070	1	207799141	G	A	0.3668	NA	0.987078	CR1	0	intronic	10.48	3a	4
1	rs679515	rs10863420	1	207799874	A	C	0.1779	3.96666e-21	0.910262	CR1	0	intronic	3.662	4	2
1	rs679515	rs1830763	1	207800389	C	A	0.1789	1.49342e-21	0.904243	CR1	0	intronic	0.918	NA	4
1	rs12036785	rs12028134	1	207800409	A	T	0.4016	1.3328e-09	0.845921	CR1	0	intronic	1.972	6	4
1	rs679515	rs1408078	1	207800555	T	C	0.1789	1.26322e-21	0.904243	CR1	0	intronic	5.883	NA	4
1	rs679515	rs4844610	1	207802552	A	C	0.172	2.61912e-22	0.947592	CR1	0	intronic	4.822	5	4
1	rs12036785	rs11803956	1	207803021	T	C	0.4016	1.59394e-09	0.845921	CR1	0	intronic	6.711	5	4
1	rs12036785	rs12041437	1	207803264	C	A	0.4016	1.48647e-09	0.845921	CR1	0	intronic	3.077	3a	4
1	rs12036785	rs12034383	1	207803595	G	A	0.4016	1.51087e-09	0.845921	CR1	0	intronic	0.604	4	4
1	rs679515	rs1408077	1	207804141	A	C	0.1789	3.55228e-21	0.904243	CR1	0	intronic	0.393	NA	4
1	rs679515	rs6697005	1	207806730	G	A	0.1789	7.14651e-21	0.904243	CR1	0	intronic	6.379	5	2
1	rs12036785	rs11803366	1	207806989	T	C	0.4026	7.54327e-10	0.842322	CR1	0	intronic	9.164	7	2
1	rs11118328	rs111734608	1	207831652	GAA	G	0.2187	NA	0.800408	CR1L	0	intronic	8.867	NA	4
1	rs11118328	rs11118328	1	207850539	C	T	0.1918	8.30818e-18	1	CR1L	0	intronic	2.087	7	5
1	rs7537669	rs7537669	1	207875537	T	C	0.06163	5.8455e-10	1	CR1L	0	intronic	2.971	6	1
2	rs17014873	rs111906619	2	127789085	C	T	0.05964	1.89122e-09	0.628593	RP11-521O16.2	1822	intergenic	0.156	7	5
2	rs17014873	rs72843896	2	127793239	T	C	0.05964	1.13139e-09	0.628593	RP11-521O16.2	5976	intergenic	1.313	7	5
2	rs17014873	rs72843900	2	127802704	G	T	0.05865	1.21241e-09	0.641308	BIN1	2898	intergenic	3.037	5	1
2	rs17014873	rs55636820	2	127812256	G	A	0.05467	9.57147e-11	0.696792	BIN1	0	intronic	6.464	5	4
2	rs1060743	rs1060743	2	127826533	A	G	0.2913	2.83271e-13	1	BIN1	0	exonic	6.254	NA	1
2	rs17014873	rs72959016	2	127830121	C	T	0.03877	1.73026e-07	0.620687	BIN1	0	intronic	0.109	4	2
2	rs17014873	rs17014873	2	127830219	A	C	0.05765	1.86589e-11	1	BIN1	0	intronic	6.169	4	4
2	rs10194375	rs11682128	2	127839474	G	A	0.3588	1.47484e-13	0.949197	BIN1	0	intronic	3.187	2b	1
2	rs72838215	rs11690153	2	127839534	T	C	0.2117	2.77116e-09	0.763523	BIN1	0	intronic	2.498	2b	1
2	rs10194375	rs10194375	2	127839781	C	A	0.3598	1.57777e-14	1	BIN1	0	intronic	3.632	2b	1
2	rs72838215	rs72846701	2	127840714	G	A	0.2008	1.05015e-10	0.844019	BIN1	0	intronic	2.122	4	2
2	rs4494685	rs6754293	2	127840867	T	G	0.2744	3.97377e-13	0.768932	BIN1	0	intronic	0.565	5	2
2	rs4494685	rs10200967	2	127841769	C	T	0.2744	3.33153e-13	0.768932	BIN1	0	intronic	7.374	4	1
2	rs10166461	rs17014923	2	127841930	C	T	0.173	6.15388e-11	0.853635	BIN1	0	intronic	2.503	4	1
2	rs72838215	rs58402148	2	127841945	C	T	0.2008	6.81556e-11	0.844019	BIN1	0	intronic	8.361	4	1
2	rs72838215	rs11691237	2	127842383	C	T	0.2545	2.25697e-07	0.613692	BIN1	0	intronic	6.996	4	1
2	rs10194375	rs11694743	2	127842607	A	G	0.4165	1.15844e-11	0.764847	BIN1	0	intronic	1.135	5	2
2	rs6431219	rs10929006	2	127844161	G	A	0.3907	3.11344e-21	0.903139	BIN1	0	intronic	0.026	5	5
2	rs6710467	rs143596712	2	127845956	T	TGGA	0.1362	NA	0.856275	BIN1	0	intronic	1.843	NA	2
2	rs10166461	rs74490912	2	127846321	A	C	0.1809	8.3081e-13	0.937987	BIN1	0	intronic	2.276	5	2
2	rs6710467	rs35832505	2	127846505	T	C	0.1362	2.06197e-09	0.856275	BIN1	0	intronic	6.722	5	2
2	rs72838215	rs4663095	2	127846807	G	A	0.2396	5.54068e-09	0.686674	BIN1	0	intronic	0.005	5	5
2	rs35589443	rs35589443	2	127847736	A	C	0.02584	3.91713e-08	1	BIN1	0	intronic	3.559	5	2
2	rs6431219	rs35114168	2	127847930	G	A	0.3211	2.71486e-25	0.776567	BIN1	0	intronic	0.423	3a	2
2	rs10166461	rs11887884	2	127848041	C	T	0.1809	1.49005e-12	0.913874	BIN1	0	intronic	11.43	2b	2
2	rs10166461	rs1530047	2	127848936	A	C	0.1899	5.6397e-13	0.969709	BIN1	0	intronic	6.657	NA	2
2	rs10166461	rs67584397	2	127849301	CA	C	0.1899	NA	0.969709	BIN1	0	intronic	0.94	NA	4
2	rs10166461	rs57195434	2	127849301	CA	CAA	0.2435	NA	0.969709	BIN1	0	NA	NA	NA	4
2	rs72838215	rs76820004	2	127849542	AT	A	0.1859	NA	1	BIN1	0	intronic	0.48	NA	4
2	rs6710467	rs28434131	2	127850292	A	G	0.1342	2.22741e-09	0.854759	BIN1	0	intronic	3.454	5	2
2	rs10166461	rs76168490	2	127850618	C	G	0.1899	7.89518e-13	0.969709	BIN1	0	intronic	4.264	2b	2
2	rs10166461	2:127852021:C:G	2	127852021	G	C	0.1899	NA	0.969709	BIN1	0	intronic	2.476	5	2
2	rs10166461	2:127852021:A:G	2	127852021	G	A	0.01392	NA	0.969709	BIN1	0	NA	3.378	NA	2
2	rs10166461	rs10207708	2	127852056	G	A	0.1899	5.18385e-13	0.969709	BIN1	0	intronic	3.931	4	2
2	rs72838215	rs11694264	2	127852204	G	A	0.2406	2.35746e-08	0.72381	BIN1	0	intronic	1.897	4	2
2	rs72838215	rs56117224	2	127854786	G	A	0.2396	2.6298e-08	0.7149	BIN1	0	intronic	5.739	5	2
2	rs6710467	rs34854727	2	127855392	C	T	0.1342	1.29977e-09	0.854759	BIN1	0	intronic	5.835	5	2
2	rs72838215	2:127856926:A:ATGTG	2	127856926	A	ATGTG	0.2366	NA	0.717377	BIN1	0	NA	1.429	NA	2
2	rs72838215	2:127856926:A:ATG	2	127856926	A	ATG	0.002982	NA	0.717377	BIN1	0	intronic	1.512	NA	2
2	rs72838215	rs11674295	2	127858581	G	T	0.2416	NA	0.722355	BIN1	0	intronic	7.606	NA	1
2	rs72838215	rs56405130	2	127859010	G	A	0.1859	3.75224e-13	1	BIN1	0	intronic	6.157	5	2
2	rs10166461	rs10166461	2	127859413	G	A	0.1869	2.20288e-13	1	BIN1	0	intronic	0.78	5	2
2	rs6710467	rs873270	2	127859418	T	C	0.1352	1.77472e-09	0.847169	BIN1	0	intronic	2.175	NA	2
2	rs72838215	rs749007	2	127859702	C	T	0.2406	1.01192e-08	0.72381	BIN1	0	intronic	0.562	NA	2
2	rs10166461	rs749006	2	127859766	G	A	0.1869	2.83255e-13	1	BIN1	0	intronic	1.562	NA	2
2	rs72838215	rs55654668	2	127860880	C	T	0.2406	9.64181e-09	0.72381	BIN1	0	intronic	1.953	5	2
2	rs72838215	rs11682186	2	127861446	C	T	0.2406	7.26682e-09	0.72381	BIN1	0	intronic	5.668	5	1
2	rs6710467	rs4663096	2	127861766	T	A	0.1392	2.58821e-10	0.869037	BIN1	0	intronic	1.881	5	2
2	rs6710467	rs4663097	2	127861906	G	C	0.1392	3.4701e-10	0.869037	BIN1	0	intronic	4.062	1f	1
2	rs72838215	rs72838215	2	127862054	G	A	0.1859	1.90512e-13	1	BIN1	0	intronic	5.435	5	1
2	rs6431219	rs6431219	2	127862133	C	T	0.3797	6.95565e-23	1	BIN1	0	intronic	8.058	5	1
2	rs4494685	rs744368	2	127862653	T	G	0.2495	3.00051e-16	0.965201	BIN1	0	intronic	10.52	5	1
2	rs6710467	rs7583814	2	127863029	C	T	0.1382	1.29907e-09	0.824988	BIN1	0	intronic	12.28	5	1
2	rs72838215	rs11554586	2	127864546	G	A	0.1948	1.52161e-13	0.915061	BIN1	0	UTR5	13	NA	1
2	rs6710467	rs76516995	2	127864921	C	G	0.1322	NA	0.870247	BIN1	0	UTR5	5.318	2a	1
2	rs6710467	rs78710909	2	127864922	G	C	0.1322	NA	0.870247	BIN1	0	UTR5	11.64	2a	1
2	rs13025717	rs13032148	2	127865100	G	A	0.3042	1.88828e-15	0.821712	BIN1	168	upstream	7.853	4	1
2	rs72838215	2:127865104:C:T	2	127865104	C	T	0.1948	NA	0.915061	BIN1	172	upstream	9.106	4	1
2	rs4494685	rs112997973	2	127865132	C	CGCCCGGT	0.2465	NA	1	BIN1	200	upstream	8.885	NA	1
2	rs6710467	rs35860453	2	127866047	C	T	0.1322	9.53271e-10	0.870247	BIN1	1115	intergenic	0.301	5	1
2	rs4494685	rs4494685	2	127867815	T	C	0.2465	2.55598e-16	1	BIN1	2883	intergenic	6.11	6	5
2	rs10166461	rs6743470	2	127868435	G	T	0.1998	4.87796e-13	0.911181	BIN1	3503	intergenic	5.977	7	5
2	rs10166461	rs13410629	2	127868733	C	T	0.1998	4.66631e-13	0.911181	BIN1	3801	intergenic	3.279	5	5
2	rs10166461	rs13400939	2	127869067	G	A	0.1998	4.15198e-13	0.911181	BIN1	4135	intergenic	1.793	7	5
2	rs72838215	rs55646068	2	127869366	A	G	0.1948	1.39744e-14	0.915061	BIN1	4434	intergenic	4.472	6	5
2	rs10166461	rs10182292	2	127869462	G	A	0.1998	4.39311e-13	0.911181	BIN1	4530	intergenic	0.67	7	5
2	rs6710467	rs36085158	2	127869982	C	T	0.1322	7.12277e-10	0.870247	BIN1	5050	intergenic	2.574	6	5
2	rs6710467	rs13029812	2	127872622	A	G	0.1322	6.90868e-10	0.870247	BIN1	7690	intergenic	2.387	5	5
2	rs6710467	rs34555108	2	127872946	G	A	0.1332	NA	0.862451	BIN1	8014	intergenic	0.119	3a	5
2	rs4494685	rs4663098	2	127873035	T	C	0.2465	3.4013e-16	1	BIN1	8103	intergenic	2.09	4	5
2	rs6710467	rs7557280	2	127873161	T	A	0.1332	1.86941e-09	0.879373	BIN1	8229	intergenic	0.049	4	5
2	rs10166461	rs7594230	2	127873568	G	A	0.1998	5.58805e-13	0.911181	BIN1	8636	intergenic	1.213	3a	5
2	rs6710467	rs12994284	2	127874020	T	C	0.1332	1.09633e-09	0.879373	BIN1	9088	intergenic	2.008	5	5
2	rs6710467	rs12994718	2	127874226	T	A	0.1332	1.0866e-09	0.879373	BIN1	9294	intergenic	1.727	6	5
2	rs72838215	rs56026783	2	127874335	T	C	0.1968	NA	0.902829	BIN1	9403	intergenic	3.285	6	5
2	rs10166461	rs10198934	2	127874349	G	A	0.1998	NA	0.911181	BIN1	9417	intergenic	5.883	7	5
2	rs6710467	rs34745987	2	127875384	C	T	0.1332	1.6642e-09	0.879373	BIN1	10452	intergenic	5.261	5	5
2	rs4494685	rs3845674	2	127875389	T	G	0.2465	3.67848e-16	1	BIN1	10457	intergenic	2.255	5	5
2	rs4494685	rs10929007	2	127875660	A	G	0.2465	3.92502e-16	1	BIN1	10728	intergenic	1.434	5	5
2	rs6710467	rs71414738	2	127876242	C	T	0.1332	1.68208e-09	0.879373	BIN1	11310	intergenic	5.334	5	5
2	rs6710467	rs372089992	2	127878057	A	G	0.1332	NA	0.879373	BIN1	13125	intergenic	5.325	7	5
2	rs72838215	rs148380751	2	127878088	G	A	0.1948	NA	0.915061	BIN1	13156	intergenic	4.518	7	5
2	rs4494685	rs4663099	2	127878432	C	A	0.2465	3.8386e-16	1	BIN1	13500	intergenic	4.601	5	5
2	rs4494685	rs4663100	2	127878438	C	G	0.2465	3.8386e-16	1	BIN1	13506	intergenic	1.18	5	5
2	rs4494685	rs10929009	2	127878839	T	C	0.2465	4.51644e-16	1	BIN1	13907	intergenic	0.573	5	5
2	rs72838215	rs66966483	2	127879501	G	GCA	0.05467	NA	0.915061	BIN1	14569	NA	2.558	4	2
2	rs72838215	rs58570929	2	127879501	G	A	0.1948	NA	0.915061	BIN1	14569	intergenic	3.438	4	2
2	rs72838215	rs11904144	2	127880106	C	G	0.2495	2.85885e-09	0.671299	BIN1	15174	intergenic	2.341	1f	5
2	rs4494685	rs6431220	2	127880449	A	G	0.2763	8.59548e-18	0.85824	BIN1	15517	intergenic	0.977	5	5
2	rs10166461	rs7566991	2	127880933	T	A	0.1998	4.97296e-13	0.911181	BIN1	16001	intergenic	6.512	5	5
2	rs6710467	rs34212842	2	127881219	G	A	0.1332	NA	0.879373	BIN1	16287	intergenic	1.638	6	5
2	rs10166461	rs7601287	2	127881243	G	A	0.1998	1.43687e-12	0.911181	BIN1	16311	intergenic	0.104	6	5
2	rs4494685	rs7564197	2	127881368	A	G	0.2763	5.96912e-18	0.85824	BIN1	16436	intergenic	2.715	7	5
2	rs6710467	rs6720234	2	127882015	T	A	0.1332	1.86823e-09	0.879373	BIN1	17083	intergenic	0.05	2b	5
2	rs35103166	rs35103166	2	127882182	T	C	0.3907	4.01128e-19	1	BIN1	17250	intergenic	0.755	4	5
2	rs72838215	rs72838226	2	127882342	T	C	0.1958	7.40895e-14	0.908918	BIN1	17410	intergenic	0.584	4	5
2	rs72838215	rs55669136	2	127883286	A	G	0.1958	7.44108e-14	0.908918	BIN1	18354	intergenic	1.068	3a	5
2	rs4494685	rs7559175	2	127883899	G	A	0.2763	1.04697e-17	0.85824	BIN1	18967	intergenic	0.229	7	5
2	rs72838215	rs57724183	2	127883905	A	C	0.1958	7.27182e-14	0.908918	BIN1	18973	intergenic	0.107	7	5
2	rs10166461	rs7575209	2	127884123	A	C	0.1998	5.06136e-13	0.911181	BIN1	19191	intergenic	0.328	5	5
2	rs719054	rs58682665	2	127885247	A	G	0.3111	3.89982e-18	1	BIN1	20315	intergenic	2.535	6	5
2	rs72838215	rs1583647	2	127885359	A	T	0.1958	7.8599e-14	0.908918	BIN1	20427	intergenic	3.179	6	5
2	rs72838215	rs55828408	2	127885624	T	A	0.1958	6.82363e-14	0.908918	BIN1	20692	intergenic	8.336	7	5
2	rs719054	rs719054	2	127885651	G	A	0.3111	1.55609e-18	1	BIN1	20719	intergenic	0.731	NA	5
2	rs13025717	rs13025717	2	127886158	C	T	0.2634	4.50138e-20	1	BIN1	21226	intergenic	4.174	2a	1
2	rs13025717	rs13025765	2	127886233	C	T	0.2634	4.5701e-20	1	BIN1	21301	intergenic	7.045	2a	1
2	rs13025717	rs567352580	2	127886304	A	AACCGGTGGAGGCAAAGCAGGCA	0.2634	NA	1	BIN1	21372	intergenic	1.749	NA	1
2	rs13025717	rs12618593	2	127886371	T	C	0.2634	4.70715e-20	1	BIN1	21439	intergenic	3.61	4	1
2	rs13025717	rs12617835	2	127886416	A	C	0.2634	4.58991e-20	1	BIN1	21484	intergenic	5.805	4	1
2	rs13025717	rs35670975	2	127886546	AAAG	A	0.2634	NA	1	BIN1	21614	intergenic	13.29	NA	1
2	rs6710467	rs13004848	2	127887560	T	C	0.1233	6.98142e-11	0.962516	BIN1	22628	intergenic	2.229	1f	5
2	rs4494685	rs62158731	2	127887750	C	T	0.2575	1.04377e-17	0.76966	BIN1	22818	intergenic	5.175	5	5
2	rs72838215	rs11689089	2	127887865	T	C	0.1948	8.28074e-14	0.902139	BIN1	22933	intergenic	3.673	5	5
2	rs6710467	rs12989701	2	127887985	C	A	0.1233	5.64548e-11	0.962516	BIN1	23053	intergenic	0.249	3a	5
2	rs72838215	rs11685593	2	127888121	C	T	0.1938	5.90242e-14	0.908284	BIN1	23189	intergenic	0.444	4	5
2	rs72838215	rs11685683	2	127888335	C	T	0.2286	NA	0.734954	BIN1	23403	intergenic	0.234	2b	5
2	rs6431219	rs11680911	2	127888757	A	C	0.3171	2.64099e-29	0.686833	BIN1	23825	intergenic	0.213	5	5
2	rs72838215	rs11678744	2	127888784	C	G	0.1938	6.01307e-14	0.908284	BIN1	23852	intergenic	0.311	5	5
2	rs6710467	rs13009551	2	127889118	C	T	0.1233	3.73172e-11	0.962516	BIN1	24186	intergenic	1.453	6	5
2	rs6710467	rs35579178	2	127889124	CG	C	0.1223	NA	0.953241	BIN1	24192	intergenic	0.848	NA	5
2	rs72838215	rs565842033	2	127889353	G	A	0.000994	NA	0.908284	BIN1	24421	intergenic	2.415	NA	5
2	rs72838215	rs10537122	2	127889353	GAA	G	0.1938	NA	0.908284	BIN1	24421	NA	3.476	NA	5
2	rs6431219	rs7561528	2	127889637	G	A	0.3171	7.76712e-29	0.686833	BIN1	24705	intergenic	7.309	6	5
2	rs6710467	rs6710467	2	127889932	G	A	0.1252	1.95533e-11	1	BIN1	25000	intergenic	0.817	1f	5
2	rs72838215	rs60692476	2	127890253	G	T	0.1928	5.84541e-14	0.90078	BIN1	25321	intergenic	0.893	6	5
2	rs72838215	rs60447541	2	127890316	C	A	0.1948	NA	0.902139	BIN1	25384	intergenic	0.165	7	5
2	rs4494685	rs540025369	2	127890665	G	C	0.2475	NA	0.732514	BIN1	25733	intergenic	1.832	NA	5
2	rs4494685	rs563252026	2	127890666	TTGACCCAG	T	0.2475	NA	0.732514	BIN1	25734	intergenic	1.757	NA	5
2	rs4494685	rs528690534	2	127890676	ACGGGGGATG	A	0.2475	NA	0.732514	BIN1	25744	intergenic	5.22	NA	5
2	rs72838215	rs4663104	2	127890786	G	C	0.1988	2.44255e-13	0.865479	BIN1	25854	intergenic	1.154	5	5
2	rs72838215	rs6714558	2	127890878	G	C	0.1968	5.17931e-14	0.877289	BIN1	25946	intergenic	2.036	5	5
2	rs72838215	rs60572885	2	127891116	T	C	0.1909	5.95973e-14	0.875425	BIN1	26184	intergenic	6.308	5	5
2	rs72838215	rs56193035	2	127891207	C	G	0.1938	7.63877e-14	0.895401	BIN1	26275	intergenic	2.559	6	5
2	rs72838215	rs61308109	2	127891326	G	A	0.1938	1.71275e-13	0.895401	BIN1	26394	intergenic	1.733	7	5
2	rs72838215	rs57109420	2	127891356	G	A	0.1938	6.90442e-14	0.895401	BIN1	26424	intergenic	0.894	6	5
2	rs6733839	rs4663105	2	127891427	A	C	0.4036	3.68564e-48	0.900379	BIN1	26495	intergenic	0.35	5	5
2	rs730482	2:127891463:T:TGGG	2	127891463	T	TGGG	0.2684	NA	0.952021	BIN1	26531	intergenic	0.517	NA	5
2	rs72838215	rs59253801	2	127891511	G	A	0.1938	6.06341e-14	0.895401	BIN1	26579	intergenic	1.007	5	5
2	rs72838215	rs59176034	2	127891623	C	T	0.1938	4.68969e-14	0.895401	BIN1	26691	intergenic	3.179	2b	5
2	rs72838215	rs72838284	2	127891663	T	C	0.1938	4.62835e-14	0.895401	BIN1	26731	intergenic	1.396	4	5
2	rs72838215	rs72838285	2	127891795	A	G	0.1938	4.9551e-14	0.895401	BIN1	26863	intergenic	1.006	2b	5
2	rs35103166	rs34779859	2	127892768	G	T	0.325	2.53483e-24	0.751981	BIN1	27836	intergenic	0.864	5	2
2	rs6733839	rs6733839	2	127892810	C	T	0.3797	4.81537e-53	1	BIN1	27878	intergenic	11.31	5	5
2	rs72838215	rs72838287	2	127892956	C	G	0.1938	2.25931e-14	0.895401	BIN1	28024	intergenic	1.934	5	5
2	rs72838215	rs72838288	2	127893025	C	A	0.1938	NA	0.895401	BIN1	28093	intergenic	0.161	5	5
2	rs745717	rs745717	2	127893897	G	C	0.0666	1.16767e-18	1	BIN1	28965	intergenic	0.599	5	5
2	rs6733839	rs56368748	2	127894098	G	A	0.3201	4.40325e-27	0.711645	BIN1	29166	intergenic	4.283	5	5
2	rs730482	rs730482	2	127894484	A	T	0.2724	8.34058e-31	1	BIN1	29552	intergenic	1.429	5	5
2	rs730482	rs744373	2	127894615	A	G	0.2724	1.0408e-30	1	BIN1	29683	intergenic	8.238	5	5
2	rs72838215	rs893434	2	127894757	G	A	0.1968	9.00307e-14	0.878307	BIN1	29825	intergenic	3.073	NA	5
2	rs72838215	rs893433	2	127894758	C	G	0.1968	NA	0.878307	BIN1	29826	intergenic	4.58	5	5
2	rs72838215	rs893432	2	127894851	T	C	0.2266	4.20759e-11	0.732859	BIN1	29919	intergenic	5.721	NA	5
2	rs719054	rs6431223	2	127895487	G	A	0.2942	2.33275e-10	0.622646	BIN1	30555	intergenic	0.215	5	5
3	rs6605277	rs13427129	2	233976511	C	T	0.1233	1.73972e-05	0.618943	INPP5D	0	intronic	3.99	7	4
3	rs6605277	rs13427156	2	233976583	C	A	0.1262	9.3638e-06	0.632316	INPP5D	0	intronic	6.438	6	4
3	rs6605277	rs13404184	2	233976593	A	C	0.1849	5.05987e-06	0.746615	INPP5D	0	intronic	4.94	6	4
3	rs6605277	rs13392343	2	233976623	T	A	0.1789	4.60127e-06	0.713937	INPP5D	0	intronic	2.009	7	4
3	rs6605277	rs138751004	2	233976665	TG	T	0.1859	NA	0.741229	INPP5D	0	intronic	0.631	NA	4
3	rs6605277	rs7570061	2	233977318	G	A	0.159	1.28606e-07	0.772342	INPP5D	0	intronic	1.188	5	4
3	rs6605277	rs7599330	2	233977407	C	A	0.1829	6.60659e-08	0.920424	INPP5D	0	intronic	1.369	6	4
3	rs6605277	rs6705834	2	233977823	T	C	0.2087	6.56991e-08	0.802799	INPP5D	0	intronic	2.62	1f	4
3	rs6605277	rs6605277	2	233978212	A	C	0.1899	2.03339e-08	1	INPP5D	0	intronic	2.867	6	4
3	rs6605277	rs7602833	2	233978225	C	T	0.1243	0.0022865	0.633948	INPP5D	0	intronic	4.457	7	4
3	rs6605277	rs72984266	2	233978393	C	T	0.1392	0.000427961	0.705971	INPP5D	0	intronic	6.761	5	4
3	rs6605277	rs113896321	2	233978735	T	C	0.2058	1.0669e-07	0.864614	INPP5D	0	intronic	3.631	7	4
3	rs6605277	rs112395076	2	233978746	A	G	0.1918	6.45817e-08	0.939219	INPP5D	0	intronic	3.726	6	4
3	rs6605277	rs111863968	2	233978860	T	C	0.2147	NA	0.821347	INPP5D	0	intronic	2.133	6	4
3	rs6605277	rs10171658	2	233979819	C	T	0.171	NA	0.791889	INPP5D	0	intronic	0.352	6	4
3	rs10933431	rs7569598	2	233981399	T	C	0.1909	1.00483e-07	0.703639	INPP5D	0	intronic	0.226	7	4
3	rs10933431	rs10933431	2	233981912	G	C	0.2286	8.84099e-10	1	INPP5D	0	intronic	2.38	5	4
4	rs4351014	rs4504245	4	11014822	A	G	0.2177	2.75032e-09	0.61849	RP11-61G19.1	315536	intergenic	1.065	6	5
4	rs4351014	rs6448444	4	11019090	G	A	0.2793	NA	0.976838	RP11-61G19.1	319804	intergenic	1.531	6	5
4	rs4351014	rs4373155	4	11022799	T	G	0.2644	3.89657e-09	0.91905	RP11-61G19.1	323513	intergenic	1.784	5	7
4	rs4351014	rs11728636	4	11023243	G	A	0.2604	3.288e-09	0.902217	RP11-61G19.1	323957	intergenic	19.42	5	7
4	rs4351014	rs10939105	4	11023682	A	G	0.2823	8.67531e-10	1	RP11-61G19.1	324396	intergenic	4.584	7	7
4	rs4351014	rs6448450	4	11024168	A	G	0.2783	1.17939e-09	0.981535	RP11-61G19.1	324882	intergenic	0.157	7	7
4	rs4351014	rs6448451	4	11024682	G	C	0.2783	1.55613e-09	0.981535	RP11-61G19.1	325396	intergenic	0.549	6	7
4	rs4351014	4:11025022:G:T	4	11025022	G	T	0.2833	NA	0.995333	RP11-61G19.1	325736	intergenic	2.172	7	7
4	rs4351014	rs6846529	4	11025131	C	T	0.2823	1.6297e-09	1	RP11-61G19.1	325845	intergenic	3.364	6	7
4	rs4351014	rs6448453	4	11026028	A	G	0.2783	1.08848e-09	0.981535	RP11-61G19.1	326742	intergenic	3.194	7	14
4	rs4351014	rs4351014	4	11027619	T	C	0.2823	5.71228e-10	1	RP11-61G19.1	328333	intergenic	0.532	6	14
4	rs4351014	rs4635810	4	11027704	T	C	0.2823	1.75492e-09	1	RP11-61G19.1	328418	intergenic	1.243	6	14
4	rs4351014	rs4613558	4	11027769	A	G	0.2823	1.34318e-09	1	RP11-61G19.1	328483	intergenic	0.032	7	14
4	rs4351014	rs4622992	4	11027814	T	C	0.2783	1.98409e-09	0.981535	RP11-61G19.1	328528	intergenic	0.229	6	7
4	rs4351014	rs34048159	4	11029708	A	AT	0.3101	NA	0.795831	RP11-61G19.1	330422	intergenic	0.146	NA	9
4	rs4351014	rs1506790	4	11033136	A	G	0.2793	2.11436e-09	0.976974	RP11-61G19.1	333850	intergenic	0.236	6	9
4	rs4351014	4:11036390:T:TAA	4	11036390	T	TAA	0.174	NA	0.914956	MIR572	334060	intergenic	1.032	NA	5
4	rs4351014	4:11036390:T:TA	4	11036390	TA	T	0.2952	NA	0.914956	MIR572	334060	NA	1.059	NA	5
4	rs4351014	rs1876266	4	11037414	G	C	0.2803	1.56263e-09	0.972322	MIR572	333036	intergenic	1.14	7	5
4	rs4351014	rs11431303	4	11037669	TA	T	0.2803	NA	0.972322	MIR572	332781	intergenic	2.667	NA	5
4	rs4351014	rs1001158	4	11038456	G	A	0.2803	1.06557e-09	0.972322	MIR572	331994	intergenic	2.568	6	5
4	rs4351014	rs2904297	4	11040290	C	T	0.2843	2.20669e-09	0.990752	MIR572	330160	intergenic	1.179	7	5
4	rs4351014	rs10015233	4	11040406	G	C	0.2803	2.58285e-09	0.972322	MIR572	330044	intergenic	0.766	7	5
4	rs4351014	rs55706526	4	11041549	A	AAT	0.2793	NA	0.967615	MIR572	328901	intergenic	5.566	NA	2
5	rs114812713	rs114812713	6	41034000	G	C	0.02783	4.87651e-12	1	OARD1	0	UTR3	0.022	5	4
5	rs114812713	rs141861986	6	41060940	CTTG	C	0.02783	NA	1	OARD1:NFYA	00:00:00	intronic	1.827	NA	4
6	rs9395288	rs1931833	6	47427281	T	A	0.2545	4.84358e-10	0.710699	AL355353.1	3305	intergenic	12.17	7	1
6	rs9395288	rs7740963	6	47427611	C	T	0.2555	5.77932e-10	0.70817	AL355353.1	2975	intergenic	1.729	7	1
6	rs9395288	rs9381562	6	47429767	C	A	0.2555	4.25473e-10	0.70817	AL355353.1	819	downstream	4.451	5	2
6	rs9395288	rs9473117	6	47431284	A	C	0.2555	5.799e-10	0.70817	AL355353.1	631	upstream	0.355	7	5
6	rs1385742	rs9381563	6	47432637	C	T	0.3221	2.09767e-11	0.69058	AL355353.1	1984	intergenic	0.291	6	5
6	rs9395288	rs9369693	6	47433751	A	C	0.2545	8.40109e-10	0.710699	AL355353.1	3098	intergenic	13.59	6	5
6	rs9395288	rs34245545	6	47437697	AC	A	0.2525	NA	0.726822	AL355353.1	7044	intergenic	0.895	NA	9
6	rs9395288	rs9369695	6	47440565	C	A	0.2525	1.66574e-10	0.726822	RP11-385F7.1	4413	intergenic	1.923	6	5
6	rs9395288	rs4715018	6	47441871	T	C	0.2525	1.68057e-10	0.726822	RP11-385F7.1	3107	intergenic	8.9	4	5
6	rs9395288	rs60924431	6	47442154	TA	T	0.2525	NA	0.726822	RP11-385F7.1	2824	intergenic	13.99	NA	5
6	rs9395288	rs1931837	6	47442377	C	T	0.2525	1.71582e-10	0.726822	RP11-385F7.1	2601	intergenic	1.498	5	5
6	rs9395288	rs9381564	6	47443806	A	G	0.2525	1.69386e-10	0.726822	RP11-385F7.1	1172	intergenic	7.462	5	1
6	rs9395288	rs1004173	6	47445017	C	T	0.2525	1.73075e-10	0.726822	RP11-385F7.1	0	ncRNA_exonic	8.133	2b	1
6	rs9395288	rs4715019	6	47447041	T	A	0.2515	2.30521e-10	0.731056	CD2AP	0	intronic	11.17	5	1
6	rs9395288	rs9367279	6	47448336	A	G	0.2515	2.25592e-10	0.731056	CD2AP	0	intronic	4.633	2b	1
6	rs9395288	rs9473119	6	47450618	G	A	0.2515	2.30642e-10	0.731056	CD2AP	0	intronic	4.574	6	1
6	rs9395288	rs9296558	6	47451883	C	T	0.2515	2.23558e-10	0.731056	CD2AP	0	intronic	0.806	4	1
6	rs9395288	rs9296559	6	47452270	T	C	0.2515	2.37043e-10	0.731056	CD2AP	0	intronic	4.968	3a	1
6	rs9395288	rs9349407	6	47453378	G	C	0.2515	2.50071e-10	0.731056	CD2AP	0	intronic	1.894	4	5
6	rs9395288	rs555148068	6	47455426	AAAAC	AAAACAAAC	0.000994	NA	0.618313	CD2AP	0	intronic	NA	NA	5
6	rs9395288	rs145416870	6	47455426	AAAAC	A	0.2813	NA	0.618313	CD2AP	0	intronic	2.005	NA	5
6	rs9395288	rs4711878	6	47456118	A	G	0.2555	2.37978e-10	0.717337	CD2AP	0	intronic	3.131	6	5
6	rs9395288	rs6931478	6	47461913	C	A	0.2555	3.0664e-10	0.717337	CD2AP	0	intronic	5.249	5	2
6	rs9395288	rs9349409	6	47463126	G	T	0.2555	3.35078e-10	0.717337	CD2AP	0	intronic	2.155	3a	1
6	rs9395288	rs67475452	6	47464969	CTTTTCCTTTTCTT	C	0.2555	NA	0.717337	CD2AP	0	intronic	2.249	NA	1
6	rs9395288	rs201742003	6	47465083	CTCCCCT	C	0.2455	NA	0.720622	CD2AP	0	intronic	0.479	NA	2
6	rs9395288	rs9395262	6	47465267	T	C	0.2555	2.62181e-10	0.717337	CD2AP	0	intronic	1.238	5	2
6	rs9395288	rs7738044	6	47469273	A	G	0.2555	2.80137e-10	0.717337	CD2AP	0	intronic	0.084	5	1
6	rs9395288	rs10676828	6	47472423	G	GAGA	0.2555	NA	0.717337	CD2AP	0	intronic	1.451	NA	4
6	rs9395288	rs71568415	6	47474352	A	G	0.2555	NA	0.717337	CD2AP	0	intronic	4.838	7	5
6	rs9395288	rs9473122	6	47474962	C	T	0.2555	3.72926e-10	0.717337	CD2AP	0	intronic	3.814	5	4
6	rs9395288	rs9473123	6	47475339	G	A	0.2555	2.41675e-10	0.717337	CD2AP	0	intronic	8.635	6	4
6	rs9395288	rs9463335	6	47479136	G	A	0.2445	1.36667e-09	0.750633	CD2AP	0	intronic	9.436	7	4
6	rs9395288	rs13211285	6	47479618	C	T	0.2555	NA	0.717337	CD2AP	0	intronic	1.691	7	4
6	rs9395288	rs4711880	6	47480676	A	G	0.2515	2.91429e-10	0.731056	CD2AP	0	intronic	9.07	3a	4
6	rs9395288	rs1872505	6	47480975	C	G	0.2555	2.33126e-10	0.717337	CD2AP	0	intronic	3.186	5	4
6	rs9395288	rs78842280	6	47481628	T	G	0.2396	NA	0.66998	CD2AP	0	intronic	4.541	6	4
6	rs9395288	rs9473126	6	47481833	C	G	0.2515	2.00343e-10	0.731056	CD2AP	0	intronic	1.408	7	4
6	rs9395288	rs4715025	6	47483653	C	G	0.2515	2.18369e-10	0.731056	CD2AP	0	intronic	10.27	7	4
6	rs9395288	rs7749271	6	47485002	T	C	0.2555	1.85557e-10	0.717337	CD2AP	0	intronic	11.75	7	4
6	rs9395288	rs7767350	6	47485126	C	T	0.2515	2.08619e-10	0.731056	CD2AP	0	intronic	0.189	7	4
6	rs9395288	rs67769713	6	47487097	TGTGATG	T	0.2555	NA	0.717337	CD2AP	0	intronic	5.858	NA	5
6	rs9395288	rs10948363	6	47487762	A	G	0.2515	2.33705e-10	0.731056	CD2AP	0	intronic	10.58	6	5
6	rs9395288	rs9296561	6	47488938	G	A	0.2555	1.85036e-10	0.717337	CD2AP	0	intronic	4.13	7	5
6	rs9395288	rs6913202	6	47489104	A	G	0.2515	2.0623e-10	0.731056	CD2AP	0	intronic	5.977	7	5
6	rs9395288	rs13201473	6	47489708	G	A	0.2515	3.29771e-10	0.731056	CD2AP	0	intronic	0.592	7	5
6	rs9395288	rs36100742	6	47489751	C	CA	0.2525	NA	0.652919	CD2AP	0	intronic	0.481	NA	5
6	rs9395288	6:47492346:G:GTTTTTTTTC	6	47492346	G	GTTTTTTTTC	0.4324	NA	0.725064	CD2AP	0	intronic	NA	NA	1
6	rs9395288	6:47492346:G:GTTTTTTTTT	6	47492346	G	GTTTTTTTTT	0.2555	NA	0.725064	CD2AP	0	NA	NA	NA	1
6	rs9395288	rs7749167	6	47493940	G	A	0.2555	2.60362e-10	0.717337	CD2AP	0	intronic	2.783	5	1
6	rs9395288	rs9296564	6	47494759	A	G	0.2555	1.60964e-10	0.717337	CD2AP	0	intronic	2.096	6	4
6	rs9395288	rs11439961	6	47494849	C	CCCT	0.2366	NA	0.645295	CD2AP	0	intronic	0.293	NA	4
6	rs9395288	rs36046942	6	47499809	C	CA	0.2575	NA	0.698454	CD2AP	0	intronic	1.052	NA	5
6	rs9395288	rs7754282	6	47502024	G	C	0.2555	1.82043e-10	0.717337	CD2AP	0	intronic	4.686	4	4
6	rs9395288	rs6904764	6	47503497	A	T	0.2555	1.97499e-10	0.717337	CD2AP	0	intronic	1.567	4	4
6	rs9395288	rs9473128	6	47505010	C	T	0.2555	1.86146e-10	0.717337	CD2AP	0	intronic	2.569	4	4
6	rs9395288	rs9349413	6	47511491	A	G	0.2445	1.31622e-09	0.750633	CD2AP	0	intronic	3.443	6	4
6	rs9395288	rs901186	6	47514246	T	A	0.2555	1.79281e-10	0.717337	CD2AP	0	intronic	5.103	7	4
6	rs9395288	rs7774667	6	47514758	G	A	0.2555	1.79103e-10	0.717337	CD2AP	0	intronic	6.041	7	4
6	rs9395288	rs35297636	6	47515222	C	CTA	0.2535	NA	0.704076	CD2AP	0	intronic	0.572	NA	4
6	rs9395288	rs2151974	6	47515630	G	A	0.2565	2.27076e-10	0.713247	CD2AP	0	intronic	0.488	6	4
6	rs9395288	rs2151975	6	47515663	T	C	0.2555	1.81703e-10	0.717337	CD2AP	0	intronic	5.605	7	4
6	rs9395288	rs2171089	6	47515811	A	G	0.2515	1.84691e-10	0.731056	CD2AP	0	intronic	8.027	5	4
6	rs9395288	rs9367284	6	47516369	A	G	0.2555	1.78311e-10	0.717337	CD2AP	0	intronic	1.031	6	4
6	rs9395288	rs35305333	6	47520726	A	AT	0.2515	NA	0.720249	CD2AP	0	intronic	1.111	NA	4
6	rs9395288	rs35797696	6	47523540	A	AT	0.2535	NA	0.722615	CD2AP	0	intronic	1.165	NA	4
6	rs9395288	rs6931011	6	47525202	G	A	0.2565	2.28445e-10	0.71483	CD2AP	0	intronic	0.062	7	5
6	rs9395288	rs9381575	6	47528764	C	G	0.2555	1.81271e-10	0.717337	CD2AP	0	intronic	2.783	6	4
6	rs9395288	rs34744382	6	47536444	C	T	0.2555	2.32986e-10	0.717337	CD2AP	0	intronic	1.395	7	5
6	rs9395288	rs5876027	6	47537877	CT	C	0.2654	NA	0.663523	CD2AP	0	intronic	3.585	NA	4
6	rs9395288	rs12193051	6	47541415	C	G	0.2555	1.51599e-10	0.717337	CD2AP	0	intronic	0.391	7	4
6	rs9395288	rs9395279	6	47542864	C	T	0.2555	1.48568e-10	0.717337	CD2AP	0	intronic	9.26	6	4
6	rs9395288	rs9357546	6	47549495	C	T	0.2555	1.59217e-10	0.717337	CD2AP	0	intronic	0.66	3a	4
6	rs1385742	rs9395282	6	47550537	T	G	0.2346	NA	0.611643	CD2AP	0	intronic	3.376	6	4
6	rs9395288	rs9395283	6	47551444	T	C	0.2555	1.622e-10	0.717337	CD2AP	0	intronic	1.68	5	4
6	rs9395288	rs9349415	6	47551861	T	C	0.2555	1.67071e-10	0.717337	CD2AP	0	intronic	1.231	6	4
6	rs9395288	rs9349416	6	47551938	G	A	0.2555	1.61677e-10	0.717337	CD2AP	0	intronic	4.116	7	4
6	rs9395288	rs9369716	6	47552180	A	T	0.2515	1.5754e-10	0.731056	CD2AP	0	intronic	5.937	5	4
6	rs9395288	rs13193054	6	47552817	C	A	0.2555	3.18902e-10	0.717337	CD2AP	0	intronic	1.444	6	4
6	rs9395288	rs9296567	6	47553402	G	A	0.2445	8.70702e-10	0.750633	CD2AP	0	intronic	5.015	6	4
6	rs9395288	rs9395285	6	47554177	G	A	0.2445	7.8703e-10	0.750633	CD2AP	0	intronic	8.351	7	4
6	rs9395288	rs9369717	6	47554468	T	G	0.2445	7.93364e-10	0.750633	CD2AP	0	intronic	1.514	5	4
6	rs9395288	rs1485780	6	47556630	A	C	0.2555	1.46311e-10	0.717337	CD2AP	0	intronic	2.251	7	4
6	rs9395288	rs9381578	6	47556634	C	T	0.2555	1.46311e-10	0.717337	CD2AP	0	intronic	0.02	7	4
6	rs9395288	rs9381579	6	47556680	C	T	0.2555	1.46844e-10	0.717337	CD2AP	0	intronic	1.673	7	4
6	rs9395288	rs10456570	6	47559451	A	G	0.2555	1.46691e-10	0.717337	CD2AP	0	intronic	0.16	7	4
6	rs9395288	rs6903331	6	47562915	A	G	0.2555	1.13579e-10	0.717337	CD2AP	0	intronic	12.96	6	4
6	rs9395288	rs2396825	6	47568696	A	G	0.2555	1.20056e-10	0.717337	CD2AP	0	intronic	1.889	7	4
6	rs9395288	rs9395286	6	47575332	T	C	0.2555	1.28474e-10	0.717337	CD2AP	0	intronic	6.03	5	4
6	rs9395288	rs13212790	6	47576367	T	C	0.2555	1.63946e-10	0.717337	CD2AP	0	intronic	5.979	6	4
6	rs9395288	rs9349417	6	47580657	A	G	0.2555	1.79998e-10	0.717337	CD2AP	0	intronic	7.452	7	4
6	rs9395288	rs9381581	6	47580695	G	A	0.2555	2.10134e-10	0.717337	CD2AP	0	intronic	0.67	7	4
6	rs9395288	rs34881852	6	47581244	C	CT	0.2644	NA	0.626454	CD2AP	0	intronic	0.837	NA	4
6	rs9395288	rs12195738	6	47583664	C	T	0.2445	1.80572e-10	0.750633	CD2AP	0	intronic	0.148	7	4
6	rs9395288	rs9463342	6	47585106	A	T	0.2555	1.809e-10	0.717337	CD2AP	0	intronic	2.267	6	4
6	rs9395288	rs10948367	6	47585615	A	G	0.2555	1.73482e-10	0.717337	CD2AP	0	intronic	7.372	7	4
6	rs9395288	rs1948047	6	47585912	T	C	0.2555	1.69406e-10	0.717337	CD2AP	0	intronic	2.498	NA	4
6	rs9395288	rs143419962	6	47587049	AACAT	A	0.2545	NA	0.710699	CD2AP	0	intronic	1.734	NA	4
6	rs9395288	rs34945135	6	47587294	ACTT	A	0.2555	NA	0.717337	CD2AP	0	intronic	0.894	NA	4
6	rs9395288	rs2171086	6	47590104	C	T	0.2565	2.99413e-10	0.713247	CD2AP	0	intronic	2.562	NA	4
6	rs9395288	rs7754971	6	47590476	C	T	0.2555	2.09161e-10	0.717337	CD2AP	0	intronic	3.985	7	4
6	rs9395288	rs35361796	6	47592463	A	G	0.2346	NA	0.639739	CD2AP	0	UTR3	0.67	6	4
6	rs9395288	rs35274349	6	47592465	A	G	0.2266	NA	0.66604	CD2AP	0	UTR3	0.687	5	4
6	rs1385742	rs1385742	6	47595155	A	T	0.3241	9.12298e-12	1	CD2AP	155	downstream	0.205	6	4
6	rs9395288	rs9395288	6	47598125	C	T	0.2276	1.02776e-09	1	CD2AP	3125	intergenic	5.22	3a	5
6	rs9395288	rs9357551	6	47606029	C	T	0.2535	1.90285e-07	0.821033	CD2AP	11029	intergenic	8.779	6	9
6	rs9395288	rs4711889	6	47606576	T	C	0.2356	1.06069e-07	0.904881	CD2AP	11576	intergenic	8.423	6	9
6	rs9395288	rs4711890	6	47606712	C	G	0.2535	1.85855e-07	0.821033	CD2AP	11712	intergenic	1.311	6	9
6	rs9395288	rs9473147	6	47609592	A	G	0.2535	6.63311e-08	0.821033	GPR111	14579	intergenic	9.203	6	7
6	rs9395288	rs149774097	6	47613448	T	TGA	0.2525	NA	0.824413	GPR111	10723	intergenic	1.174	NA	5
6	rs9395288	rs12202615	6	47618171	T	C	0.2545	9.54856e-08	0.817758	GPR111	6000	intergenic	5.331	5	5
6	rs9395288	rs7772202	6	47621579	G	A	0.2555	7.15939e-08	0.813402	GPR111	2592	intergenic	0.392	5	5
6	rs9395288	rs4711895	6	47627027	A	G	0.2485	2.97256e-07	0.782273	GPR111	0	intronic	7.467	7	1
6	rs9395288	rs6904933	6	47628558	G	A	0.2495	4.08611e-07	0.777843	GPR111	0	intronic	4.135	7	4
7	rs4727455	rs6955348	7	99633385	T	G	0.1412	1.15328e-07	0.662293	ZKSCAN1	0	UTR3	6.907	6	3
7	rs4727455	rs34065606	7	99641490	C	G	0.1392	3.94443e-07	0.650203	ZKSCAN1	2177	intergenic	9.727	6	5
7	rs858502	rs3735242	7	99771849	A	G	0.4841	7.02828e-06	0.833788	GPC2	0	intronic	5.421	NA	1
7	rs858502	rs12705073	7	99774122	T	C	0.498	2.03782e-07	0.877266	GPC2	0	intronic	4.049	5	1
7	rs858502	rs7799441	7	99776272	T	C	0.499	3.57545e-07	0.864456	STAG3	0	intronic	4.079	6	5
7	rs34857299	rs55796551	7	99777422	G	A	0.2416	1.28578e-08	0.657714	STAG3	0	intronic	0.25	6	5
7	rs34857299	rs12666107	7	99778019	G	C	0.2416	1.65991e-08	0.657714	STAG3	0	intronic	2.891	6	5
7	rs4727455	rs3807471	7	99778945	T	G	0.1978	3.54442e-07	0.626416	STAG3	0	intronic	5.426	NA	5
7	rs858502	rs66809776	7	99782124	T	C	0.498	NA	0.877266	STAG3	0	intronic	0.586	7	5
7	rs4727455	rs4727449	7	99785750	C	T	0.1551	5.17365e-08	0.856816	STAG3	0	intronic	7.369	7	5
7	rs858502	rs4729580	7	99789817	T	C	0.5	2.72548e-07	0.868271	STAG3	0	intronic	6.212	6	5
7	rs858502	rs10953295	7	99791539	T	C	0.498	5.01845e-07	0.868618	STAG3	0	intronic	2.883	6	5
7	rs858502	rs4299940	7	99793942	T	C	0.498	7.51239e-07	0.877266	STAG3	0	intronic	2.879	4	5
7	rs858502	rs3735241	7	99796146	A	C	0.498	5.65867e-07	0.877266	STAG3	0	exonic	2.053	NA	5
7	rs858502	rs1727145	7	99800835	T	G	0.495	3.38346e-07	0.890257	STAG3:GATS:GATS	00:00:00	ncRNA_intronic	0.235	7	5
7	rs858502	rs2246713	7	99802812	C	G	0.495	NA	0.890257	STAG3:GATS:GATS	00:00:00	ncRNA_intronic	2.84	1f	1
7	rs858502	rs2950518	7	99807344	G	A	0.499	3.65443e-07	0.873415	STAG3:GATS:GATS	00:00:00	ncRNA_intronic	6.173	1f	2
7	rs858502	rs941287	7	99807473	T	C	0.495	3.66553e-07	0.890257	STAG3:GATS:GATS	00:00:00	ncRNA_intronic	3.173	1f	2
7	rs858502	rs1727129	7	99811002	T	C	0.492	5.74217e-07	0.879306	STAG3:GATS:GATS	00:00:00	ncRNA_intronic	3.634	5	5
7	rs858502	rs1624099	7	99811313	G	A	0.492	7.88468e-07	0.879306	STAG3:GATS:GATS	00:00:00	ncRNA_intronic	7.565	1f	5
7	rs858502	rs62482171	7	99815832	C	G	0.4891	NA	0.860693	STAG3:GATS:GATS	00:00:00	ncRNA_intronic	2.219	4	1
7	rs858502	rs10601149	7	99815916	T	TAA	0.4911	NA	0.868722	STAG3:GATS:GATS:PVRIG	0:0:0:0	ncRNA_intronic	1.413	NA	1
7	rs858502	rs1727143	7	99816256	C	A	0.497	NA	0.853158	STAG3:GATS:GATS:PVRIG	0:0:0:0	exonic	3.252	5	1
7	rs858502	rs2906646	7	99818137	G	A	0.495	2.24559e-07	0.890257	STAG3:GATS:GATS:PVRIG	0:0:0:0	ncRNA_intronic	1.579	4	1
7	rs858502	rs705867	7	99818927	C	T	0.495	1.34333e-07	0.890257	STAG3:GATS:GATS:PVRIG	0:0:0:0	ncRNA_intronic	3.356	1f	1
7	rs858502	rs372167927	7	99821838	A	ATTTTTT	0.4076	NA	0.632043	GATS:GATS	00:00:00	ncRNA_intronic	2.937	NA	3
7	rs858502	rs858510	7	99821894	C	T	0.495	2.42084e-07	0.890257	GATS:GATS	00:00:00	ncRNA_intronic	4.558	5	3
7	rs858502	rs1859787	7	99824353	G	A	0.495	2.29539e-07	0.890257	GATS:GATS	00:00:00	ncRNA_intronic	0.166	3a	4
7	rs4727455	rs7782051	7	99838108	T	C	0.1978	1.2261e-06	0.626416	GATS:GATS	00:00:00	ncRNA_intronic	0.71	5	4
7	rs34857299	rs866500	7	99840461	A	G	0.2356	3.32891e-09	0.691357	GATS:GATS	00:00:00	ncRNA_intronic	0.063	1f	5
7	rs4727455	rs542440342	7	99842371	C	CA	0.1491	NA	0.83003	GATS:GATS	00:00:00	ncRNA_intronic	0.664	NA	5
7	rs4727455	rs13240468	7	99842502	C	A	0.1193	2.9112e-05	0.62848	GATS:GATS	00:00:00	ncRNA_intronic	1.219	7	5
7	rs858502	rs858502	7	99843353	T	C	0.4901	1.3609e-08	1	GATS:GATS	00:00:00	ncRNA_intronic	8.62	5	5
7	rs34857299	rs35436377	7	99843724	C	CT	0.2913	NA	0.625171	GATS:GATS	00:00:00	ncRNA_intronic	4.75	NA	5
7	rs34857299	rs34857299	7	99874197	T	A	0.2197	4.10622e-10	1	GATS	4341	intergenic	0.183	2b	4
7	rs34857299	rs6979218	7	99893148	C	G	0.2505	2.16724e-09	0.783489	SPDYE3	12176	intergenic	1.479	7	5
7	rs4727455	rs36033613	7	99921243	A	C	0.162	1.77587e-07	0.934394	PMS2P1	0	ncRNA_intronic	1.233	4	4
7	rs60738304	rs7384878	7	99932049	C	T	0.326	7.88033e-13	0.859133	PMS2P1	0	ncRNA_intronic	1.411	6	2
7	rs4727455	rs540143715	7	99932353	C	CT	0.1352	NA	0.777461	PMS2P1	0	ncRNA_intronic	0.478	NA	1
7	rs55773945	rs35305377	7	99938955	G	A	0.4453	2.05496e-08	0.808211	PMS2P1:STAG3L5P:STAG3L5P-PVRIG2P-PILRB:PILRB	0:0:0:0	ncRNA_intronic	4.164	7	4
7	rs4727455	rs13228694	7	99940307	C	T	0.1103	3.93144e-05	0.641325	STAG3L5P:STAG3L5P-PVRIG2P-PILRB:PILRB	00:00:00	ncRNA_intronic	4.612	6	4
7	rs4727455	rs34313920	7	99943280	T	G	0.1123	NA	0.639038	STAG3L5P:STAG3L5P-PVRIG2P-PILRB:PILRB	00:00:00	ncRNA_intronic	1.187	7	4
7	rs4727455	rs34893607	7	99946207	G	A	0.163	3.2124e-08	0.956109	STAG3L5P:STAG3L5P-PVRIG2P-PILRB:PILRB	00:00:00	ncRNA_intronic	1.955	7	4
7	rs4727455	rs13246354	7	99950006	C	T	0.162	4.51633e-08	0.963398	STAG3L5P-PVRIG2P-PILRB:PILRB:PVRIG2P	00:00:00	ncRNA_exonic	7.143	5	1
7	rs4727455	rs13236234	7	99963018	T	C	0.163	8.17812e-08	0.956109	STAG3L5P-PVRIG2P-PILRB:PILRB	00:00:00	ncRNA_intronic	2.665	6	2
7	rs60738304	rs2405442	7	99971313	T	C	0.3211	9.07824e-13	0.870843	PILRA	0	exonic	4.052	NA	1
7	rs60738304	rs1859788	7	99971834	G	A	0.3211	NA	0.863309	PILRA	0	exonic	3.984	NA	1
7	rs4727455	rs10255133	7	99982256	T	A	0.1551	1.42324e-07	0.842956	PILRA	0	intronic	10.9	4	3
7	rs60738304	rs2906657	7	99984089	T	C	0.332	NA	0.780415	PILRA	0	intronic	1.422	NA	5
7	rs60738304	rs34995835	7	99990364	T	G	0.2972	8.90475e-13	0.961413	PILRA	0	intronic	5.912	6	4
7	rs60738304	rs1476679	7	100004446	C	T	0.2992	1.50835e-12	0.970948	ZCWPW1	0	intronic	2.247	1b	4
7	rs60738304	rs34919929	7	100012334	G	A	0.3052	5.86333e-13	1	ZCWPW1	0	intronic	5.64	2b	4
7	rs60738304	rs60738304	7	100012579	A	C	0.3052	3.0729e-13	1	ZCWPW1	0	intronic	5.431	2b	5
7	rs4727455	rs5015755	7	100013402	G	T	0.161	4.1678e-08	0.970767	ZCWPW1	0	intronic	2.591	7	4
7	rs55773945	rs5015756	7	100013457	T	C	0.4324	4.26825e-08	0.957725	ZCWPW1	0	intronic	0.314	7	4
7	rs4727455	rs3807475	7	100026292	G	A	0.162	4.12726e-08	0.963398	ZCWPW1	0	UTR5	3.246	NA	1
7	rs55773945	rs55773945	7	100042413	T	C	0.4423	1.9604e-08	1	RP11-758P17.3	6285	intergenic	4.529	4	2
7	rs4727455	rs4727455	7	100070680	G	A	0.163	1.49151e-08	1	TSC22D4	0	intronic	2.423	2b	2
7	rs4727455	rs34183059	7	100079429	A	G	0.163	5.95022e-08	0.985351	AC092849.1	1951	intergenic	1.61	1f	5
7	rs60738304	rs6971558	7	100079857	A	T	0.3082	2.75476e-12	0.908806	AC092849.1	1523	intergenic	5.803	7	5
7	rs4727455	rs13235951	7	100087459	C	T	0.1262	1.56816e-06	0.752306	NYAP1	0	intronic	0.068	4	2
7	rs4727455	rs35146386	7	100089739	G	A	0.161	2.15482e-08	0.985416	NYAP1	0	intronic	9.648	6	4
7	rs60738304	rs12539172	7	100091795	T	C	0.3072	4.64212e-12	0.904128	NYAP1	0	UTR3	0.571	4	1
8	rs3935067	7:143094635:A:G	7	143094635	A	G	0.2992	NA	0.652478	EPHA1	0	intronic	1.582	5	4
8	rs3935067	rs35251323	7	143095256	A	G	0.3171	3.40228e-07	0.647923	EPHA1	0	intronic	6.736	5	4
8	rs56402156	rs7791765	7	143099107	T	G	0.2227	2.56574e-10	0.975954	EPHA1	0	intronic	0.374	7	4
8	rs56402156	rs10808026	7	143099133	C	A	0.2227	2.46132e-10	0.975954	EPHA1	0	intronic	2.827	6	4
8	rs3935067	rs11331186	7	143102073	CA	C	0.16	NA	0.884248	EPHA1	0	intronic	2.187	NA	4
8	rs3935067	rs530117517	7	143102073	CA	CAA	0.3221	NA	0.884248	EPHA1	0	NA	NA	NA	4
8	rs56402156	rs56402156	7	143103481	G	A	0.2187	1.30041e-10	1	EPHA1	0	intronic	0.001	5	2
8	rs3935067	rs3935067	7	143104331	G	C	0.334	8.56564e-09	1	EPHA1	0	intronic	7.348	5	1
8	rs3935067	rs12703524	7	143105830	C	A	0.3897	1.23856e-06	0.722947	EPHA1:EPHA1-AS1	00:00:00	exonic	16.22	3a	1
8	rs12703526	rs12703526	7	143107588	G	T	0.4781	8.47056e-09	1	EPHA1-AS1	0	ncRNA_intronic	1.84	5	2
8	rs56402156	rs11762262	7	143107876	C	T	0.2177	2.11587e-10	0.993913	EPHA1-AS1	0	ncRNA_intronic	4.244	4	1
8	rs12703526	rs7810606	7	143108158	T	C	0.4781	1.06564e-08	1	EPHA1-AS1	0	ncRNA_intronic	0.32	5	1
8	rs56402156	rs11763230	7	143108841	C	T	0.2187	3.14919e-10	0.987826	EPHA1-AS1	0	ncRNA_intronic	1.198	5	2
8	rs56402156	rs11767557	7	143109139	T	C	0.2177	2.07661e-10	0.993913	EPHA1-AS1	0	ncRNA_intronic	2.131	5	2
8	rs56402156	rs75045569	7	143109208	T	G	0.1759	7.74706e-10	0.741679	EPHA1-AS1	0	ncRNA_intronic	1.544	5	2
8	rs12540656	rs10258313	7	143114336	C	T	0.4652	NA	0.627105	EPHA1-AS1	0	ncRNA_intronic	2.534	6	5
8	rs12540656	rs76807580	7	143114834	ACTGAGTGTTTGCTTAG	A	0.325	NA	0.600599	EPHA1-AS1	0	ncRNA_intronic	4.15	NA	5
8	rs12540656	rs62472729	7	143116061	G	C	0.327	5.67047e-07	0.604026	EPHA1-AS1	0	ncRNA_intronic	0.37	3a	4
8	rs12540656	rs12540656	7	143117919	G	A	0.4324	2.98468e-09	1	EPHA1-AS1	0	ncRNA_intronic	9.069	5	4
8	rs12540656	rs4726621	7	143120544	T	C	0.3231	1.16915e-06	0.614724	EPHA1-AS1	0	ncRNA_intronic	1.217	5	4
8	rs12540656	rs10265814	7	143121621	C	G	0.4761	1.09993e-08	0.818393	EPHA1-AS1	0	ncRNA_intronic	0.037	7	5
8	rs12540656	7:143121720:A:C	7	143121720	A	C	0.4801	NA	0.791583	EPHA1-AS1	0	ncRNA_intronic	1.588	6	5
8	rs12540656	rs10226151	7	143122457	A	G	0.4761	3.52682e-08	0.818393	EPHA1-AS1	0	ncRNA_intronic	2.246	6	5
8	rs12540656	rs62472730	7	143123975	T	A	0.3231	1.097e-06	0.614724	EPHA1-AS1	0	ncRNA_intronic	1.667	4	2
8	rs12540656	rs141124951	7	143124167	AAGAG	A	0.3231	NA	0.614724	EPHA1-AS1	0	ncRNA_intronic	8.817	NA	2
8	rs12540656	rs7805776	7	143124296	G	A	0.4761	3.31537e-08	0.818393	EPHA1-AS1	0	ncRNA_intronic	0.831	7	2
8	rs12540656	rs56272015	7	143124782	G	A	0.3231	NA	0.614724	EPHA1-AS1	0	ncRNA_intronic	0.237	6	5
8	rs12540656	rs62472731	7	143125075	G	A	0.3231	1.11721e-06	0.614724	EPHA1-AS1	0	ncRNA_intronic	0.267	7	5
8	rs12540656	rs4726622	7	143125281	G	A	0.3231	1.16817e-06	0.614724	EPHA1-AS1	0	ncRNA_intronic	2.966	5	5
8	rs12540656	rs4726623	7	143125651	G	A	0.3231	9.39951e-07	0.614724	EPHA1-AS1	0	ncRNA_intronic	2.446	7	5
8	rs12540656	rs55697090	7	143125808	G	A	0.3231	1.3951e-06	0.614724	EPHA1-AS1	0	ncRNA_intronic	3.629	7	5
8	rs12540656	rs10237465	7	143126796	G	A	0.4801	1.03242e-07	0.791583	EPHA1-AS1	0	ncRNA_intronic	0.486	6	5
8	rs12540656	rs10224310	7	143126994	A	C	0.4801	1.19228e-07	0.791583	EPHA1-AS1	0	ncRNA_intronic	0.818	5	5
8	rs12540656	rs10228407	7	143127771	T	G	0.4801	1.01986e-07	0.791583	EPHA1-AS1	0	ncRNA_intronic	4.033	3a	2
8	rs12540656	rs62474771	7	143128296	T	C	0.3231	1.43619e-06	0.614724	EPHA1-AS1	0	ncRNA_intronic	4.962	7	2
8	rs12540656	rs6966814	7	143128499	G	A	0.4791	1.38026e-07	0.787639	EPHA1-AS1	0	ncRNA_intronic	0.331	4	5
8	rs12540656	rs55881450	7	143128806	T	C	0.3231	1.47854e-06	0.614724	EPHA1-AS1	0	ncRNA_intronic	2.407	5	5
8	rs12540656	rs139817362	7	143129124	A	ATTTC	0.4791	NA	0.787639	EPHA1-AS1	0	ncRNA_intronic	1.721	NA	5
8	rs12540656	rs62474772	7	143129306	C	T	0.3231	1.33372e-06	0.614724	EPHA1-AS1	0	ncRNA_intronic	0.284	5	5
8	rs12540656	rs7799105	7	143131854	A	G	0.4692	1.51127e-06	0.750073	EPHA1-AS1	0	ncRNA_intronic	9.345	4	2
9	rs34181358	rs35575787	8	27187520	G	T	0.08847	4.87541e-08	0.602186	PTK2B	0	intronic	0.382	5	2
9	rs34181358	rs36057699	8	27188819	C	A	0.08847	3.1212e-08	0.602186	PTK2B	0	intronic	4.192	7	2
9	rs73223431	rs28834970	8	27195121	T	C	0.3439	2.37722e-13	0.991193	PTK2B	0	intronic	5.669	5	1
9	rs73223431	rs57735330	8	27205046	AG	A	0.3449	NA	0.986746	PTK2B	0	intronic	2.41	NA	4
9	rs73223431	rs6987305	8	27208126	G	A	0.3449	3.8015e-13	0.986746	PTK2B	0	intronic	1.792	7	2
9	rs34181358	rs7817464	8	27211127	A	G	0.08847	5.31885e-08	0.634409	PTK2B	0	intronic	2.207	4	4
9	rs73223431	rs2322599	8	27211910	G	A	0.3469	3.10532e-13	0.995571	PTK2B	0	intronic	0.892	5	4
9	rs73223431	rs73223431	8	27219987	C	T	0.3459	7.39991e-14	1	PTK2B	0	intronic	5.891	2b	2
9	rs73223431	rs17057043	8	27220310	G	A	0.3469	2.00989e-13	0.995571	PTK2B	0	intronic	1.526	1d	1
9	rs73223431	rs755951	8	27226790	A	C	0.3867	1.01403e-12	0.78609	PTK2B	0	intronic	2.777	3a	2
9	rs73223431	rs112754919	8	27227453	C	T	0.3072	7.32581e-09	0.784221	PTK2B	0	intronic	1.276	6	4
9	rs73223431	rs17057051	8	27227554	A	G	0.3062	2.821e-09	0.789022	PTK2B	0	intronic	0.609	6	4
9	rs73223431	rs7013346	8	27228666	C	A	0.3072	6.34087e-09	0.784221	PTK2B	0	intronic	3.84	5	2
9	rs73223431	rs148359194	8	27229062	T	TTATA	0.3121	NA	0.754162	PTK2B	0	intronic	0.699	NA	4
9	rs73223431	rs17447007	8	27230637	A	G	0.33	3.28132e-09	0.692115	PTK2B	0	intronic	0.812	5	4
9	rs73223431	rs12679874	8	27230819	A	G	0.337	1.17796e-08	0.676399	PTK2B	0	intronic	0.404	5	4
9	rs73223431	rs6557994	8	27232018	T	C	0.3141	1.80015e-08	0.770477	PTK2B	0	intronic	4.442	1f	3
9	rs73223431	rs11302919	8	27238052	AT	A	0.3141	NA	0.761692	PTK2B	0	intronic	3.575	NA	1
9	rs34181358	rs13265352	8	27248546	C	T	0.08748	8.0424e-09	0.643046	PTK2B	0	intronic	5.568	5	2
9	rs34181358	rs71519635	8	27268168	T	C	0.08549	1.30379e-08	0.660863	PTK2B	0	intronic	4.416	7	4
9	rs34181358	rs71933526	8	27283593	GCAA	G	0.0835	NA	0.66069	PTK2B	0	intronic	0.995	NA	4
9	rs34181358	rs79145239	8	27319847	A	T	0.1044	1.35932e-09	0.969322	CHRNA2	0	intronic	4.931	4	5
9	rs34181358	rs34181358	8	27322974	G	A	0.1014	9.85367e-10	1	CHRNA2	0	intronic	1.256	7	5
9	rs2741342	rs2741342	8	27330096	C	T	0.2316	2.33767e-10	1	CHRNA2	0	intronic	1.799	7	5
9	rs2741342	rs2565048	8	27330132	A	G	0.3072	1.25663e-06	0.648775	CHRNA2	0	intronic	6.13	NA	5
9	rs34181358	rs71519637	8	27334098	C	T	0.09145	3.54568e-09	0.754578	CHRNA2	0	intronic	4.135	5	5
9	rs34181358	rs35505579	8	27337045	A	T	0.09145	2.98136e-09	0.754578	CHRNA2	0	intronic	5.396	4	5
9	rs7341557	rs34476881	8	27350981	T	C	0.07654	3.62557e-08	0.753045	EPHX2	0	intronic	5.2	5	1
9	rs7341557	rs10091679	8	27351738	G	A	0.08946	3.03461e-07	0.890723	EPHX2	0	intronic	5.349	6	2
9	rs7341557	rs2322721	8	27352750	A	G	0.09145	1.31927e-07	0.869811	EPHX2	0	intronic	5.373	6	5
9	rs7341557	rs751141	8	27373865	G	A	0.09344	2.06523e-07	0.891422	EPHX2	0	exonic	29.5	NA	4
9	rs7341557	rs34181437	8	27374686	A	T	0.09046	5.85357e-07	0.923097	EPHX2	0	intronic	2.495	6	4
9	rs7341557	rs7357432	8	27387845	A	C	0.08449	8.30826e-07	0.858346	EPHX2	0	intronic	2.635	5	4
9	rs7341557	rs35889509	8	27395098	A	G	0.08151	1.51718e-08	0.826372	EPHX2	0	intronic	7.268	7	4
9	rs7341557	rs4149254	8	27397087	C	T	0.06561	0.00185763	0.708075	EPHX2	0	intronic	0.032	5	4
9	rs7341557	rs2269461	8	27398620	C	T	0.09145	1.09655e-07	0.978023	EPHX2	0	intronic	8.992	6	4
9	rs7341557	rs4149256	8	27399518	G	C	0.09046	8.52522e-08	0.967051	EPHX2	0	intronic	1.475	5	4
9	rs7341557	8:27400044:C:G	8	27400044	G	C	0.0169	NA	0.978023	EPHX2	0	intronic	2.136	NA	4
9	rs7341557	8:27400044:A:G	8	27400044	G	A	0.09145	NA	0.978023	EPHX2	0	NA	2.977	5	4
9	rs7341557	rs68012375	8	27400682	A	G	0.08847	6.24122e-08	0.923246	EPHX2	0	intronic	2.068	7	4
9	rs7341557	rs2291635	8	27401142	G	A	0.09145	5.56857e-08	0.978023	EPHX2	0	intronic	0.429	6	4
9	rs7341557	rs7341557	8	27402777	G	A	0.09344	7.76499e-09	1	EPHX2	0	UTR3	0.082	7	4
9	rs4732728	rs17466060	8	27422740	G	A	0.4423	1.31797e-06	0.743019	GULOP	0	ncRNA_intronic	1.861	5	4
9	rs4732728	rs1316801	8	27429228	C	T	0.4254	3.87781e-09	0.966168	GULOP	0	ncRNA_intronic	2.288	5	4
9	rs4732728	rs7831810	8	27430506	A	G	0.4473	1.76691e-09	0.873573	GULOP	0	ncRNA_intronic	3.433	5	4
9	rs4732728	rs10780145	8	27434722	C	T	0.4254	3.45378e-09	0.966399	GULOP	0	ncRNA_intronic	0.998	5	5
9	rs4732728	rs4352801	8	27435201	T	C	0.4085	2.08358e-06	0.742131	GULOP	0	ncRNA_exonic	13.3	5	4
9	rs4732728	rs7828131	8	27441010	T	C	0.3877	1.38938e-06	0.83297	GULOP	0	ncRNA_intronic	8.052	4	2
9	rs4732728	rs4732728	8	27441521	C	G	0.4195	9.30539e-10	1	GULOP	0	ncRNA_intronic	5.137	2b	2
9	rs4732728	rs6983452	8	27448028	C	T	0.4344	2.66791e-09	0.921189	GULOP	1437	intergenic	1.215	5	5
9	rs867230	rs2279590	8	27456253	T	C	0.4046	7.62811e-21	0.808295	CLU	0	intronic	5.431	NA	1
9	rs9331908	rs4732729	8	27461492	C	A	0.3529	1.43141e-11	0.991817	CLU	0	intronic	7.28	5	2
9	rs867230	rs7982	8	27462481	G	A	0.3857	NA	0.881126	CLU	0	exonic	1.763	NA	4
9	rs9331908	rs9331908	8	27463618	C	T	0.3509	1.38688e-11	1	CLU	0	intronic	0.012	NA	4
9	rs867230	rs11136000	8	27464519	T	C	0.3877	3.30818e-21	0.888654	CLU	0	intronic	0.678	6	4
9	rs867230	rs4236673	8	27464929	A	G	0.3877	1.59586e-21	0.880833	CLU	0	intronic	4.976	6	4
9	rs867230	rs11787077	8	27465312	T	C	0.3897	1.9109e-21	0.888798	CLU	0	intronic	1.709	5	4
9	rs867230	rs1532276	8	27466157	T	C	0.3887	1.28343e-21	0.884808	CLU	0	intronic	1.701	4	2
9	rs867230	rs1532277	8	27466181	T	C	0.3877	1.46083e-21	0.880833	CLU	0	intronic	5.542	4	2
9	rs867230	rs1532278	8	27466315	T	C	0.3857	2.18564e-21	0.873324	CLU	0	intronic	8.441	2b	2
9	rs867230	rs9331896	8	27467686	C	T	0.3956	4.36154e-21	0.959358	CLU	0	intronic	2.136	NA	2
9	rs867230	rs2070926	8	27467821	C	G	0.3936	7.37769e-21	0.951432	CLU	0	intronic	3.575	4	1
9	rs867230	rs867230	8	27468503	C	A	0.4016	6.12994e-22	1	CLU	0	UTR5	3.031	2b	1
9	rs9331908	rs9331888	8	27468862	C	G	0.3002	8.88935e-07	0.790929	CLU	0	UTR5	1.981	2b	1
9	rs536332	rs504038	8	27475320	T	G	0.3976	6.87062e-07	0.740001	CLU	2771	intergenic	3.594	5	5
9	rs536332	rs536332	8	27475767	G	A	0.4483	1.54378e-08	1	CLU	3218	intergenic	1.369	7	5
9	rs536332	rs11136001	8	27476347	G	T	0.4583	1.27838e-05	0.685061	CLU	3798	intergenic	1.63	6	5
9	rs536332	rs4732732	8	27476426	G	A	0.4592	2.10705e-05	0.686669	CLU	3877	intergenic	1.495	6	5
9	rs536332	rs538181	8	27476815	G	A	0.4533	3.25088e-08	0.970089	CLU	4266	intergenic	0.008	5	2
9	rs536332	rs569205	8	27477019	T	A	0.4046	4.36629e-07	0.770909	CLU	4470	intergenic	1.937	6	2
9	rs536332	rs11318062	8	27477476	C	CT	0.4583	NA	0.932372	CLU	4927	intergenic	1.159	NA	5
9	rs536332	rs484377	8	27477509	C	T	0.4583	4.20921e-08	0.932372	CLU	4960	intergenic	0.952	6	5
9	rs536332	rs520186	8	27479103	A	G	0.4523	6.25153e-08	0.965809	CLU	6554	intergenic	10.81	5	5
9	rs536332	rs518317	8	27479745	G	C	0.4523	5.95017e-08	0.965809	CLU	7196	intergenic	6.313	6	5
9	rs536332	rs2582367	8	27480025	C	T	0.4543	5.66922e-08	0.957745	CLU	7476	intergenic	0.333	7	5
9	rs536332	rs1073743	8	27480210	A	G	0.4523	6.26787e-08	0.965809	CLU	7661	intergenic	0.523	NA	5
9	rs536332	rs1073742	8	27480455	A	T	0.4523	6.82492e-08	0.965809	CLU	7906	intergenic	3.503	6	5
9	rs536332	rs499046	8	27482870	C	T	0.3797	8.14588e-05	0.679791	SCARA3	8514	intergenic	9.205	NA	5
9	rs536332	rs569214	8	27487790	G	T	0.3777	0.000126883	0.687049	SCARA3	3594	intergenic	5.33	5	5
9	rs536332	rs34541056	8	27487913	C	CT	0.3767	NA	0.653788	SCARA3	3471	intergenic	3.009	NA	5
9	rs536332	rs491672	8	27488582	A	G	0.3817	0.000114632	0.670115	SCARA3	2802	intergenic	0.16	4	5
9	rs536332	rs492587	8	27488689	T	C	0.3827	0.000121051	0.665306	SCARA3	2695	intergenic	1.48	4	5
9	rs536332	rs485902	8	27489959	G	C	0.4533	4.91169e-08	0.91161	SCARA3	1425	intergenic	1.981	7	5
9	rs536332	rs33993350	8	27491006	TA	T	0.3787	NA	0.634315	SCARA3	378	upstream	3.886	NA	1
9	rs536332	rs530324	8	27491186	G	C	0.4612	2.29868e-05	0.671952	SCARA3	198	upstream	4.174	4	1
9	rs536332	rs545111	8	27495266	T	G	0.4463	0.0107978	0.630357	SCARA3	0	intronic	0.17	5	2
9	rs536332	rs548561	8	27496791	T	C	0.4463	0.0111086	0.630357	SCARA3	0	intronic	3.556	2b	4
9	rs536332	rs553290	8	27497307	A	G	0.4463	0.0149924	0.630357	SCARA3	0	intronic	2.253	5	5
9	rs536332	rs575282	8	27497403	T	C	0.4453	0.0120852	0.626116	SCARA3	0	intronic	1.125	5	5
9	rs536332	rs577803	8	27513683	T	G	0.4443	0.0293354	0.616783	SCARA3	0	intronic	2.827	7	4
9	rs536332	rs480291	8	27518682	A	G	0.4453	0.0302204	0.606221	SCARA3	0	intronic	5.346	7	4
9	rs536332	rs519311	8	27519587	A	G	0.4463	0.0304836	0.602279	SCARA3	0	intronic	4.149	NA	4
9	rs536332	rs492786	8	27520184	G	A	0.4463	0.0331419	0.602279	SCARA3	0	intronic	13.11	NA	4
9	rs536332	rs542876	8	27520745	C	T	0.4463	0.0360929	0.602279	SCARA3	0	intronic	4.318	NA	4
9	rs536332	rs542794	8	27520773	G	A	0.4463	0.0345846	0.602279	SCARA3	0	intronic	3.949	NA	4
9	rs536332	rs541955	8	27520801	G	A	0.4463	0.033932	0.602279	SCARA3	0	intronic	2.962	5	4
9	rs536332	rs505295	8	27522576	C	A	0.4463	0.0309123	0.602279	SCARA3	0	intronic	4.336	3a	2
10	rs7920721	rs34388456	10	11707563	GCCT	G	0.3499	NA	0.809216	RP11-138I18.2	14110	intergenic	1.02	NA	5
10	rs7920721	rs11257227	10	11707915	A	G	0.338	NA	0.827169	RP11-138I18.2	13758	intergenic	8.256	6	5
10	rs7920721	rs74347557	10	11714507	C	T	0.339	6.19735e-09	0.847374	RP11-138I18.2	7166	intergenic	1.017	6	5
10	rs7920721	rs77892763	10	11714686	C	T	0.34	7.05878e-09	0.842907	RP11-138I18.2	6987	intergenic	0.061	2b	5
10	rs7920721	rs11257238	10	11717397	T	C	0.3539	3.23672e-10	0.917989	RP11-138I18.2	4276	intergenic	4.948	5	5
10	rs7920721	rs2011704	10	11718331	T	C	0.3549	3.10221e-10	0.922088	RP11-138I18.2	3342	intergenic	0.694	7	5
10	rs7920721	rs7912495	10	11718713	A	G	0.4543	5.00096e-10	0.693339	RP11-138I18.2	2960	intergenic	2.713	7	5
10	rs7920721	rs11257240	10	11719074	T	G	0.3549	2.91294e-10	0.913618	RP11-138I18.2	2599	intergenic	8.084	7	5
10	rs7920721	rs7920721	10	11720308	A	G	0.3678	3.98292e-11	1	RP11-138I18.2	1365	intergenic	3.838	4	2
10	rs7920721	rs113111379	10	11720620	C	T	0.3489	1.70284e-09	0.91555	RP11-138I18.2	1053	intergenic	0.195	5	5
10	rs7068614	rs12416487	10	11721057	A	T	0.3489	1.26888e-08	0.67393	RP11-138I18.2	616	upstream	5.341	6	5
10	rs7068614	rs12358692	10	11721102	C	T	0.3489	1.90257e-08	0.67393	RP11-138I18.2	571	upstream	2.617	6	5
10	rs7068614	rs11257242	10	11721119	G	C	0.3489	NA	0.67393	RP11-138I18.2	554	upstream	1.506	6	5
10	rs7068614	rs7068614	10	11721477	A	T	0.2644	5.09665e-09	1	RP11-138I18.2	196	upstream	2.567	6	5
10	rs7920721	rs7094380	10	11723257	C	T	0.2704	2.90707e-05	0.642993	RP11-138I18.2	743	downstream	0.407	5	5
10	rs7068614	rs7078398	10	11723537	A	T	0.2704	2.56789e-08	0.96993	RP11-138I18.2	1023	intergenic	4.553	6	5
11	rs67871383	rs11039131	11	47232038	C	T	0.326	4.44171e-07	0.611162	RN7SL772P	4365	intergenic	0.004	5	5
11	rs67871383	rs1685404	11	47243665	G	C	0.3181	5.57063e-08	0.64485	DDB2	0	intronic	1.469	6	4
11	rs2596407	rs11039138	11	47249223	G	A	0.3738	9.09403e-07	0.792297	DDB2	0	intronic	3.499	6	4
11	rs2596407	rs11039139	11	47250319	C	T	0.3757	7.72613e-07	0.785604	DDB2	0	intronic	0.652	7	4
11	rs2596407	rs11988	11	47261260	G	A	0.3827	2.51654e-07	0.882839	ACP2	0	UTR3	6.139	NA	4
11	rs2596407	rs2167080	11	47262840	G	A	0.3827	2.33836e-07	0.882839	ACP2	0	intronic	1.432	NA	4
11	rs67871383	rs35677603	11	47268310	C	T	0.3101	1.48597e-07	0.856727	ACP2	0	intronic	5.714	6	4
11	rs2596407	rs11039149	11	47276675	A	G	0.2734	1.03485e-07	0.655522	NR1H3	0	intronic	7.7	2b	2
11	rs2596407	rs11039154	11	47278502	C	T	0.2753	8.92165e-08	0.652764	NR1H3	0	intronic	2.935	7	5
11	rs2596407	rs10501320	11	47293799	G	C	0.2614	9.7664e-08	0.633034	MADD	0	UTR5	22	2b	1
11	rs2596407	rs11039159	11	47294021	G	T	0.3857	2.33548e-07	0.894827	MADD	0	intronic	1.427	3a	2
11	rs67871383	rs2291119	11	47298201	C	T	0.2982	2.07703e-07	0.90788	MADD	0	intronic	2.786	NA	3
11	rs2596407	rs7944419	11	47301225	C	T	0.2773	8.41648e-08	0.650057	MADD	0	intronic	0.044	6	4
11	rs2596407	rs11606683	11	47302733	C	T	0.3857	2.50361e-07	0.894827	MADD	0	intronic	11.98	1f	4
11	rs67871383	rs326217	11	47303275	T	C	0.3042	2.68977e-07	0.906354	MADD	0	exonic	7.591	NA	4
11	rs2596407	rs11039162	11	47303612	C	T	0.3857	2.19771e-07	0.894827	MADD	0	intronic	1.151	7	4
11	rs2596407	rs12802374	11	47309373	G	A	0.3857	3.78216e-07	0.894827	MADD	0	intronic	0.11	7	4
11	rs2596407	rs11039165	11	47312689	A	G	0.2684	2.2535e-08	0.641573	MADD	0	intronic	7.663	3a	4
11	rs2596407	rs749067	11	47318157	T	C	0.3867	1.81098e-07	0.883302	MADD	0	intronic	6.901	NA	4
11	rs2596407	rs7116451	11	47322327	G	A	0.3847	1.46356e-07	0.890797	MADD	0	intronic	5.169	7	4
11	rs67871383	rs34447279	11	47328630	C	CT	0.3887	NA	0.64642	MADD	0	intronic	5.393	NA	4
11	rs67871383	rs67871383	11	47335838	T	C	0.3211	4.22606e-08	1	MADD	0	intronic	2.751	7	4
11	rs2596407	rs7944584	11	47336320	A	T	0.2744	1.4622e-07	0.657735	MADD	0	intronic	1.42	5	4
11	rs2596407	rs11341336	11	47344788	CA	C	0.4026	NA	0.742396	MADD	0	intronic	4.629	NA	4
11	rs2596407	rs11039182	11	47346723	T	C	0.2744	1.40929e-07	0.657735	MADD	0	intronic	4.308	5	4
11	rs2596407	rs11039183	11	47346940	G	A	0.3658	9.8078e-09	0.970879	MADD	0	intronic	1.195	5	4
11	rs67871383	rs11570094	11	47359706	C	A	0.2873	1.04173e-07	0.859866	MYBPC3	0	intronic	1.883	1f	4
11	rs2596407	rs2856653	11	47361084	T	C	0.3658	3.09784e-09	0.995821	MYBPC3	0	intronic	0.641	NA	4
11	rs2596407	rs2596407	11	47361838	A	G	0.3668	2.54017e-09	1	MYBPC3	0	intronic	0.218	NA	4
11	rs2596407	rs2697923	11	47363215	G	T	0.3648	2.72829e-09	0.991678	MYBPC3	0	intronic	0.145	NA	4
11	rs2596407	rs10838696	11	47363285	G	A	0.3618	4.06691e-09	0.979347	MYBPC3	0	intronic	0.465	1f	4
11	rs67871383	rs2856650	11	47365199	G	A	0.2913	1.13899e-07	0.83416	MYBPC3	0	intronic	1.089	NA	4
11	rs67871383	rs2071305	11	47370957	A	C	0.3082	9.02079e-06	0.718288	MYBPC3	0	intronic	11.93	NA	1
11	rs67472071	rs2071304	11	47372377	G	C	0.3111	7.3914e-07	0.910086	MYBPC3	0	intronic	5.53	1f	1
11	rs67472071	rs2856661	11	47374998	A	G	0.3131	3.78729e-07	0.909966	MYBPC3	744	upstream	0.403	NA	4
11	rs67472071	rs11039195	11	47375193	G	A	0.3111	3.83798e-07	0.927092	MYBPC3	939	upstream	0.457	7	4
11	rs67472071	rs72421020	11	47376098	GTCATCA	G	0.3191	NA	0.926308	SPI1	312	downstream	2.261	NA	1
11	rs67472071	rs3740686	11	47376363	A	G	0.3191	8.25906e-08	0.934153	SPI1	47	downstream	5.081	4	1
11	rs67472071	rs1057233	11	47376448	G	A	0.3191	9.44529e-08	0.934153	SPI1	0	UTR3	4.992	NA	1
11	rs10437655	rs71475909	11	47377283	A	G	0.3559	NA	0.823265	SPI1	0	intronic	7.654	4	1
11	rs67472071	rs544908564	11	47377325	A	AC	0.2873	NA	0.660075	SPI1	0	intronic	2.652	NA	1
11	rs67472071	rs150870784	11	47377415	ACT	A	0.3201	NA	0.929922	SPI1	0	intronic	7.265	NA	1
11	rs67472071	rs142497874	11	47377526	A	AC	0.3191	NA	0.934153	SPI1	0	intronic	5.825	NA	1
11	rs67472071	rs141558426	11	47377893	T	TCA	0.3191	NA	0.934153	SPI1	0	intronic	1.072	NA	1
11	rs67472071	rs78696268	11	47378072	T	TGCTCA	0.3191	NA	0.942328	SPI1	0	intronic	1.446	NA	4
11	rs10437655	rs3824869	11	47378245	T	C	0.3559	5.05841e-09	0.830605	SPI1	0	intronic	3.017	2b	3
11	rs10437655	rs10769256	11	47378396	C	T	0.3946	NA	0.916228	SPI1	0	intronic	3.808	2b	3
11	rs67472071	rs3842252	11	47378434	TAC	T	0.3161	NA	0.93857	SPI1	0	intronic	1.676	NA	1
11	rs67472071	rs142198257	11	47378476	TCA	T	0.3091	NA	0.927331	SPI1	0	intronic	4.713	NA	1
11	rs67472071	rs145440922	11	47378525	TCA	T	0.3121	NA	0.922719	SPI1	0	intronic	1.258	NA	1
11	rs67472071	rs11290095	11	47378843	T	TC	0.3181	NA	0.930253	SPI1	0	intronic	1.174	NA	4
11	rs67472071	rs72339224	11	47378901	TCA	T	0.3151	NA	0.942886	SPI1	0	intronic	13.55	NA	4
11	rs67472071	rs5791757	11	47378911	TACAC	T	0.3191	NA	0.934153	SPI1	0	intronic	13.01	NA	4
11	rs67472071	rs35600396	11	47379127	CTT	C	0.3151	NA	0.942886	SPI1	0	intronic	1.157	NA	4
11	rs67472071	rs11039199	11	47379212	G	C	0.3111	3.95573e-07	0.927092	SPI1	0	intronic	1.92	6	4
11	rs67472071	rs2084946	11	47379407	C	T	0.3221	5.44979e-08	0.937825	SPI1	0	intronic	0.199	4	1
11	rs67472071	rs1542321	11	47379615	G	A	0.3201	8.27254e-08	0.938323	SPI1	0	intronic	3.282	2b	1
11	rs67472071	rs11039200	11	47379646	A	C	0.3121	4.28804e-07	0.931123	SPI1	0	intronic	14.21	4	1
11	rs67472071	rs57540026	11	47379840	CAT	C	0.3121	NA	0.931123	SPI1	0	UTR3	7.628	NA	1
11	rs67472071	rs10734557	11	47380061	A	C	0.3191	7.1046e-08	0.934153	SPI1	0	UTR3	11.88	3a	4
11	rs3740688	rs3740688	11	47380340	G	T	0.4573	6.77027e-11	1	SPI1	0	exonic	0.373	3a	1
11	rs67472071	rs11039202	11	47382426	A	T	0.3221	5.87818e-08	0.979366	SPI1	0	intronic	3.588	7	4
11	rs67472071	rs7105851	11	47383275	T	C	0.326	4.67027e-08	0.970952	SPI1	0	intronic	2.261	1b	2
11	rs67472071	rs10603446	11	47383457	C	CTTTTAG	0.326	NA	0.970952	SPI1	0	intronic	1.242	NA	2
11	rs67472071	rs59035750	11	47384483	AT	A	0.4006	NA	0.719505	SPI1	0	intronic	2.369	NA	5
11	rs67472071	rs10838697	11	47384484	T	A	0.3231	NA	0.975129	SPI1	0	intronic	0.362	5	5
11	rs67472071	rs11039203	11	47384597	A	G	0.3221	3.2395e-08	0.979366	SPI1	0	intronic	2.515	5	5
11	rs67472071	rs67116452	11	47385194	G	A	0.3221	3.25722e-08	0.979366	SPI1	0	intronic	1.099	6	5
11	rs67472071	rs10838698	11	47385923	G	A	0.326	3.89947e-08	0.970952	SPI1	0	intronic	7.689	6	4
11	rs67472071	rs10838699	11	47386073	T	C	0.326	3.88488e-08	0.970952	SPI1	0	intronic	3.116	1f	4
11	rs67472071	rs71870712	11	47387213	AACTTTCAGTAAGACCTGTGGTG	A	0.3241	NA	0.987527	SPI1	0	intronic	6.453	NA	4
11	rs67472071	rs935914	11	47387599	C	T	0.331	3.12558e-08	0.975235	SPI1	0	intronic	5.874	5	4
11	rs10437655	rs12801188	11	47388214	G	A	0.3479	3.16293e-09	0.878427	SPI1	0	intronic	0.755	5	4
11	rs10437655	rs201512719	11	47388373	AAAAAGAAAAG	A	0.4076	NA	0.681037	SPI1	0	intronic	0.737	NA	4
11	rs67472071	rs35996350	11	47389223	A	G	0.326	2.83962e-08	0.995811	SPI1	0	intronic	3.319	6	4
11	rs10437655	rs34937994	11	47389638	C	T	0.3569	4.63686e-09	0.871128	SPI1	0	intronic	0.812	6	4
11	rs67472071	rs4752827	11	47389676	C	G	0.33	4.28896e-08	0.979332	SPI1	0	intronic	0.556	7	4
11	rs67472071	rs4752987	11	47390692	A	G	0.33	2.23068e-08	0.979332	SPI1	0	intronic	1.979	6	4
11	rs67472071	rs10769258	11	47391039	C	T	0.33	2.94475e-08	0.979332	SPI1	0	intronic	0.706	1f	4
11	rs67472071	rs113307275	11	47391111	GA	G	0.3111	NA	0.699536	SPI1	0	intronic	1.013	NA	4
11	rs67472071	rs67472071	11	47391745	G	A	0.327	1.3548e-08	1	SPI1	0	intronic	2.713	5	3
11	rs67472071	rs7928163	11	47391879	G	A	0.33	3.29497e-08	0.979332	SPI1	0	intronic	1.016	6	3
11	rs10437655	rs10437655	11	47391948	G	A	0.3787	1.13656e-09	1	SPI1	0	intronic	0.041	7	3
11	rs67472071	rs7928419	11	47392114	G	A	0.33	1.32804e-07	0.979332	SPI1	0	intronic	4.858	6	4
11	rs67472071	rs11039212	11	47393303	A	T	0.326	1.63924e-08	0.995811	SPI1	0	intronic	12.11	6	4
11	rs67472071	rs4992357	11	47393638	T	C	0.33	3.30347e-08	0.979332	SPI1	0	intronic	1.25	6	3
11	rs10437655	rs896817	11	47394305	C	T	0.3777	1.25423e-09	0.996024	SPI1	0	intronic	0.138	NA	3
11	rs67472071	rs896816	11	47394338	T	C	0.33	2.59659e-08	0.979332	SPI1	0	intronic	3.433	NA	3
11	rs67472071	rs7940536	11	47395240	G	A	0.33	2.58504e-08	0.979332	SPI1	0	intronic	3.719	1f	2
11	rs67472071	rs56030824	11	47397353	G	A	0.3211	1.17229e-07	0.975132	SPI1	0	intronic	0.806	5	1
11	rs67472071	rs55677087	11	47397714	C	G	0.326	1.58124e-08	0.995811	SPI1	0	intronic	5.773	5	1
11	rs67472071	rs12146565	11	47398963	G	A	0.3231	1.88486e-07	0.966721	SPI1	0	intronic	8.561	2b	1
11	rs10437655	rs2278890	11	47399602	G	A	0.3499	5.79864e-09	0.885337	SPI1	0	intronic	6.359	NA	1
11	rs10437655	rs3758675	11	47400602	G	A	0.3499	7.12251e-09	0.885337	SPI1	474	upstream	2.831	4	2
11	rs67472071	rs11601173	11	47401058	A	G	0.326	3.55723e-08	0.987516	SPI1	930	upstream	3.401	7	2
11	rs67472071	rs11607981	11	47401060	T	G	0.326	3.4445e-08	0.987516	SPI1	932	upstream	7.384	6	2
11	rs67472071	rs11601603	11	47401171	A	C	0.326	2.94174e-08	0.987516	SPI1	1043	intergenic	7.589	6	2
11	rs10437655	rs11606287	11	47407439	C	A	0.3509	1.34712e-08	0.881039	RP11-750H9.5	0	ncRNA_intronic	2.112	6	5
11	rs10437655	rs34641376	11	47407861	CT	C	0.3767	NA	0.976266	RP11-750H9.5	0	ncRNA_intronic	0.967	NA	5
11	rs10437655	rs35032070	11	47408592	G	A	0.3509	1.34719e-08	0.881039	RP11-750H9.5	0	ncRNA_intronic	4.362	6	2
11	rs10437655	rs11500477	11	47409051	T	A	0.3579	2.79762e-09	0.906352	RP11-750H9.5	0	ncRNA_intronic	0.499	6	2
11	rs67472071	rs7111957	11	47409212	C	T	0.329	5.82512e-08	0.967166	RP11-750H9.5	0	ncRNA_intronic	3.834	6	2
11	rs67472071	rs6485753	11	47410200	C	T	0.328	3.88582e-08	0.963094	RP11-750H9.5	0	ncRNA_intronic	2.204	1d	2
11	rs67472071	rs4752990	11	47410393	G	A	0.325	3.97543e-08	0.983404	RP11-750H9.5	0	ncRNA_intronic	5.935	1b	2
11	rs10437655	rs10838702	11	47410888	G	T	0.3757	3.10553e-09	0.980185	RP11-750H9.5	0	ncRNA_intronic	0.315	1f	1
11	rs67472071	rs4752993	11	47410951	T	C	0.328	4.24394e-08	0.963094	RP11-750H9.5	0	ncRNA_intronic	2.71	1f	1
11	rs67472071	rs4752994	11	47411065	A	T	0.329	4.13244e-08	0.967166	RP11-750H9.5	0	ncRNA_intronic	0.513	1f	2
11	rs67472071	rs10769262	11	47411581	G	A	0.329	4.23772e-08	0.967166	RP11-750H9.5	0	ncRNA_intronic	10.63	1f	2
11	rs67472071	rs12803525	11	47413475	G	A	0.325	4.12474e-08	0.983404	RP11-750H9.5	0	ncRNA_intronic	12.68	5	2
11	rs67472071	rs11605672	11	47413733	A	G	0.325	4.54045e-08	0.983404	RP11-750H9.5	0	ncRNA_intronic	7.191	1f	2
11	rs67472071	rs55876153	11	47416636	G	A	0.325	3.31394e-08	0.983404	RP11-750H9.5	0	ncRNA_intronic	3.786	2b	1
11	rs10437655	rs1377416	11	47416746	C	T	0.3767	6.45392e-09	0.968562	RP11-750H9.5	0	ncRNA_intronic	14.5	NA	1
11	rs10437655	rs10769263	11	47417183	A	C	0.3767	6.94604e-09	0.968562	RP11-750H9.5	0	ncRNA_exonic	18.06	4	1
11	rs67472071	rs12802273	11	47418306	T	C	0.329	5.19325e-08	0.967166	RP11-750H9.5	0	ncRNA_intronic	1.912	6	5
11	rs67472071	rs58965622	11	47418465	C	G	0.325	4.67288e-08	0.983404	RP11-750H9.5	0	ncRNA_intronic	2.211	6	5
11	rs10437655	11:47418953:C:G	11	47418953	C	G	0.3738	NA	0.949229	RP11-750H9.5	0	ncRNA_intronic	0.162	NA	5
11	rs67472071	rs7924485	11	47419129	A	G	0.331	5.55263e-08	0.959283	RP11-750H9.5	0	ncRNA_intronic	3.529	7	5
11	rs67472071	rs896815	11	47419301	T	G	0.331	7.27629e-08	0.959283	RP11-750H9.5	0	ncRNA_intronic	7.395	NA	5
11	rs10437655	rs1534576	11	47419663	G	T	0.3738	1.06258e-08	0.957208	RP11-750H9.5	0	ncRNA_intronic	4.421	1f	5
11	rs67472071	rs1317164	11	47419757	G	T	0.327	4.22379e-08	0.975204	RP11-750H9.5	0	ncRNA_intronic	4.21	5	5
11	rs67472071	rs567131718	11	47420586	G	GT	0.327	NA	0.933593	RP11-750H9.5	0	ncRNA_intronic	0.405	NA	2
11	rs67472071	rs145827802	11	47421134	A	ACTCCTGACGT	0.3181	NA	0.937855	RP11-750H9.5	0	ncRNA_intronic	1.011	NA	2
11	rs10437655	rs10838703	11	47422861	C	G	0.2893	1.6138e-05	0.680892	RP11-750H9.5	0	ncRNA_intronic	0.186	1c	2
11	rs10437655	rs10769264	11	47423340	C	T	0.3738	1.67317e-08	0.957208	RP11-750H9.5	0	ncRNA_intronic	0.013	6	2
11	rs67472071	rs4752832	11	47423553	A	G	0.332	1.5604e-07	0.955251	RP11-750H9.5	0	ncRNA_intronic	0.218	6	5
11	rs67472071	rs10717830	11	47423920	G	GT	0.333	NA	0.951238	RP11-750H9.5	0	ncRNA_intronic	0.4	NA	5
11	rs67472071	rs11039219	11	47424400	C	T	0.327	4.52316e-08	0.975204	RP11-750H9.5	0	ncRNA_intronic	0.445	6	5
11	rs67472071	rs10838704	11	47424717	T	C	0.3231	4.41065e-07	0.958632	RP11-750H9.5	0	ncRNA_intronic	0.215	7	2
11	rs10437655	rs10838705	11	47424931	G	A	0.3748	1.49284e-08	0.961189	RP11-750H9.5	0	ncRNA_intronic	1.103	5	2
11	rs67472071	rs112060627	11	47426956	G	A	0.328	5.55041e-08	0.971268	RP11-750H9.5	0	ncRNA_intronic	13.05	6	5
11	rs10437655	rs61897431	11	47427667	T	C	0.3718	NA	0.949796	RP11-750H9.5	0	ncRNA_intronic	0.718	7	5
11	rs10437655	rs11039221	11	47427739	C	T	0.3728	1.45866e-08	0.953487	RP11-750H9.5	0	ncRNA_intronic	0.158	7	5
11	rs67472071	rs61340227	11	47427825	TG	T	0.003976	NA	0.947569	RP11-750H9.5	0	ncRNA_intronic	0.088	NA	5
11	rs67472071	rs10838706	11	47427825	CG	TG	0.334	NA	0.947569	RP11-750H9.5	0	NA	NA	NA	5
11	rs10437655	rs68010938	11	47428209	TA	T	0.2873	NA	0.675692	RP11-750H9.5	0	ncRNA_intronic	0.274	NA	2
11	rs67472071	rs4752999	11	47428565	C	T	0.328	4.56549e-08	0.971268	RP11-750H9.5	0	ncRNA_intronic	5.373	1b	1
11	rs67472071	rs7107726	11	47429245	T	A	0.328	5.04239e-08	0.971268	RP11-750H9.5:SLC39A13	00:00:00	ncRNA_intronic	8.593	2b	1
11	rs10437655	rs7947450	11	47429904	G	A	0.3738	1.40973e-08	0.949757	RP11-750H9.5:SLC39A13	00:00:00	ncRNA_intronic	9.428	4	1
11	rs67472071	rs551004316	11	47430192	T	TCGC	0.328	NA	0.947175	RP11-750H9.5:SLC39A13	00:00:00	ncRNA_intronic	21.7	NA	1
11	rs67472071	rs7937331	11	47430458	T	C	0.333	5.55545e-08	0.951552	RP11-750H9.5:SLC39A13	00:00:00	ncRNA_intronic	10.1	4	1
11	rs10437655	rs11039225	11	47430599	G	A	0.3728	1.47822e-08	0.953487	RP11-750H9.5:SLC39A13	00:00:00	ncRNA_exonic	10.13	4	1
11	rs67472071	rs755555	11	47431966	C	T	0.3241	2.73661e-07	0.946512	SLC39A13	0	intronic	2.837	NA	1
11	rs67472071	rs755554	11	47432034	G	C	0.333	4.31293e-08	0.943501	SLC39A13	0	intronic	3.407	5	1
11	rs67472071	rs755553	11	47432303	G	A	0.335	6.08665e-08	0.943606	SLC39A13	0	intronic	7.998	1f	1
11	rs10437655	rs10742802	11	47432725	T	G	0.3718	1.43602e-08	0.949533	SLC39A13	0	intronic	4.621	5	3
11	rs67472071	rs6485756	11	47434777	G	A	0.333	7.88574e-08	0.943501	SLC39A13	0	intronic	2.968	6	4
11	rs10437655	rs2293576	11	47434986	G	A	0.3111	NA	0.744134	SLC39A13	0	exonic	8.988	1f	3
11	rs67472071	rs2293577	11	47437202	C	T	0.334	6.96064e-08	0.947569	SLC39A13	0	UTR3	6.212	4	2
11	rs67472071	rs2293578	11	47437403	C	T	0.3241	4.98537e-07	0.946259	SLC39A13	0	UTR3	9.196	2b	2
11	rs67472071	rs545218220	11	47438266	C	CT	0.326	NA	0.938244	SLC39A13	218	downstream	1.438	NA	2
11	rs67472071	rs2053980	11	47438282	A	C	0.333	NA	0.951552	SLC39A13	234	downstream	4.328	NA	2
11	rs67472071	rs2053979	11	47439444	A	G	0.334	1.24521e-07	0.947569	PSMC3	875	downstream	1.756	NA	3
11	rs67472071	rs10742803	11	47439938	A	G	0.334	9.03234e-08	0.947569	PSMC3	381	downstream	5.653	1f	3
11	rs67472071	rs2293580	11	47440283	T	A	0.333	1.0699e-07	0.943501	PSMC3	36	downstream	6.042	1d	3
11	rs10437655	rs2293579	11	47440758	G	A	0.3698	1.48224e-08	0.941924	PSMC3	0	intronic	7.59	NA	3
11	rs67472071	rs7120413	11	47441335	A	G	0.325	NA	0.736342	PSMC3	0	intronic	3.111	6	4
11	rs67472071	rs3781627	11	47441472	T	A	0.3111	9.97592e-07	0.863184	PSMC3	0	intronic	2.669	1f	4
11	rs67472071	rs3781626	11	47442893	T	A	0.333	1.02944e-07	0.935108	PSMC3	0	intronic	3.452	1f	4
11	rs67472071	rs3781625	11	47443080	T	C	0.328	8.73922e-08	0.962864	PSMC3	0	intronic	1.869	NA	4
11	rs67472071	rs3837376	11	47443238	C	CTG	0.333	NA	0.935484	PSMC3	0	intronic	1.347	NA	4
11	rs67472071	rs3781624	11	47443251	C	T	0.3241	NA	0.938397	PSMC3	0	intronic	0.603	NA	4
11	rs67472071	rs10710821	11	47443581	C	CT	0.325	NA	0.942103	PSMC3	0	intronic	0.076	NA	4
11	rs67472071	rs7925299	11	47443594	C	G	0.325	NA	0.942103	PSMC3	0	intronic	0.005	5	4
11	rs67472071	rs55927797	11	47446292	A	T	0.328	8.86266e-08	0.962864	PSMC3	0	intronic	3.646	5	3
11	rs10437655	rs10838709	11	47447346	C	T	0.3718	1.55627e-08	0.918869	PSMC3	0	intronic	7.759	1f	1
11	rs67472071	rs11600581	11	47448497	T	C	0.332	1.07818e-07	0.947157	PSMC3	503	upstream	14.02	4	1
11	rs10437655	rs12292911	11	47449072	G	A	0.3718	1.46163e-08	0.949533	PSMC3	1078	intergenic	4.383	6	1
11	rs67472071	rs60075622	11	47449101	T	G	0.332	1.06036e-07	0.947157	PSMC3	1107	intergenic	3.011	6	1
11	rs67472071	rs35496532	11	47450338	C	T	0.328	9.8647e-08	0.962864	PSMC3	2344	intergenic	1.272	7	5
11	rs10437655	rs11348515	11	47452025	AC	A	0.3111	NA	0.744134	PSMC3	4031	intergenic	1.241	NA	5
11	rs10437655	rs4434960	11	47454551	A	T	0.3738	1.96491e-08	0.957208	RAPSN	4756	intergenic	2.218	6	5
11	rs67472071	rs2868459	11	47454972	C	G	0.332	1.22709e-07	0.947157	RAPSN	4335	intergenic	9.852	1f	5
11	rs67472071	rs11604680	11	47457539	A	G	0.3231	5.97068e-07	0.942275	RAPSN	1768	intergenic	4.145	1f	5
11	rs67472071	rs7106956	11	47458765	T	C	0.332	1.21676e-07	0.947157	RAPSN	542	downstream	3.358	7	5
11	rs67472071	rs35705029	11	47459963	T	A	0.328	1.29525e-07	0.962864	RAPSN	0	intronic	4.37	6	1
11	rs67472071	rs11039238	11	47460901	T	C	0.3231	1.58089e-06	0.942032	RAPSN	0	intronic	10.14	6	4
11	rs3740688	rs3972616	11	47461263	AT	A	0.4911	NA	0.647584	RAPSN	0	intronic	0.783	NA	4
11	rs10437655	rs7103835	11	47461693	G	A	0.2873	1.80542e-05	0.674783	RAPSN	0	intronic	7.533	1d	4
11	rs10437655	rs7103648	11	47461783	A	G	0.3738	1.71128e-08	0.957208	RAPSN	0	intronic	2.734	1f	4
11	rs10437655	rs7104036	11	47462140	A	G	0.3738	1.73503e-08	0.957208	RAPSN	0	intronic	0.615	6	4
11	rs67472071	rs4752838	11	47466006	G	A	0.331	1.73979e-07	0.943106	RAPSN	0	intronic	0.648	7	4
11	rs10437655	rs11039244	11	47466442	G	A	0.3121	1.43266e-05	0.746648	RAPSN	0	intronic	1.303	6	4
11	rs67472071	rs7925389	11	47466790	A	T	0.333	1.92538e-07	0.943501	RAPSN	0	intronic	0.086	6	4
11	rs10437655	rs12577643	11	47467172	A	T	0.3042	NA	0.72093	RAPSN	0	intronic	0.582	1f	4
11	rs67472071	rs35184771	11	47475189	G	T	0.3559	6.40911e-07	0.821309	RAPSN	4458	intergenic	2.267	2b	4
11	rs67472071	rs1317149	11	47486885	C	T	0.3569	7.59634e-07	0.817826	CELF1	610	downstream	0.77	NA	4
11	rs67472071	rs555328608	11	47488114	C	CT	0.3579	NA	0.806051	CELF1	0	UTR3	17.63	NA	1
11	rs67472071	rs11039255	11	47495746	G	T	0.3569	1.14476e-06	0.817826	CELF1	0	intronic	2.964	7	4
11	rs10437655	rs35188627	11	47504649	TA	T	0.2773	NA	0.639617	CELF1	0	intronic	0.788	NA	4
11	rs10437655	rs7933019	11	47509137	G	C	0.2803	1.46761e-05	0.646572	CELF1	0	intronic	1.204	1f	4
11	rs67472071	rs35189700	11	47522874	CAGA	C	0.3539	NA	0.806784	CELF1	0	intronic	1.888	NA	4
11	rs67472071	rs11039265	11	47523214	C	A	0.3598	NA	0.801785	CELF1	0	intronic	0.059	5	4
11	rs67472071	rs10838724	11	47527052	G	T	0.3976	5.8416e-07	0.690931	CELF1	0	intronic	1.128	7	4
11	rs67472071	rs7124681	11	47529947	C	A	0.4215	0.000139172	0.65926	CELF1	0	intronic	3.081	1f	2
11	rs10437655	rs6485758	11	47530024	G	A	0.2813	1.23854e-05	0.641791	CELF1	0	intronic	5.767	1f	2
11	rs10437655	rs59288626	11	47535013	CCT	C	0.2783	NA	0.640577	CELF1	0	intronic	0.492	NA	1
11	rs67472071	rs4752845	11	47539697	T	C	0.3569	9.19293e-07	0.811198	CELF1	0	intronic	4.749	6	2
11	rs67472071	rs71042677	11	47541490	T	TA	0.3569	NA	0.811198	CELF1	0	intronic	9.14	NA	4
11	rs67472071	rs34958982	11	47547046	T	C	0.3569	8.22831e-07	0.811198	CELF1	0	intronic	3.864	5	2
11	rs67472071	rs373490234	11	47550835	G	A	0.001988	NA	0.802416	CELF1	0	intronic	0.159	7	4
11	rs67472071	rs143189448	11	47550835	GGGGACA	G	0.3549	NA	0.802416	CELF1	0	NA	1.551	NA	4
11	rs10437655	rs10838725	11	47557871	T	C	0.2793	1.62524e-05	0.643566	CELF1	0	intronic	0.896	6	4
11	rs67472071	rs7928842	11	47566352	T	C	0.4225	0.00020647	0.65674	CELF1	0	intronic	0.441	6	4
11	rs67472071	rs66749409	11	47568074	C	T	0.3569	1.11998e-06	0.811198	CELF1	0	intronic	2.486	7	4
11	rs10437655	rs10838726	11	47568344	C	G	0.2793	2.32709e-05	0.643566	CELF1	0	intronic	1.256	6	4
11	rs67472071	rs569255485	11	47571372	G	GT	0.3151	NA	0.667264	CELF1	0	intronic	0.686	NA	2
11	rs10437655	rs11039290	11	47572279	G	A	0.2793	1.74194e-05	0.643566	CELF1	0	intronic	0.573	1b	1
11	rs10437655	rs71475921	11	47573342	G	A	0.2793	2.10696e-05	0.643566	CELF1	0	intronic	5.065	5	1
11	rs10437655	rs2868996	11	47575370	A	T	0.328	NA	0.761715	CELF1	0	intronic	0.034	5	1
11	rs10437655	rs11039297	11	47581443	G	A	0.2803	3.24229e-05	0.638766	CELF1	0	intronic	12.48	5	5
11	rs67472071	rs12798346	11	47583121	C	T	0.3569	1.08101e-06	0.811198	CELF1	0	intronic	11.24	5	5
11	rs67472071	rs56400411	11	47586376	T	G	0.3569	1.09326e-06	0.811198	CELF1	0	intronic	7.302	4	1
11	rs67472071	rs7945473	11	47589707	C	T	0.3569	3.69013e-06	0.811198	NDUFS3:PTPMT1	00:00:00	intronic	0.426	6	4
11	rs67472071	rs2030166	11	47602729	C	T	0.3569	1.11339e-06	0.811198	NDUFS3	0	exonic	1.457	6	4
11	rs67472071	rs12798028	11	47604639	C	T	0.4215	0.000113037	0.652802	NDUFS3	0	intronic	9.104	7	4
11	rs67472071	rs11605348	11	47606483	G	A	0.3539	2.02464e-07	0.805041	NDUFS3	368	downstream	0.095	7	4
11	rs10437655	rs10838731	11	47607135	C	T	0.2803	2.14398e-05	0.638766	NDUFS3	1020	intergenic	0.212	5	4
11	rs67472071	rs11039307	11	47611152	C	T	0.4215	0.000108131	0.652802	C1QTNF4	63	downstream	4.455	2b	1
11	rs67472071	rs35624992	11	47615798	G	C	0.3539	2.72492e-06	0.799404	C1QTNF4	0	UTR5	14.52	2b	1
11	rs67472071	rs12799623	11	47622139	G	A	0.3539	7.30798e-07	0.799404	C1QTNF4	5927	intergenic	0.281	6	5
11	rs67472071	rs11039308	11	47622412	G	A	0.4215	9.41002e-05	0.652802	C1QTNF4	6200	intergenic	0.977	6	5
11	rs67472071	rs12363232	11	47623890	C	T	0.3539	1.03727e-06	0.799404	C1QTNF4	7678	intergenic	3.317	5	5
11	rs10437655	rs539332674	11	47624373	A	AT	0.2803	NA	0.638766	C1QTNF4	8161	intergenic	14.54	NA	5
11	rs67472071	rs12419692	11	47624714	C	A	0.3549	NA	0.796869	C1QTNF4	8502	intergenic	0.544	1f	5
11	rs10437655	rs10769282	11	47626492	T	G	0.2694	1.59793e-05	0.601586	Y_RNA	9957	intergenic	3.561	6	5
11	rs67472071	rs141952264	11	47635626	A	AAAAC	0.3519	NA	0.789824	Y_RNA	823	downstream	7.458	NA	4
11	rs67472071	rs1064608	11	47640429	G	C	0.3539	NA	0.799404	MTCH2	0	exonic	25	6	4
11	rs67472071	rs3817335	11	47643891	T	A	0.3559	8.60174e-07	0.792482	MTCH2	0	intronic	1.646	6	4
11	rs67472071	rs59265730	11	47646640	AAAAAAC	A	0.4215	NA	0.652802	MTCH2	0	intronic	1.199	NA	4
11	rs67472071	rs149098008	11	47646988	A	AT	0.332	NA	0.691223	MTCH2	0	intronic	0.033	NA	4
11	rs67472071	rs4752856	11	47648042	G	A	0.3539	8.23945e-07	0.799404	MTCH2	0	intronic	0.622	6	4
11	rs67472071	rs11336868	11	47650138	AT	A	0.3539	NA	0.799404	MTCH2	0	intronic	1.445	NA	4
11	rs67472071	rs3817334	11	47650993	C	T	0.4215	9.18057e-05	0.652802	MTCH2	0	intronic	6.42	6	4
11	rs67472071	rs4752857	11	47655752	C	T	0.3539	9.64541e-07	0.799404	MTCH2	0	intronic	0.543	6	4
11	rs67472071	rs12794570	11	47658314	C	T	0.3539	8.87266e-07	0.799404	MTCH2	0	intronic	2.813	6	4
11	rs10437655	rs7120548	11	47662932	T	C	0.2803	9.16448e-06	0.638766	MTCH2	0	intronic	4.519	1f	1
11	rs67472071	rs10838738	11	47663049	A	G	0.3539	6.79472e-07	0.799404	MTCH2	0	intronic	4.392	6	1
11	rs67472071	rs11039324	11	47665686	G	A	0.4225	6.23817e-05	0.62956	MTCH2	1510	intergenic	0.739	7	5
11	rs67472071	rs59360790	11	47669175	T	C	0.4225	8.59551e-05	0.62956	MTCH2	4999	intergenic	2.025	7	5
11	rs67472071	rs12419507	11	47669619	G	A	0.4225	5.74552e-05	0.62956	MTCH2	5443	intergenic	2.976	5	5
11	rs67472071	rs12787646	11	47669665	T	C	0.3549	4.37726e-07	0.766795	MTCH2	5489	intergenic	2.528	5	5
11	rs67472071	rs113211479	11	47669861	G	A	0.4225	NA	0.62956	MTCH2	5685	intergenic	1.679	7	5
11	rs67472071	rs11039327	11	47674084	A	T	0.3559	3.68695e-07	0.770605	AGBL2	7058	intergenic	4.657	7	9
11	rs67472071	rs12787112	11	47687147	A	G	0.3569	5.52797e-07	0.761029	AGBL2	0	intronic	2.899	1f	5
11	rs10437655	rs11039332	11	47695840	G	A	0.2753	2.48662e-05	0.611297	AGBL2	0	intronic	1.242	6	5
11	rs10437655	rs12365079	11	47696596	A	T	0.2753	2.44056e-05	0.611297	AGBL2	0	intronic	1.692	5	5
11	rs67472071	rs10128705	11	47699883	T	C	0.3579	NA	0.765879	AGBL2	0	intronic	0.534	6	5
11	rs10437655	rs147311748	11	47700168	G	T	0.2753	4.13555e-05	0.611297	AGBL2	0	intronic	6.882	5	5
11	rs67472071	rs10838747	11	47716324	G	C	0.3549	6.72783e-07	0.751365	AGBL2	0	intronic	3.152	6	5
11	rs67472071	rs10838748	11	47716381	T	G	0.3549	7.39526e-07	0.751365	AGBL2	0	intronic	2.428	7	5
11	rs67472071	rs11039342	11	47716975	C	A	0.3549	6.92603e-07	0.751365	AGBL2	0	intronic	0.15	6	5
11	rs67472071	rs11823949	11	47723512	G	A	0.3549	NA	0.751365	AGBL2	0	intronic	0.079	7	5
11	rs67472071	rs11604825	11	47725306	C	T	0.3479	5.665e-07	0.736502	AGBL2	0	intronic	3.446	7	5
11	rs67472071	rs11602395	11	47726977	C	G	0.3549	4.95811e-07	0.751365	AGBL2	0	intronic	1.3	6	5
11	rs67472071	rs11039348	11	47728617	G	A	0.3559	5.29212e-07	0.749035	AGBL2	0	intronic	3.725	6	5
11	rs67472071	rs11039355	11	47737501	C	T	0.3559	NA	0.749035	AGBL2	559	upstream:downstream	7.718	5	4
11	rs67472071	rs7130758	11	47749960	C	T	0.3559	4.19087e-07	0.749035	FNBP4	0	intronic	0.172	7	4
11	rs67472071	rs17788930	11	47752775	A	G	0.3549	6.30568e-07	0.751365	FNBP4	0	intronic	3.457	6	4
11	rs67472071	rs12803191	11	47756475	A	C	0.3579	4.73927e-07	0.742292	FNBP4	0	intronic	2.739	6	4
11	rs67472071	rs34910028	11	47758449	T	C	0.3559	5.57772e-07	0.749035	FNBP4	0	intronic	4.785	7	4
11	rs67472071	rs11602339	11	47761471	C	T	0.3559	8.82465e-07	0.749035	FNBP4	0	intronic	3.366	5	4
11	rs67472071	rs10838757	11	47763016	T	C	0.3559	5.77001e-07	0.749035	FNBP4	0	intronic	3.207	1f	4
11	rs67472071	rs34923397	11	47769564	G	A	0.3549	1.92216e-06	0.744209	FNBP4	0	intronic	1.445	7	4
11	rs67472071	rs12421210	11	47779586	C	T	0.3549	8.86897e-07	0.744209	FNBP4	0	intronic	2.32	7	4
11	rs67472071	rs7927771	11	47781306	A	G	0.3549	6.6769e-07	0.744209	FNBP4	0	intronic	0.025	6	4
11	rs67472071	rs12361031	11	47783076	G	A	0.3549	1.10043e-06	0.744209	FNBP4	0	intronic	1.494	5	4
11	rs67472071	rs560691118	11	47783690	G	GT	0.3608	NA	0.684303	FNBP4	0	intronic	0.662	NA	4
11	rs67472071	rs7947730	11	47786184	C	T	0.3539	7.41356e-07	0.746552	FNBP4	0	intronic	3.857	5	3
11	rs67472071	rs35902101	11	47795169	C	T	0.3549	6.80461e-07	0.744209	NUP160	4469	intergenic	4.14	7	5
11	rs67472071	rs11039389	11	47796062	T	C	0.3588	1.01399e-06	0.732982	NUP160	3576	intergenic	1.334	6	4
11	rs67472071	rs11039390	11	47796295	C	G	0.3549	7.35176e-07	0.744209	NUP160	3343	intergenic	0.77	5	4
11	rs67472071	rs11039391	11	47796662	G	A	0.3549	7.7491e-07	0.744209	NUP160	2976	intergenic	2.318	7	4
11	rs67472071	rs9909	11	47799775	C	G	0.3549	7.70852e-07	0.744209	NUP160	0	UTR3	9.054	6	4
11	rs67472071	rs35805829	11	47805478	T	C	0.3549	7.22593e-07	0.744209	NUP160	0	intronic	5.271	6	4
11	rs67472071	rs7105282	11	47805614	C	A	0.3569	6.75983e-07	0.738544	NUP160	0	intronic	3.339	6	4
11	rs67472071	rs2290850	11	47807774	T	C	0.3569	6.12736e-07	0.739661	NUP160	0	intronic	7.721	NA	4
11	rs67472071	rs12787330	11	47812311	C	T	0.3549	7.46132e-07	0.744209	NUP160	0	intronic	6.119	6	4
11	rs67472071	rs7120333	11	47817441	C	T	0.3549	7.79819e-07	0.744209	NUP160	0	intronic	0.206	7	4
11	rs67472071	rs562168683	11	47825735	G	GA	0.337	NA	0.689317	NUP160	0	intronic	0.545	NA	4
11	rs67472071	rs11605774	11	47832793	G	A	0.3549	9.68882e-07	0.744209	NUP160	0	intronic	4.174	7	4
11	rs67472071	rs12785833	11	47836062	T	C	0.3549	1.09856e-06	0.744209	NUP160	0	intronic	2.609	7	4
11	rs67472071	rs11039412	11	47841581	G	A	0.3549	6.7349e-07	0.744209	NUP160	0	intronic	3.118	4	4
11	rs67472071	rs11039416	11	47846711	G	A	0.3549	8.35657e-07	0.744209	NUP160	0	intronic	0.842	7	4
11	rs67472071	rs35985502	11	47847428	G	A	0.3549	8.39373e-07	0.744209	NUP160	0	intronic	3.728	7	4
11	rs67472071	rs34128973	11	47851376	C	T	0.3549	8.60947e-07	0.744209	NUP160	0	intronic	0.206	7	4
11	rs67472071	rs4752873	11	47857520	C	T	0.3559	8.17221e-07	0.741913	NUP160	0	intronic	0.113	6	4
11	rs67472071	rs11039426	11	47863119	G	A	0.3549	8.35959e-07	0.744209	NUP160:RP11-692M12.4	00:00:00	ncRNA_exonic	11.78	5	4
11	rs67472071	rs12418852	11	47868853	C	G	0.3549	7.67709e-07	0.744209	NUP160	0	intronic	4.424	1b	1
11	rs67472071	rs113945456	11	47871368	G	C	0.3539	9.60957e-07	0.740483	NUP160	1260	intergenic	5.649	7	5
11	rs67472071	rs4752797	11	47874364	G	A	0.3539	8.001e-07	0.740483	NUP160	4256	intergenic	0.388	1f	5
11	rs67472071	rs11039433	11	47877493	C	T	0.3539	7.6685e-07	0.740483	NUP160	7385	intergenic	2.11	6	5
11	rs67472071	rs12798109	11	47889850	C	T	0.3549	1.06728e-06	0.744209	NUP160	19742	intergenic	1.385	7	5
11	rs67472071	rs4752881	11	47898535	A	G	0.3569	1.45756e-06	0.731466	RP11-793I11.1	28339	intergenic	2.933	6	9
11	rs67472071	rs12364432	11	47902883	G	A	0.3588	3.38043e-06	0.732982	RP11-793I11.1	23991	intergenic	9.263	1f	2
11	rs67472071	rs4752801	11	47907641	A	G	0.3787	7.2704e-07	0.670347	RP11-793I11.1	19233	intergenic	6.7	1d	2
11	rs67472071	rs12361256	11	47910823	T	G	0.3787	7.06566e-07	0.670347	RP11-793I11.1	16051	intergenic	6.277	6	5
11	rs67472071	rs34614231	11	47913945	G	C	0.3767	NA	0.668323	RP11-793I11.1	12929	intergenic	0.348	7	5
11	rs67472071	rs34467936	11	47915299	A	G	0.3777	2.99862e-07	0.673364	RP11-793I11.1	11575	intergenic	1.028	5	9
11	rs67472071	rs12802244	11	47932666	G	A	0.3847	1.58695e-06	0.656712	RP11-793I11.1	5506	intergenic	1.747	7	5
11	rs67472071	rs144562710	11	47933609	AAT	A	0.3996	NA	0.617175	RP11-793I11.1	6449	intergenic	1.218	NA	5
11	rs67472071	rs2930191	11	47946836	G	A	0.3857	6.49597e-06	0.648662	RP11-793I11.1	19676	intergenic	13.97	7	5
12	rs554311	rs1286289	11	59826677	T	A	0.3022	9.54487e-11	0.849798	MS4A3	0	intronic	1.617	3a	5
12	rs554311	rs1286171	11	59831458	A	G	0.2734	1.27054e-11	0.98033	MS4A3	0	intronic	11.41	NA	5
12	rs554311	rs1151065	11	59831716	C	A	0.2724	1.32789e-11	0.985124	MS4A3	0	intronic	3.496	NA	2
12	rs554311	rs1286170	11	59831930	G	A	0.338	9.00861e-09	0.74726	MS4A3	0	intronic	4.118	NA	2
12	rs554311	rs1286169	11	59832346	T	G	0.2724	1.36606e-11	0.985124	MS4A3	0	intronic	1.99	NA	5
12	rs554311	rs501697	11	59833123	T	A	0.2714	1.42341e-11	0.990066	MS4A3	0	intronic	1.258	5	5
12	rs554311	rs579721	11	59834318	G	A	0.2714	9.61223e-12	0.990066	MS4A3	0	intronic	1.148	5	4
12	rs554311	rs1296390	11	59834821	G	A	0.2714	1.24563e-11	0.990066	MS4A3	0	intronic	2.683	NA	4
12	rs554311	rs3016834	11	59835242	C	T	0.2714	2.64812e-11	0.990066	MS4A3	0	intronic	1.351	6	4
12	rs554311	rs3016835	11	59835456	C	T	0.2714	1.11149e-11	0.990066	MS4A3	0	intronic	1.679	7	5
12	rs554311	rs3016836	11	59835799	G	A	0.2714	NA	0.990066	MS4A3	0	intronic	1.018	6	5
12	rs554311	rs1151103	11	59836391	T	A	0.2714	9.06059e-12	0.990066	MS4A3	0	intronic	5.668	6	4
12	rs554311	rs528823	11	59837097	C	T	0.2724	1.04429e-11	0.985124	MS4A3	0	exonic	0.752	4	4
12	rs554311	rs144234019	11	59837721	T	TTATGAAAA	0.2724	NA	0.985124	MS4A3	0	UTR3	6.225	NA	4
12	rs554311	rs474951	11	59838621	T	G	0.2724	1.64775e-11	0.985124	MS4A3	19	downstream	0.428	5	4
12	rs554311	rs536531	11	59839361	C	T	0.2714	8.98358e-12	0.990066	MS4A3	759	downstream	2.517	NA	2
12	rs554311	rs539360	11	59839682	C	A	0.2714	9.57434e-12	0.990066	MS4A3	1080	intergenic	0.254	NA	5
12	rs554311	rs7121429	11	59840813	G	A	0.2714	NA	0.990066	MS4A3	2211	intergenic	0.974	6	5
12	rs554311	rs560238	11	59841279	G	A	0.2753	NA	0.970477	MS4A3	2677	intergenic	0.028	6	5
12	rs554311	rs525828	11	59844015	A	T	0.2714	7.38306e-12	0.990066	RP11-736I10.2	807	upstream	2.795	7	5
12	rs554311	rs501945	11	59844242	G	C	0.2714	6.22679e-12	0.990066	RP11-736I10.2	580	upstream	0.591	6	5
12	rs554311	rs471457	11	59845231	G	A	0.2724	9.2054e-12	0.985124	RP11-736I10.2	0	ncRNA_intronic	2.25	3a	5
12	rs554311	rs543695	11	59845829	C	A	0.3082	2.02577e-10	0.840712	RP11-736I10.2	0	ncRNA_exonic	12.16	1f	7
12	rs554311	rs549680	11	59846494	A	G	0.2714	3.59457e-12	0.990066	RP11-736I10.2	619	downstream	8.756	4	5
12	rs554311	rs549651	11	59846504	G	C	0.2714	6.00618e-12	0.990066	RP11-736I10.2	629	downstream	7.988	4	5
12	rs554311	rs1151104	11	59847805	T	A	0.2714	6.12622e-12	0.990066	RP11-736I10.2	1930	intergenic	10.24	7	5
12	rs554311	rs1151105	11	59848232	C	T	0.3082	2.4007e-10	0.840712	RP11-736I10.2	2357	intergenic	0.098	5	5
12	rs554311	rs1286162	11	59848317	T	G	0.2714	6.08516e-12	0.990066	RP11-736I10.2	2442	intergenic	12.53	5	5
12	rs554311	rs558788	11	59852078	T	G	0.2704	3.24458e-12	0.995038	MS4A2	3655	intergenic	1.188	4	7
12	rs554311	rs558678	11	59852113	T	G	0.2704	3.66532e-12	0.995038	MS4A2	3620	intergenic	0.807	3a	7
12	rs554311	rs369038420	11	59852444	GT	G	0.3956	NA	0.694632	MS4A2	3289	intergenic	0.467	NA	7
12	rs554311	rs116009633	11	59852446	T	A	0.2485	NA	0.892973	MS4A2	3287	intergenic	1.272	2b	7
12	rs554311	rs554311	11	59852569	C	T	0.2714	1.71878e-12	1	MS4A2	3164	intergenic	1.238	NA	7
12	rs554311	rs143981743	11	59854269	TTGC	T	0.2694	NA	0.990081	MS4A2	1464	intergenic	1.003	NA	5
12	rs1786140	rs573790	11	59855385	T	C	0.3559	3.13426e-12	0.737884	MS4A2	348	upstream	3.557	6	5
12	rs2070970	rs1441586	11	59856028	T	C	0.4563	9.60843e-13	0.840431	MS4A2	0	UTR5	5.746	5	5
12	rs2070970	rs2583476	11	59857581	G	A	0.4235	2.54334e-15	0.992097	MS4A2	0	intronic	0.017	NA	5
12	rs2070970	rs2847663	11	59858036	C	G	0.4245	1.57645e-15	0.996048	MS4A2	0	intronic	6.614	5	5
12	rs2070970	rs2847664	11	59858497	G	A	0.4225	1.74152e-15	0.988195	MS4A2	0	intronic	2.618	7	5
12	rs2070970	rs556917	11	59858712	A	T	0.4612	2.10853e-13	0.867844	MS4A2	0	intronic	0.512	6	5
12	rs2070970	rs2847666	11	59859576	A	G	0.4175	3.89024e-16	0.96908	MS4A2	0	intronic	2.773	6	5
12	rs2070970	rs2847667	11	59859609	C	T	0.4175	4.33275e-16	0.96908	MS4A2	0	intronic	0.357	7	5
12	rs2070970	rs502581	11	59860178	G	T	0.4602	2.39513e-13	0.863344	MS4A2	0	intronic	5.629	5	5
12	rs2070970	rs376744461	11	59861275	TTGTG	T	0.4384	NA	0.943495	MS4A2	0	intronic	0.884	NA	7
12	rs2070970	rs2583471	11	59861814	G	A	0.4254	1.17557e-15	1	MS4A2	0	intronic	1.134	NA	5
12	rs2070970	rs2070970	11	59861983	C	T	0.4254	1.16503e-15	1	MS4A2	0	intronic	4.805	6	5
12	rs2070970	rs2847668	11	59862261	A	T	0.4254	1.44466e-15	1	MS4A2	0	intronic	4.747	7	5
12	rs2070970	rs5792168	11	59863497	GT	G	0.4732	NA	0.69705	MS4A2	52	downstream	0.783	NA	5
12	rs1786140	rs1290426	11	59864279	C	G	0.328	4.06476e-10	0.732748	MS4A2	834	downstream	0.398	7	5
12	rs2070970	rs2847655	11	59865671	T	C	0.4195	5.23034e-16	0.960972	MS4A2	2226	intergenic	1.987	6	7
12	rs2070970	rs502419	11	59866175	G	A	0.4632	3.83144e-13	0.868365	MS4A2	2730	intergenic	7.652	4	7
12	rs2070970	rs2855017	11	59866309	C	T	0.4254	1.71454e-15	0.992058	MS4A2	2864	intergenic	3.339	3a	5
12	rs2070970	rs17528859	11	59867379	T	C	0.4254	1.45359e-15	0.992073	MS4A2	3934	intergenic	1.508	7	5
12	rs2070970	rs574704	11	59867913	A	G	0.4632	2.41974e-13	0.868365	MS4A2	4468	intergenic	2.205	NA	5
12	rs2070970	rs580817	11	59869090	A	G	0.4632	2.33565e-13	0.868365	MS4A2	5645	intergenic	4.024	NA	1
12	rs2070970	rs580064	11	59869119	T	C	0.492	8.74e-12	0.72085	MS4A2	5674	intergenic	4.293	NA	1
12	rs2070970	rs521952	11	59870196	A	C	0.4632	1.63841e-13	0.868365	MS4A2	6751	intergenic	4.168	NA	5
12	rs2070970	rs516478	11	59870788	G	A	0.4632	2.04029e-13	0.868365	MS4A2	7343	intergenic	2.174	NA	5
12	rs2070970	rs487997	11	59871604	T	C	0.4632	2.33803e-13	0.868365	MS4A2	8159	intergenic	3.359	NA	5
12	rs1786140	rs485333	11	59871862	C	G	0.329	2.95134e-10	0.742225	MS4A2	8417	intergenic	1.952	7	5
12	rs2070970	rs1813217	11	59872498	G	C	0.4254	1.04705e-15	0.992073	MS4A2	9053	intergenic	2.17	4	5
12	rs2070970	rs1786137	11	59873448	T	C	0.4632	1.65004e-13	0.868365	MS4A2	10003	intergenic	4.159	NA	5
12	rs2070970	rs530586806	11	59874451	GT	G	0.4573	NA	0.844134	MS4A2	11006	intergenic	1.652	NA	5
12	rs2070970	rs143391047	11	59874475	TTTG	T	0.4573	NA	0.844134	MS4A2	11030	intergenic	1.672	NA	5
12	rs2070970	rs143028487	11	59874817	T	TTTTCTC	0.4622	NA	0.864479	MS4A2	11372	intergenic	1.447	NA	5
12	rs2070970	rs34901701	11	59875585	GCTT	G	0.4264	NA	0.996037	MS4A2	12140	intergenic	1.771	NA	5
12	rs2070970	rs512495	11	59876036	A	G	0.4632	2.54316e-13	0.868365	MS4A2	12591	intergenic	2.348	5	2
12	rs2070970	rs555635	11	59877143	A	C	0.4632	2.8527e-13	0.868365	MS4A2	13698	intergenic	0.304	NA	5
12	rs2070970	rs11230147	11	59877394	C	T	0.4264	1.30131e-15	0.996037	MS4A2	13949	intergenic	0.144	7	5
12	rs2070970	rs514266	11	59877697	T	C	0.4592	1.72206e-13	0.853052	MS4A2	14252	intergenic	1.372	NA	5
12	rs1786140	rs562028	11	59877850	A	C	0.329	5.38066e-10	0.742225	MS4A2	14405	intergenic	7.851	NA	5
12	rs2070970	rs4939311	11	59877967	C	T	0.4225	1.31868e-15	0.980411	MS4A2	14522	intergenic	2.547	6	5
12	rs2070970	rs563803	11	59878001	G	A	0.4592	1.8259e-13	0.853052	MS4A2	14556	intergenic	1.507	NA	5
12	rs2070970	rs540170	11	59880038	C	T	0.4592	1.99151e-13	0.853052	MS4A2	16593	intergenic	2.214	5	5
12	rs2070970	rs574695	11	59881524	G	C	0.4592	2.16543e-13	0.853052	MS4A2	18079	intergenic	2.251	1f	5
12	rs2070970	rs574798	11	59881561	A	G	0.4592	2.03965e-13	0.853052	MS4A2	18116	intergenic	4.467	NA	5
12	rs2070970	rs581133	11	59882306	A	G	0.4602	1.89558e-13	0.850401	MS4A2	18861	intergenic	2.563	NA	5
12	rs2070970	rs1303615	11	59885120	C	T	0.4592	8.83984e-14	0.853052	MS4A2	21675	intergenic	7.062	NA	5
12	rs2070970	rs1125357	11	59885493	A	C	0.4215	5.79704e-16	0.976478	MS4A2	22048	intergenic	0.052	6	5
12	rs2070970	rs564912	11	59885888	A	T	0.4592	2.10551e-13	0.853052	MS4A2	22443	intergenic	2.731	4	5
12	rs2070970	rs1303621	11	59890674	T	C	0.4592	1.32589e-13	0.853052	MS4A2	27229	intergenic	2.461	6	5
12	rs2070970	rs35793824	11	59892821	CAT	C	0.4583	NA	0.842218	MS4A2	29376	intergenic	1.76	NA	5
12	rs2070970	rs11230153	11	59896901	G	T	0.4195	9.13368e-16	0.961142	AP001257.1	30258	intergenic	1.068	6	5
12	rs2070970	rs35421721	11	59898925	C	CT	0.3688	NA	0.765862	AP001257.1	28234	intergenic	0.904	NA	5
12	rs2070970	rs483629	11	59899911	C	T	0.4583	9.80497e-14	0.842218	AP001257.1	27248	intergenic	1.057	6	5
12	rs2070970	rs4939312	11	59900106	C	T	0.4205	7.17763e-16	0.965056	AP001257.1	27053	intergenic	0.721	7	5
12	rs2070970	rs4939314	11	59900575	T	C	0.4215	5.05322e-16	0.968807	AP001257.1	26584	intergenic	3.772	7	5
12	rs1786140	rs474123	11	59901422	C	A	0.3936	1.5961e-13	1	AP001257.1	25737	intergenic	0.576	5	5
12	rs2070970	rs61901691	11	59902799	C	T	0.4135	1.52726e-16	0.939127	AP001257.1	24360	intergenic	1.552	7	5
12	rs2070970	rs525794	11	59903287	A	G	0.4583	9.5245e-14	0.842218	AP001257.1	23872	intergenic	2.419	5	5
12	rs2070970	rs55847558	11	59903793	C	G	0.4205	7.76529e-16	0.965056	AP001257.1	23366	intergenic	0.581	7	5
12	rs2070970	rs11230155	11	59904959	C	T	0.4215	4.40346e-16	0.968807	AP001257.1	22200	intergenic	0.646	7	5
12	rs2070970	rs504272	11	59906476	T	C	0.4583	1.06093e-13	0.842218	AP001257.1	20683	intergenic	1.898	6	5
12	rs2070970	rs2165525	11	59906792	A	C	0.4205	4.21794e-16	0.965056	AP001257.1	20367	intergenic	1.552	7	5
12	rs2070970	rs7124974	11	59906972	G	T	0.4135	1.4374e-16	0.939127	AP001257.1	20187	intergenic	0.857	6	5
12	rs2070970	rs510518	11	59907097	A	G	0.4583	1.08905e-13	0.842218	AP001257.1	20062	intergenic	1.783	7	5
12	rs2070970	rs534273	11	59907399	A	G	0.4583	1.02593e-13	0.842218	AP001257.1	19760	intergenic	2.185	7	5
12	rs1786140	rs1786140	11	59908627	T	C	0.3936	1.09327e-13	1	AP001257.1	18532	intergenic	1.095	NA	14
12	rs2070970	rs493692	11	59909610	A	G	0.4583	8.63592e-14	0.842218	AP001257.1	17549	intergenic	4.153	6	14
12	rs2070970	rs1863472	11	59909647	C	G	0.4195	4.78753e-16	0.961142	AP001257.1	17512	intergenic	1.655	6	14
12	rs2070970	rs569046	11	59911161	C	G	0.4602	7.58009e-14	0.837026	AP001257.1	15998	intergenic	2.392	7	7
12	rs2070970	rs476722	11	59913806	T	C	0.4592	8.23533e-14	0.839604	AP001257.1	13353	intergenic	1.533	NA	9
12	rs2070970	rs595481	11	59914267	T	C	0.4592	8.1994e-14	0.839604	AP001257.1	12892	intergenic	0.477	NA	9
12	rs2070970	rs583296	11	59914726	T	C	0.4592	1.03514e-13	0.839604	AP001257.1	12433	intergenic	1.819	7	9
12	rs2070970	rs558375	11	59915129	C	T	0.4592	6.38711e-14	0.839604	AP001257.1	12030	intergenic	3.976	NA	15
12	rs2070970	rs1316005	11	59916087	A	G	0.4592	2.92146e-14	0.839604	AP001257.1	11072	intergenic	1.916	NA	15
12	rs2070970	rs1315491	11	59916253	A	T	0.4592	1.61108e-13	0.839604	AP001257.1	10906	intergenic	1.277	7	15
12	rs2070970	rs617916	11	59916749	A	G	0.4592	1.75273e-14	0.839604	AP001257.1	10410	intergenic	2.926	NA	15
12	rs2070970	rs606588	11	59916905	G	T	0.4592	2.23067e-14	0.839604	AP001257.1	10254	intergenic	4.88	NA	9
12	rs2070970	rs688030	11	59918162	C	A	0.4592	1.6369e-14	0.839604	AP001257.1	8997	intergenic	6.732	NA	9
12	rs2070970	rs138369826	11	59918505	CA	C	0.4225	NA	0.964994	AP001257.1	8654	intergenic	1.848	NA	9
12	rs2070970	rs35408863	11	59918613	TCTC	T	0.4592	NA	0.839604	AP001257.1	8546	intergenic	4.428	NA	9
12	rs2070970	rs684961	11	59918837	G	A	0.4592	1.43758e-14	0.839604	AP001257.1	8322	intergenic	2.352	6	9
12	rs2070970	rs11230160	11	59919165	C	T	0.4225	8.82456e-17	0.964994	AP001257.1	7994	intergenic	5.738	7	9
12	rs2070970	rs11230161	11	59920231	C	A	0.4215	8.86036e-17	0.961256	AP001257.1	6928	intergenic	1.131	6	14
12	rs2070970	rs614104	11	59920505	G	T	0.4592	NA	0.839604	AP001257.1	6654	intergenic	0.624	7	14
12	rs2070970	rs9667329	11	59921596	T	C	0.4225	NA	0.964994	AP001257.1	5563	intergenic	0.624	6	14
12	rs2070970	rs11230165	11	59922320	G	A	0.4215	NA	0.961256	AP001257.1	4839	intergenic	0.539	7	14
12	rs2070970	rs12225368	11	59922815	A	C	0.4205	NA	0.957322	AP001257.1	4344	intergenic	5.03	7	14
12	rs2070970	rs12225708	11	59922896	T	G	0.4215	NA	0.961256	AP001257.1	4263	intergenic	9.596	7	14
12	rs2070970	rs12226022	11	59923081	T	C	0.4225	NA	0.964994	AP001257.1	4078	intergenic	5.309	7	7
12	rs2070970	rs10897009	11	59923194	G	A	0.4225	8.29741e-17	0.964994	AP001257.1	3965	intergenic	1.647	7	7
12	rs2070970	rs983392	11	59923508	A	G	0.4145	4.7282e-17	0.935354	AP001257.1	3651	intergenic	7.004	4	1
12	rs2070970	rs652354	11	59923991	C	T	0.4592	1.5683e-14	0.839604	AP001257.1	3168	intergenic	6.508	6	2
12	rs2070970	rs35957807	11	59924022	C	CT	0.4592	NA	0.839604	AP001257.1	3137	intergenic	5.877	NA	5
12	rs2070970	rs11600716	11	59924422	G	C	0.4225	7.30109e-17	0.95727	AP001257.1	2737	intergenic	1.741	6	5
12	rs2070970	rs920573	11	59924959	G	A	0.4225	8.85345e-17	0.964994	AP001257.1	2200	intergenic	9.167	7	4
12	rs2070970	rs107903	11	59926256	C	T	0.4583	1.33779e-14	0.842218	AP001257.1	903	downstream	1.442	NA	4
12	rs2070970	rs17529983	11	59927039	G	A	0.4205	1.46518e-16	0.965056	AP001257.1	120	downstream	0.566	5	4
12	rs2070970	rs602396	11	59927484	T	A	0.4543	3.71625e-14	0.846574	AP001257.1	0	ncRNA_intronic	0.12	3a	4
12	rs2070970	rs11605427	11	59928672	G	C	0.3996	7.21538e-18	0.820492	AP001257.1	376	upstream	0.213	3a	4
12	rs2070970	rs563024478	11	59930405	CTT	C	0.000994	NA	0.722202	AP001257.1	2109	intergenic	3.464	NA	5
12	rs2070970	rs527888328	11	59930405	CTT	CT	0.4324	NA	0.722202	AP001257.1	2109	NA	NA	NA	5
12	rs1786140	rs664034	11	59930966	C	T	0.3926	4.38406e-13	0.950171	AP001257.1	2670	intergenic	1.3	6	4
12	rs2070970	rs559067176	11	59931840	GAA	GA	0.4374	NA	0.712801	AP001257.1	3544	intergenic	NA	NA	4
12	rs2070970	rs199902507	11	59932024	A	AC	0.4523	NA	0.677798	AP001257.1	3728	intergenic	0.945	NA	4
12	rs2070970	rs7926954	11	59932579	G	A	0.4006	4.58052e-18	0.816288	AP001257.1	4283	intergenic	11.31	7	4
12	rs2070970	rs56189574	11	59933492	A	G	0.4304	1.41683e-15	0.699065	AP001257.1	5196	intergenic	4.117	4	5
12	rs2070970	rs617135	11	59936757	A	G	0.4662	4.43664e-13	0.62351	MS4A6A	2323	intergenic	4.713	1f	4
12	rs2070970	rs7933202	11	59936926	A	C	0.3936	2.22209e-18	0.793775	MS4A6A	2154	intergenic	3.807	2b	4
12	rs2070970	rs667897	11	59936979	A	G	0.4652	4.82954e-13	0.625328	MS4A6A	2101	intergenic	1.464	1b	4
12	rs2070970	rs610932	11	59939307	T	G	0.4364	4.0775e-15	0.724178	MS4A6A	0	UTR3	0.493	NA	4
12	rs2070970	rs7232	11	59940599	T	A	0.3608	9.99659e-14	0.632272	MS4A6A	0	exonic	7.997	5	4
12	rs2070970	rs535602077	11	59941799	C	CT	0.3469	NA	0.601298	MS4A6A	0	intronic	1.773	NA	4
12	rs2070970	rs634475	11	59942081	G	A	0.4423	1.91561e-15	0.698112	MS4A6A	0	intronic	2.918	NA	4
12	rs2070970	rs662196	11	59942757	C	T	0.4423	1.62184e-15	0.698112	MS4A6A	0	intronic	3.107	NA	4
12	rs2070970	rs7935829	11	59942815	A	G	0.4046	2.27771e-18	0.793016	MS4A6A	0	intronic	6.234	6	4
12	rs2070970	rs2278867	11	59943109	A	T	0.4046	2.44701e-18	0.793016	MS4A6A	0	intronic	3.992	4	4
12	rs2070970	rs72918674	11	59944580	C	T	0.4046	3.26932e-18	0.793016	MS4A6A	0	intronic	0.535	7	3
12	rs2070970	rs7946992	11	59944810	T	C	0.4046	1.94673e-18	0.793016	MS4A6A	0	intronic	4.157	7	3
12	rs2070970	rs631853	11	59944898	T	G	0.4423	2.19412e-15	0.698112	MS4A6A	0	intronic	4.122	NA	3
12	rs2070970	rs624663	11	59945065	C	T	0.4423	1.18594e-15	0.698112	MS4A6A	0	intronic	0.464	NA	3
12	rs2070970	rs12453	11	59945745	T	C	0.4046	2.51597e-18	0.793016	MS4A6A	0	exonic	0.48	5	3
12	rs2070970	rs5792172	11	59946310	CA	C	0.4354	NA	0.686868	MS4A6A	0	intronic	3.01	NA	3
12	rs2070970	rs583791	11	59947252	C	T	0.4394	2.79587e-15	0.685511	MS4A6A	0	exonic	7.599	NA	1
12	rs2070970	rs17602572	11	59948374	C	G	0.4016	5.18976e-18	0.78179	MS4A6A	0	intronic	0.1	1f	1
12	rs2070970	rs632185	11	59951433	A	G	0.4404	1.76655e-15	0.696378	MS4A6A	0	UTR5	3.378	NA	1
12	rs1834554	rs55661415	11	59952316	C	G	0.1451	4.03032e-08	0.961666	MS4A6A	176	upstream	3.203	7	2
12	rs2070970	rs1820430	11	59953313	C	G	0.4056	1.46461e-18	0.781716	MS4A6A	1173	intergenic	0.852	5	2
12	rs2070970	rs1834557	11	59955357	G	A	0.4056	2.56145e-18	0.781716	MS4A6A	3217	intergenic	2.721	7	5
12	rs2070970	rs56201148	11	59956938	C	T	0.4056	1.88733e-18	0.781716	MS4A6A	4798	intergenic	3.232	7	5
12	rs2070970	rs636147	11	59957092	C	T	0.4433	1.24612e-15	0.687951	MS4A6A	4952	intergenic	1.969	7	5
12	rs2070970	rs1834549	11	59957513	C	T	0.4056	1.88193e-18	0.781716	MS4A6A	5373	intergenic	1.21	6	5
12	rs2070970	rs2081545	11	59958380	C	A	0.4056	1.91732e-18	0.781716	MS4A6A	6240	intergenic	1.123	NA	5
12	rs2070970	rs1834550	11	59959843	T	C	0.4056	2.12758e-18	0.781716	MS4A6A	7703	intergenic	3.899	7	5
12	rs2070970	rs1834551	11	59959969	G	A	0.4066	1.91453e-18	0.778345	MS4A6A	7829	intergenic	0.085	5	5
12	rs1582763	rs10644928	11	59960726	C	CTT	0.3887	NA	0.814105	MS4A4E	7999	intergenic	2.624	NA	2
12	rs2070970	rs10897011	11	59961427	G	A	0.4056	2.20751e-18	0.781716	MS4A4E	7298	intergenic	0.95	4	2
12	rs2070970	rs11230180	11	59961486	G	T	0.4056	2.37528e-18	0.781716	MS4A4E	7239	intergenic	1.548	1f	2
12	rs2070970	rs7926729	11	59961786	C	T	0.4056	2.34379e-18	0.774556	MS4A4E	6939	intergenic	0.268	4	2
12	rs2070970	rs7926344	11	59962166	G	A	0.4066	2.30647e-18	0.777635	MS4A4E	6559	intergenic	4.908	3a	2
12	rs2070970	rs7926354	11	59962189	G	A	0.4076	2.20282e-18	0.781435	MS4A4E	6536	intergenic	2.956	4	2
12	rs2070970	rs7116190	11	59964992	G	A	0.4066	4.44394e-18	0.777635	MS4A4E	3733	intergenic	0.391	6	7
12	rs2070970	rs11230183	11	59965725	C	T	0.4066	4.90997e-18	0.777635	MS4A4E	3000	intergenic	0.077	6	5
12	rs2070970	rs11230184	11	59965789	G	A	0.4066	4.65187e-18	0.777635	MS4A4E	2936	intergenic	7.097	7	5
12	rs2070970	rs2123314	11	59966295	T	C	0.4076	4.26006e-18	0.780744	MS4A4E	2430	intergenic	1.362	NA	5
12	rs2070970	rs7933805	11	59967526	A	G	0.4066	4.8859e-18	0.777635	MS4A4E	1199	intergenic	0.031	5	5
12	rs2070970	rs28628869	11	59967807	A	G	0.4056	NA	0.773848	MS4A4E	918	downstream	2.255	7	5
12	rs2070970	rs11230187	11	59967831	T	C	0.4056	NA	0.773848	MS4A4E	894	downstream	2.371	6	5
12	rs2070970	rs28672915	11	59968382	C	T	0.4066	NA	0.777635	MS4A4E	343	downstream	0.592	6	5
12	rs2070970	rs568101940	11	59968591	AC	A	0.4453	NA	0.682083	MS4A4E	134	downstream	1.782	NA	5
12	rs2070970	rs367670643	11	59968705	G	A	0.4036	NA	0.767017	MS4A4E	20	downstream	1.101	6	5
12	rs2070970	11:59968708:A:C	11	59968708	C	A	0.000994	NA	0.767017	MS4A4E	17	downstream	0.726	NA	5
12	rs2070970	11:59968708:C:T	11	59968708	C	T	0.4036	NA	0.767017	MS4A4E	17	NA	0.532	6	5
12	rs2070970	rs184909761	11	59968741	T	C	0.4085	NA	0.776685	MS4A4E	0	UTR3	3.504	6	5
12	rs1786140	rs652303	11	59970047	C	T	0.3917	4.52186e-12	0.901377	MS4A4E	0	intronic	0.46	5	4
12	rs1786140	rs666555	11	59970984	G	A	0.3847	2.0342e-11	0.867685	MS4A4E	0	intronic	2.537	NA	4
12	rs1786140	rs670139	11	59971795	G	T	0.3926	NA	0.897564	MS4A4E	0	intronic	1.411	NA	4
12	rs1786140	rs599862	11	59972888	G	A	0.3897	3.67859e-12	0.893592	MS4A4E	0	intronic	2.002	NA	6
12	rs1786140	rs588084	11	59973059	C	T	0.3897	3.68202e-12	0.893592	MS4A4E	0	intronic	1.589	NA	6
12	rs1582763	rs7939882	11	59973929	A	C	0.4006	NA	0.798631	MS4A4E	0	intronic	2.245	6	4
12	rs1786140	rs668287	11	59974629	G	T	0.3897	5.77698e-12	0.893592	MS4A4E	0	intronic	1.725	5	4
12	rs1582763	rs7929589	11	59975078	C	T	0.4006	6.57536e-18	0.798631	MS4A4E	0	intronic	1.902	5	4
12	rs1582763	rs7928895	11	59975165	G	A	0.4016	7.14288e-18	0.795207	MS4A4E	0	intronic	8.218	4	4
12	rs1786140	rs673141	11	59975710	C	T	0.3897	6.85973e-12	0.893592	MS4A4E	0	intronic	0.037	5	4
12	rs1582763	rs7932740	11	59976111	G	A	0.4006	7.04857e-18	0.798631	MS4A4E	0	intronic	13	5	4
12	rs1786140	rs604085	11	59977401	G	A	0.3907	8.73983e-12	0.890094	MS4A4E	0	intronic	0.479	6	4
12	rs1582763	rs764859	11	59978255	C	G	0.4016	NA	0.795207	MS4A4E	0	intronic	0.514	7	4
12	rs1786140	rs1285231	11	59979408	T	C	0.3897	8.47859e-12	0.893592	MS4A4E	0	intronic	3.19	6	4
12	rs1786140	rs1151119	11	59979932	G	A	0.3887	8.55144e-12	0.889721	MS4A4E	0	intronic	2.178	7	4
12	rs1786140	rs626011	11	59980018	G	A	0.3907	NA	0.890094	MS4A4E	0	intronic	0.053	6	4
12	rs1582763	rs11230194	11	59980315	C	G	0.4006	7.96493e-18	0.798631	MS4A4E	0	intronic	0.95	6	4
12	rs1582763	rs1426253	11	59981218	A	C	0.4006	1.0691e-17	0.798631	MS4A4E	0	intronic	3.174	NA	4
12	rs1786140	rs603568	11	59981619	T	C	0.3897	1.0105e-11	0.893592	MS4A4E	0	intronic	2.619	7	4
12	rs1786140	rs670854	11	59981769	T	C	0.3897	8.26919e-12	0.893592	MS4A4E	0	intronic	1.1	6	4
12	rs1582763	rs4939320	11	59981801	T	C	0.4006	1.16631e-17	0.798631	MS4A4E	0	intronic	6.378	6	4
12	rs1582763	rs11603507	11	59982470	T	A	0.4006	8.75082e-18	0.798631	MS4A4E	0	intronic	4.475	6	4
12	rs1582763	rs56273223	11	59984676	A	C	0.4006	8.16003e-18	0.798631	MS4A4E	0	intronic	8.777	7	5
12	rs1582763	rs1820428	11	59986333	A	T	0.4006	7.39637e-18	0.798631	MS4A4E	0	intronic	8.878	5	5
12	rs1582763	rs4492839	11	59986399	T	A	0.4006	7.42501e-18	0.798631	MS4A4E	0	intronic	8.675	7	5
12	rs1786140	rs688460	11	59986710	C	T	0.3907	9.22364e-12	0.890094	MS4A4E	0	intronic	1.926	NA	4
12	rs1582763	rs56357056	11	59986817	A	G	0.4006	7.93365e-18	0.798631	MS4A4E	0	intronic	3.855	6	4
12	rs1786140	rs584469	11	59988862	T	C	0.3907	1.21198e-11	0.890094	MS4A4E	0	intronic	9.318	5	7
12	rs1786140	rs657928	11	59988906	G	A	0.3897	4.31549e-12	0.893592	MS4A4E	0	intronic	5.961	NA	7
12	rs1786140	rs35760748	11	59988930	CAG	C	0.3897	NA	0.893592	MS4A4E	0	intronic	6.349	NA	7
12	rs1582763	rs2081547	11	59989430	C	T	0.4006	7.7703e-18	0.798631	MS4A4E	0	intronic	3.736	1f	4
12	rs1786140	11:59990591:G:T	11	59990591	G	T	0.3897	NA	0.893592	MS4A4E	0	intronic	3.274	NA	4
12	rs1786140	11:59990591:A:G	11	59990591	G	A	0.000994	NA	0.893592	MS4A4E	0	NA	4.079	5	4
12	rs1582763	rs11826180	11	59991333	T	C	0.4006	NA	0.798631	MS4A4E	0	intronic	0.472	7	4
12	rs1786140	rs620612	11	59991847	C	T	0.3907	7.2812e-12	0.890094	MS4A4E	0	intronic	3.395	7	4
12	rs1582763	rs1349667	11	59993346	T	A	0.3996	4.15564e-17	0.800318	MS4A4E	0	intronic	1.344	6	5
12	rs1786140	rs673996	11	59994152	C	A	0.3907	4.64868e-12	0.890094	MS4A4E	0	intronic	0.206	NA	5
12	rs1582763	rs11601689	11	59996266	G	C	0.4006	5.49918e-18	0.798631	MS4A4E	0	intronic	2.733	6	4
12	rs1582763	rs610352	11	59996968	G	C	0.4751	5.0367e-14	0.611473	MS4A4E	0	intronic	5.524	6	4
12	rs1582763	rs11230201	11	59996994	C	G	0.4006	6.19888e-18	0.798631	MS4A4E	0	intronic	5.927	7	4
12	rs1786140	rs600550	11	59997666	C	T	0.3907	7.25377e-12	0.890094	MS4A4E	0	intronic	0.047	6	7
12	rs1582763	rs2015475	11	59998963	A	C	0.4006	4.21067e-18	0.798631	MS4A4E	0	intronic	1.57	NA	5
12	rs1786140	rs112600796	11	59999442	TTAAAGA	T	0.3897	NA	0.893592	MS4A4E	0	intronic	1.007	NA	5
12	rs1582763	rs542959474	11	59999757	AAC	A	0.3887	NA	0.697586	MS4A4E	0	intronic	1.47	NA	5
12	rs1582763	rs7936120	11	60000574	T	A	0.4006	1.33201e-17	0.798631	MS4A4E	0	intronic	3.504	6	5
12	rs1582763	rs1426250	11	60001325	A	G	0.4006	1.10476e-17	0.798631	MS4A4E	0	intronic	3.884	NA	5
12	rs1786140	rs676309	11	60001573	T	C	0.3897	8.64466e-12	0.893592	MS4A4E	0	intronic	0.743	NA	5
12	rs1786140	rs678384	11	60002192	T	G	0.3897	8.67862e-12	0.893592	MS4A4E	0	intronic	2.799	NA	7
12	rs1582763	rs1426249	11	60002261	C	A	0.3996	NA	0.793723	MS4A4E	0	intronic	0.111	NA	7
12	rs1786140	rs12221613	11	60002262	A	C	0.3897	NA	0.893592	MS4A4E	0	intronic	0.152	6	7
12	rs1582763	rs5792177	11	60002355	T	TA	0.3608	NA	0.645106	MS4A4E	0	intronic	0.951	NA	7
12	rs1582763	rs718376	11	60002935	G	A	0.3936	1.42722e-18	0.768341	MS4A4E	0	intronic	2.709	NA	2
12	rs1786140	rs621965	11	60004828	G	A	0.3897	1.04417e-11	0.893592	MS4A4E	0	intronic	4.703	7	5
12	rs1786140	rs633463	11	60005173	T	G	0.3907	1.17225e-11	0.889748	MS4A4E	0	intronic	2.741	NA	5
12	rs1582763	rs611267	11	60005268	A	G	0.4742	1.34265e-13	0.605955	MS4A4E	0	intronic	1.97	NA	5
12	rs1582763	rs72920867	11	60005424	T	C	0.4006	2.19506e-17	0.798631	MS4A4E	0	intronic	3.804	6	5
12	rs1786140	rs650943	11	60006765	A	C	0.3897	2.12583e-11	0.893592	MS4A4E	0	intronic	4.094	NA	7
12	rs1834554	rs1834554	11	60007573	G	C	0.1461	3.10565e-08	1	MS4A4E	0	intronic	0.611	5	2
12	rs1582763	rs1019671	11	60008151	T	C	0.4006	1.36116e-17	0.81114	MS4A4E	0	intronic	4.539	5	2
12	rs1786140	rs71036563	11	60008470	TTTTA	T	0.3907	NA	0.866915	MS4A4E	0	intronic	1.911	NA	7
12	rs1582763	rs611418	11	60011013	C	T	0.3996	1.29773e-17	0.845978	MS4A4E	451	upstream	1.482	NA	7
12	rs1582763	rs144752623	11	60011510	G	GGGTA	0.3996	NA	0.845978	MS4A4E	948	upstream	1.152	NA	7
12	rs1786140	rs627081	11	60012154	G	T	0.3877	1.46846e-11	0.870739	MS4A4E	1592	intergenic	2.618	NA	9
12	rs1582763	rs603648	11	60012673	A	T	0.3996	8.17948e-18	0.845978	MS4A4E	2111	intergenic	0.795	6	9
12	rs1582763	rs600064	11	60013451	A	G	0.3996	9.17557e-18	0.845978	MS4A4E	2889	intergenic	3.139	NA	9
12	rs1582763	rs654415	11	60013674	G	A	0.3996	1.51689e-17	0.845978	MS4A4E	3112	intergenic	1.455	NA	9
12	rs1582763	rs655231	11	60013857	G	A	0.3996	1.03306e-17	0.845978	MS4A4E	3295	intergenic	2.406	NA	9
12	rs1786140	rs140714863	11	60014369	ACCCAC	A	0.3877	NA	0.870739	MS4A4E	3807	intergenic	1.135	NA	9
12	rs1582763	rs3973210	11	60014500	TCA	T	0.3996	NA	0.845978	MS4A4E	3938	intergenic	10.08	NA	9
12	rs1786140	rs592894	11	60014896	A	G	0.3877	1.51965e-11	0.870739	MS4A4E	4334	intergenic	4.144	NA	9
12	rs1582763	rs3132886	11	60016387	T	A	0.3996	3.98039e-18	0.845978	MS4A4E	5825	intergenic	1.959	6	14
12	rs1582763	rs2509801	11	60016932	A	G	0.3996	8.05138e-18	0.845978	MS4A4E	6370	intergenic	2.307	6	14
12	rs10897039	rs2433239	11	60017018	T	C	0.3211	6.22799e-09	0.692715	MS4A4E	6456	intergenic	1.677	NA	14
12	rs1786140	rs148675130	11	60017920	TCTC	T	0.3877	NA	0.870739	MS4A4E	7358	intergenic	10.25	NA	14
12	rs1786140	rs34862992	11	60018916	TA	T	0.4284	NA	0.736657	MS4A4E	8354	intergenic	0.269	NA	2
12	rs1582763	rs636317	11	60019150	C	T	0.3986	8.75851e-18	0.841777	MS4A4E	8588	intergenic	13.78	NA	2
12	rs1582763	rs636341	11	60019161	A	C	0.3986	9.75672e-18	0.841777	MS4A4E	8599	intergenic	7.876	NA	2
12	rs1582763	rs3041800	11	60019261	G	GTA	0.3598	NA	0.987396	MS4A4E	8699	intergenic	1.486	NA	2
12	rs1582763	rs672399	11	60020112	T	G	0.4016	3.84002e-18	0.839725	MS4A4E	9550	intergenic	2.26	NA	2
12	rs1786140	rs675655	11	60020874	G	C	0.3877	1.93101e-11	0.870739	MS4A4E	10312	intergenic	0.173	7	5
12	rs1786140	rs4939328	11	60021506	C	A	0.3887	NA	0.867241	MS4A4E	10944	intergenic	1.552	5	5
12	rs1786140	rs4939329	11	60021507	C	A	0.3887	NA	0.867241	MS4A4E	10945	intergenic	0.132	5	5
12	rs1582763	rs7396753	11	60021508	C	T	0.3996	NA	0.846677	MS4A4E	10946	intergenic	2.736	5	5
12	rs1582763	rs1582763	11	60021948	G	A	0.3628	4.45994e-19	1	MS4A4E	11386	intergenic	1.659	1f	5
12	rs1582763	rs1562990	11	60023087	A	C	0.4016	NA	0.847417	MS4A4E	12525	intergenic	0.751	6	5
12	rs1582763	rs7121656	11	60024008	C	T	0.4006	1.75331e-17	0.850892	MS4A4E	13446	intergenic	3.912	7	9
12	rs1582763	rs6591559	11	60025565	A	G	0.4006	1.97234e-17	0.850892	MS4A4E	15003	intergenic	8.233	1f	9
12	rs1582763	rs4938931	11	60026613	G	T	0.4036	4.8865e-17	0.841964	MS4A4E	16051	intergenic	1.94	6	9
12	rs1582763	rs5792178	11	60027209	TA	T	0.4036	NA	0.841964	MS4A4E	16647	intergenic	0.26	NA	9
12	rs1786140	rs1365247	11	60027309	C	T	0.3847	5.94256e-11	0.860358	MS4A4E	16747	intergenic	1.333	NA	9
12	rs1582763	rs7108663	11	60028142	C	T	0.4036	3.33217e-17	0.841964	MS4A4E	17580	intergenic	8.239	6	9
12	rs1786140	rs1530915	11	60028917	A	G	0.3877	2.04411e-11	0.870739	MS4A4E	18355	intergenic	3.696	NA	9
12	rs1582763	rs1530914	11	60028940	C	T	0.4006	1.14504e-17	0.850892	MS4A4E	18378	intergenic	1.218	NA	9
12	rs1582763	rs1026256	11	60029931	T	A	0.4006	1.1015e-17	0.850892	MS4A4A	18082	intergenic	2.309	6	9
12	rs1582763	rs1026255	11	60029949	G	A	0.4006	9.65556e-18	0.850892	MS4A4A	18064	intergenic	5.31	NA	9
12	rs1582763	rs1026254	11	60030457	T	C	0.4006	1.01446e-17	0.850892	MS4A4A	17556	intergenic	1.661	NA	7
12	rs1582763	rs1026253	11	60030556	G	A	0.3996	8.48418e-18	0.854381	MS4A4A	17457	intergenic	0.436	NA	7
12	rs1582763	rs1026252	11	60030559	C	T	0.3996	9.6952e-18	0.854381	MS4A4A	17454	intergenic	2.159	NA	7
12	rs1582763	rs7128450	11	60031270	G	C	0.4006	1.05888e-17	0.850892	MS4A4A	16743	intergenic	7.04	7	7
12	rs1582763	rs10736700	11	60031399	T	C	0.4006	9.8575e-18	0.850892	MS4A4A	16614	intergenic	0.87	6	7
12	rs1582763	rs10736701	11	60031476	C	T	0.4006	1.01418e-17	0.850892	MS4A4A	16537	intergenic	4.863	7	7
12	rs1582763	rs7930318	11	60033371	C	T	0.4006	9.00168e-18	0.850892	MS4A4A	14642	intergenic	1.329	4	7
12	rs1582763	rs4938932	11	60033448	C	T	0.4006	8.38823e-18	0.850892	MS4A4A	14565	intergenic	4.828	4	7
12	rs1582763	rs4938933	11	60034429	C	T	0.4036	2.85942e-17	0.841964	MS4A4A	13584	intergenic	0.399	7	9
12	rs10897039	rs12421663	11	60035550	A	G	0.3211	3.44474e-09	0.692715	MS4A4A	12463	intergenic	4.547	5	9
12	rs10897039	rs569816723	11	60035778	A	ATT	0.3241	NA	0.680393	MS4A4A	12235	intergenic	0.399	NA	9
12	rs10897039	rs11230222	11	60035865	A	T	0.3211	3.43174e-09	0.692715	MS4A4A	12148	intergenic	0.35	6	9
12	rs1582763	rs34370823	11	60035916	C	CTG	0.4036	NA	0.841964	MS4A4A	12097	intergenic	2.772	NA	9
12	rs10897039	rs10897020	11	60037567	T	C	0.3211	3.85929e-09	0.692715	MS4A4A	10446	intergenic	8.375	7	9
12	rs1582763	rs2162254	11	60039917	T	A	0.4016	2.40818e-17	0.848121	MS4A4A	8096	intergenic	0.146	6	9
12	rs10897039	rs34508931	11	60040898	TC	T	0.3211	NA	0.692715	MS4A4A	7115	intergenic	3.052	NA	9
12	rs1582763	rs7107627	11	60041296	A	T	0.4036	NA	0.841964	MS4A4A	6717	intergenic	8.291	6	9
12	rs10897039	rs11230227	11	60041862	C	A	0.3201	2.6634e-09	0.696862	MS4A4A	6151	intergenic	2.561	6	7
12	rs10897039	rs34015615	11	60043206	TA	T	0.3052	NA	0.7272	MS4A4A	4807	intergenic	0.682	NA	5
12	rs10897039	rs574074131	11	60043630	G	GA	0.3072	NA	0.725842	MS4A4A	4383	intergenic	0.244	NA	5
12	rs11230235	rs2044982	11	60045677	T	C	0.4294	4.80386e-08	0.979596	MS4A4A	2336	intergenic	0.304	NA	5
12	rs11230235	rs10897024	11	60055651	C	A	0.4294	5.55927e-08	0.979596	MS4A4A	0	intronic	1.405	7	4
12	rs11230235	rs2044981	11	60060016	T	C	0.4304	4.51097e-08	1	MS4A4A	0	intronic	5.431	NA	4
12	rs11230235	rs11230235	11	60063596	G	T	0.4304	3.82903e-08	1	MS4A4A	0	intronic	0.032	6	4
12	rs72924659	rs55777218	11	60070946	T	C	0.3668	2.15601e-15	0.693368	MS4A4A	0	intronic	0.663	7	4
12	rs10897039	rs11230239	11	60072149	C	T	0.3052	4.9466e-09	0.821746	MS4A4A	0	intronic	0.08	6	4
12	rs10897039	rs11230240	11	60072975	G	A	0.3052	5.41285e-09	0.821746	MS4A4A	0	intronic	4.594	7	4
12	rs10897039	rs10431136	11	60074313	A	T	0.3052	5.49593e-09	0.821746	MS4A4A	0	intronic	5.919	7	4
12	rs72924659	rs11824734	11	60076693	G	A	0.3628	2.54827e-16	0.70254	MS4A4A	247	downstream	0.352	5	5
12	rs72924659	rs11824773	11	60076940	G	C	0.3668	1.03966e-15	0.695039	MS4A4A	494	downstream	1.609	5	5
12	rs10897039	rs11230243	11	60077772	C	A	0.3489	1.11105e-09	0.983342	MS4A4A	1326	intergenic	0.978	7	5
12	rs10897039	rs7103808	11	60078176	A	G	0.3141	5.79259e-09	0.854004	MS4A4A	1730	intergenic	7.064	2b	2
12	rs72924659	rs61900467	11	60078475	C	T	0.3579	6.16247e-16	0.72166	MS4A4A	2029	intergenic	1.224	3a	5
12	rs10897039	rs10897027	11	60078699	G	A	0.3479	8.45024e-10	0.987494	MS4A4A	2253	intergenic	0.078	6	5
12	rs10897039	rs61900468	11	60079555	C	T	0.3131	6.54786e-09	0.858576	MS4A4A	3109	intergenic	0.333	7	5
12	rs72924659	rs10792263	11	60079651	C	T	0.3579	6.26746e-16	0.727767	MS4A4A	3205	intergenic	1.559	7	5
12	rs10897039	rs12802385	11	60080010	G	A	0.3469	8.06319e-10	0.991667	MS4A4A	3564	intergenic	2.024	7	5
12	rs10897039	rs10897028	11	60080627	C	T	0.3479	8.23255e-10	0.987494	MS4A4A	4181	intergenic	0.088	7	5
12	rs10897039	rs35905922	11	60080733	G	A	0.3469	7.79164e-10	0.991667	MS4A4A	4287	intergenic	3.318	7	5
12	rs10897039	rs7108879	11	60081274	C	T	0.3479	8.83345e-10	0.987494	MS4A4A	4828	intergenic	1.38	6	5
12	rs10897039	rs12792791	11	60082497	G	A	0.3131	6.25318e-09	0.858576	MS4A4A	6051	intergenic	4.008	3a	2
12	rs10897039	rs12225299	11	60084465	G	A	0.3111	7.24021e-09	0.867054	MS4A4A	8019	intergenic	5.039	7	2
12	rs10897039	rs10897030	11	60085012	G	A	0.3449	8.73617e-10	1	MS4A4A	8566	intergenic	3.877	7	5
12	rs10897039	rs10897031	11	60085080	T	C	0.3449	7.28345e-10	1	MS4A4A	8634	intergenic	2.768	7	5
12	rs10897039	rs10897032	11	60085303	A	G	0.3449	7.2702e-10	1	MS4A4A	8857	intergenic	1.38	6	5
12	rs10897039	rs10792264	11	60085490	A	T	0.3449	7.50106e-10	1	MS4A4A	9044	intergenic	3.417	7	5
12	rs10897039	rs11230248	11	60085893	T	C	0.3111	6.45622e-09	0.867054	MS4A4A	9447	intergenic	4.999	6	5
12	rs10897039	rs1899572	11	60086024	C	A	0.3121	9.19434e-09	0.862772	MS4A4A	9578	intergenic	1.138	NA	5
12	rs10897039	rs11605188	11	60086277	A	G	0.3449	8.26524e-10	1	MS4A4A	9831	intergenic	7.259	5	5
12	rs10897039	rs1899571	11	60086300	C	T	0.3449	8.01148e-10	1	MS4A4A	9854	intergenic	2.776	NA	5
12	rs10897039	rs11605235	11	60086474	A	C	0.3459	7.99689e-10	0.995766	MS4A4A	10028	intergenic	3.61	4	7
12	rs10897039	rs1020288	11	60087276	G	A	0.3449	8.01148e-10	1	MS4A4A	10830	intergenic	11.73	NA	7
12	rs10897039	rs10897033	11	60087328	C	T	0.3459	1.43002e-09	0.995795	MS4A4A	10882	intergenic	0.104	5	7
12	rs10897039	rs4475940	11	60087946	C	T	0.3449	8.01223e-10	1	MS4A4A	11500	intergenic	1.516	7	9
12	rs10897039	rs4258399	11	60088056	G	A	0.3449	8.01223e-10	1	MS4A4A	11610	intergenic	5.722	6	9
12	rs10897039	rs4258400	11	60088071	G	C	0.3449	8.01223e-10	1	MS4A4A	11625	intergenic	5.89	7	9
12	rs72924659	rs4354705	11	60088159	C	G	0.3579	3.6913e-16	0.726197	MS4A4A	11713	intergenic	1.318	7	9
12	rs10897039	rs4475941	11	60088173	C	T	0.3449	7.65674e-10	1	MS4A4A	11727	intergenic	3.392	7	9
12	rs10897039	rs4436562	11	60088221	A	G	0.3449	8.01827e-10	1	MS4A4A	11775	intergenic	7.161	7	9
12	rs10897039	rs33949086	11	60088243	C	CT	0.3141	NA	0.851201	MS4A4A	11797	intergenic	2.573	NA	9
12	rs10897039	rs11560910	11	60088414	T	C	0.3459	8.03009e-10	0.995766	MS4A4A	11968	intergenic	0.175	7	9
12	rs10897039	rs11230250	11	60088724	T	C	0.3449	9.36899e-10	1	MS4A4A	12278	intergenic	3.519	3a	9
12	rs10897039	rs11230251	11	60088755	G	A	0.3111	8.01954e-09	0.867054	MS4A4A	12309	intergenic	2.526	3a	9
12	rs10897039	rs11230252	11	60088787	G	A	0.3449	8.08299e-10	1	MS4A4A	12341	intergenic	1.796	3a	9
12	rs10897039	rs12222485	11	60089175	C	G	0.3449	7.96596e-10	1	MS4A4A	12729	intergenic	13.35	6	9
12	rs10897039	rs11525457	11	60089299	G	T	0.3449	1.06027e-09	1	MS4A4A	12853	intergenic	1.05	7	9
12	rs10897039	rs34934275	11	60089443	T	TG	0.3449	NA	1	MS4A6E	12860	intergenic	4.395	NA	9
12	rs10897039	rs11230254	11	60089642	T	C	0.3449	6.89893e-10	1	MS4A6E	12661	intergenic	4.125	7	9
12	rs10897039	rs10897035	11	60089781	A	G	0.3449	7.81792e-10	1	MS4A6E	12522	intergenic	9.09	7	9
12	rs10897039	rs10897036	11	60090146	G	C	0.3459	1.60926e-08	0.995795	MS4A6E	12157	intergenic	8.21	7	9
12	rs10897039	rs11230255	11	60090147	G	A	0.3459	1.44604e-08	0.995795	MS4A6E	12156	intergenic	8.804	7	9
12	rs10897039	rs11560964	11	60090311	T	G	0.3449	1.14036e-09	1	MS4A6E	11992	intergenic	2.414	7	9
12	rs10897039	rs11560911	11	60090369	G	A	0.3131	9.67165e-09	0.858163	MS4A6E	11934	intergenic	3.808	6	9
12	rs10897039	rs7945487	11	60090379	G	A	0.3529	1.76262e-09	0.967299	MS4A6E	11924	intergenic	0.188	6	9
12	rs10897039	rs11560913	11	60090389	T	C	0.3479	8.87088e-10	0.987409	MS4A6E	11914	intergenic	6.546	6	9
12	rs10897039	rs11559565	11	60090532	A	G	0.3449	7.4649e-10	1	MS4A6E	11771	intergenic	3.172	6	9
12	rs10897039	rs10897037	11	60090685	A	G	0.3449	NA	1	MS4A6E	11618	intergenic	6.875	6	9
12	rs10897039	rs35539290	11	60090696	TA	T	0.3449	NA	1	MS4A6E	11607	intergenic	3.591	NA	9
12	rs10897039	rs10897038	11	60090771	A	G	0.3449	8.0181e-10	1	MS4A6E	11532	intergenic	3.481	6	9
12	rs10897039	rs10897039	11	60090776	G	A	0.3449	6.51894e-10	1	MS4A6E	11527	intergenic	0.143	6	9
12	rs10897039	rs10897040	11	60090790	T	C	0.3449	8.59047e-10	1	MS4A6E	11513	intergenic	3.629	7	9
12	rs10897039	rs34026648	11	60090825	AC	A	0.3439	NA	0.995766	MS4A6E	11478	intergenic	1.236	NA	9
12	rs10897039	rs34390852	11	60090882	TA	T	0.3459	NA	0.995766	MS4A6E	11421	intergenic	2.458	NA	9
12	rs10897039	rs11230256	11	60091038	A	G	0.3449	8.23693e-10	1	MS4A6E	11265	intergenic	6.96	6	9
12	rs10897039	rs11230257	11	60091107	C	A	0.3449	8.23994e-10	1	MS4A6E	11196	intergenic	2.849	6	9
12	rs10897039	rs11230258	11	60091449	G	A	0.3449	8.4943e-10	1	MS4A6E	10854	intergenic	2.018	6	9
12	rs10897039	rs10897041	11	60091554	G	A	0.3449	9.8857e-10	1	MS4A6E	10749	intergenic	2.267	6	9
12	rs10897039	rs11230259	11	60092160	T	C	0.3449	8.24128e-10	1	MS4A6E	10143	intergenic	7.52	6	9
12	rs10897039	rs540346715	11	60092250	T	A	0.05368	NA	1	MS4A6E	10053	intergenic	8.747	NA	9
12	rs10897039	rs76276401	11	60092250	T	TAAA	0.3449	NA	1	MS4A6E	10053	NA	6.792	NA	9
12	rs10897039	rs11230261	11	60092380	T	C	0.3449	8.24082e-10	1	MS4A6E	9923	intergenic	4.378	7	9
12	rs10897039	rs7943848	11	60092590	T	C	0.3111	7.5693e-09	0.867054	MS4A6E	9713	intergenic	7.063	7	9
12	rs10897039	rs7943967	11	60092650	T	A	0.3449	7.28553e-10	1	MS4A6E	9653	intergenic	8.232	7	9
12	rs10897039	rs7943993	11	60092722	T	C	0.3449	8.25462e-10	1	MS4A6E	9581	intergenic	9.147	7	9
12	rs10897039	rs4278536	11	60093318	T	C	0.3449	8.52102e-10	1	MS4A6E	8985	intergenic	8.773	6	9
12	rs10897039	rs4442568	11	60093479	G	C	0.3449	8.09557e-10	1	MS4A6E	8824	intergenic	3.426	7	9
12	rs10897039	rs4576843	11	60093527	C	T	0.3449	8.52102e-10	1	MS4A6E	8776	intergenic	4.593	6	9
12	rs10897039	rs4582994	11	60093584	C	G	0.3449	8.46836e-10	1	MS4A6E	8719	intergenic	2.518	7	9
12	rs10897039	rs4576844	11	60093632	C	T	0.3449	8.84283e-10	1	MS4A6E	8671	intergenic	0.312	7	9
12	rs10897039	rs10897042	11	60093790	T	C	0.3449	8.84283e-10	1	MS4A6E	8513	intergenic	4.882	6	9
12	rs10897039	rs4430535	11	60093869	T	C	0.3459	9.82552e-10	0.995766	MS4A6E	8434	intergenic	8.235	7	9
12	rs10897039	rs4594016	11	60093922	A	G	0.3469	9.50027e-10	0.991667	MS4A6E	8381	intergenic	5.271	6	9
12	rs10897039	rs4430536	11	60093926	T	C	0.3469	8.93211e-10	0.991667	MS4A6E	8377	intergenic	4.894	6	9
12	rs10897039	rs4522186	11	60093969	A	G	0.3469	1.02225e-09	0.991667	MS4A6E	8334	intergenic	4.814	7	9
12	rs10897039	rs4444096	11	60094004	G	C	0.3111	8.55992e-09	0.867054	MS4A6E	8299	intergenic	4.377	7	9
12	rs10897039	rs4447193	11	60094293	C	A	0.3449	9.55267e-10	1	MS4A6E	8010	intergenic	9.287	7	9
12	rs10897039	rs11230263	11	60094530	G	A	0.3439	8.43886e-10	0.995773	MS4A6E	7773	intergenic	4.416	7	9
12	rs10897039	rs11230264	11	60094684	T	G	0.3449	8.49128e-10	1	MS4A6E	7619	intergenic	6.202	5	9
12	rs10897039	rs11230265	11	60094819	C	T	0.3449	8.44247e-10	1	MS4A6E	7484	intergenic	6.248	7	9
12	rs10897039	rs11230266	11	60094842	C	T	0.3449	8.97771e-10	1	MS4A6E	7461	intergenic	7.503	6	9
12	rs10897039	rs11230267	11	60094858	C	T	0.3449	8.71099e-10	1	MS4A6E	7445	intergenic	7.247	7	9
12	rs10897039	rs12798846	11	60095190	A	G	0.3449	7.39772e-10	1	MS4A6E	7113	intergenic	8.652	7	9
12	rs10897039	rs12798140	11	60095226	C	T	0.3459	7.58165e-10	0.995766	MS4A6E	7077	intergenic	0.543	7	9
12	rs10897039	rs12803929	11	60095242	T	C	0.3449	8.12409e-10	1	MS4A6E	7061	intergenic	5.853	6	9
12	rs10897039	rs12804091	11	60095298	T	C	0.3449	1.00718e-09	1	MS4A6E	7005	intergenic	4.98	6	9
12	rs10897039	rs71460573	11	60095318	T	C	0.3449	1.00718e-09	1	MS4A6E	6985	intergenic	3.563	7	9
12	rs10897039	rs12797040	11	60095396	G	A	0.3449	8.37004e-10	1	MS4A6E	6907	intergenic	2.442	6	9
12	rs10897039	rs12226656	11	60095595	T	C	0.3449	8.65355e-10	1	MS4A6E	6708	intergenic	4.754	7	9
12	rs72924659	rs72924626	11	60095740	T	C	0.3579	1.367e-16	0.727767	MS4A6E	6563	intergenic	7.532	6	9
12	rs10897039	rs11230268	11	60095938	T	C	0.3449	8.78919e-10	1	MS4A6E	6365	intergenic	8.722	7	9
12	rs10897039	rs34809259	11	60096240	AAG	A	0.3469	NA	0.991552	MS4A6E	6063	intergenic	1.521	NA	9
12	rs10897039	rs6591565	11	60096514	C	T	0.3449	8.74257e-10	1	MS4A6E	5789	intergenic	6.831	7	9
12	rs10897039	rs6591566	11	60096574	A	G	0.3449	NA	1	MS4A6E	5729	intergenic	5.038	7	9
12	rs10897039	rs6591567	11	60096638	C	G	0.3449	1.27941e-09	1	MS4A6E	5665	intergenic	0.76	7	9
12	rs10897039	rs6591568	11	60096640	T	C	0.3449	1.20606e-09	1	MS4A6E	5663	intergenic	0.121	7	9
12	rs10897039	rs7931689	11	60096688	T	C	0.3449	2.10769e-09	1	MS4A6E	5615	intergenic	2.752	6	9
12	rs10897039	rs11230273	11	60096917	G	A	0.3449	1.01247e-09	1	MS4A6E	5386	intergenic	2.805	7	9
12	rs10897039	rs11230274	11	60096970	A	G	0.3449	1.04663e-09	1	MS4A6E	5333	intergenic	3.387	6	9
12	rs10897039	rs12799384	11	60097040	C	T	0.3449	1.22652e-09	1	MS4A6E	5263	intergenic	7.226	7	9
12	rs10897039	rs12800288	11	60097094	A	T	0.3449	9.72003e-09	1	MS4A6E	5209	intergenic	3.157	6	9
12	rs10897039	rs71036575	11	60097297	CTTTT	C	0.3221	NA	0.908274	MS4A6E	5006	intergenic	4.537	NA	9
12	rs10897039	rs11605441	11	60097360	A	G	0.3439	3.62651e-09	0.995766	MS4A6E	4943	intergenic	4.194	7	9
12	rs10897039	rs11607307	11	60097452	G	C	0.3241	2.52024e-08	0.917833	MS4A6E	4851	intergenic	1.754	7	9
12	rs10897039	rs11605466	11	60097461	A	T	0.3241	3.18283e-08	0.917833	MS4A6E	4842	intergenic	3.44	6	9
12	rs10897039	rs11605914	11	60097557	T	C	0.325	4.17007e-09	0.921452	MS4A6E	4746	intergenic	5.284	7	9
12	rs10897039	rs11603352	11	60097593	C	T	0.325	2.27547e-09	0.913436	MS4A6E	4710	intergenic	3.619	7	9
12	rs72924659	rs149208940	11	60097777	TTTAA	T	0.3579	NA	0.727767	MS4A6E	4526	intergenic	8.33	NA	9
12	rs10897039	rs12806702	11	60097853	T	C	0.329	NA	0.928104	MS4A6E	4450	intergenic	0.234	7	9
12	rs10897039	rs12806852	11	60097867	T	G	0.3141	NA	0.870117	MS4A6E	4436	intergenic	4.769	6	9
12	rs10897039	rs12799799	11	60097940	G	A	0.339	NA	0.975134	MS4A6E	4363	intergenic	7.03	6	9
12	rs10897039	rs34709847	11	60097951	A	AC	0.339	NA	0.975134	MS4A6E	4352	intergenic	2.695	NA	9
12	rs10897039	rs7939273	11	60098343	T	C	0.3449	8.46334e-10	1	MS4A6E	3960	intergenic	0.246	6	9
12	rs10897039	rs7950431	11	60098651	C	T	0.3449	8.73301e-10	1	MS4A6E	3652	intergenic	0.625	6	9
12	rs10897039	rs10549539	11	60098714	TATA	T	0.3449	NA	1	MS4A6E	3589	intergenic	0.857	NA	9
12	rs10897039	rs11230275	11	60099095	A	G	0.3449	9.02703e-10	1	MS4A6E	3208	intergenic	1.103	7	9
12	rs10897039	rs11230276	11	60099106	T	C	0.3449	9.70431e-10	1	MS4A6E	3197	intergenic	2.298	7	9
12	rs10897039	rs11230277	11	60099212	T	C	0.3449	9.57746e-10	1	MS4A6E	3091	intergenic	5.233	7	9
12	rs72924659	rs4939338	11	60099225	T	C	0.3588	4.59229e-16	0.726141	MS4A6E	3078	intergenic	1.237	7	9
12	rs10897039	rs10897044	11	60099352	C	T	0.3449	9.58777e-10	1	MS4A6E	2951	intergenic	3.887	7	9
12	rs10897039	rs10897045	11	60099613	T	G	0.3449	9.62754e-10	1	MS4A6E	2690	intergenic	3.184	5	14
12	rs10897039	rs10897046	11	60099677	T	C	0.3449	9.62754e-10	1	MS4A6E	2626	intergenic	4.016	5	14
12	rs10897039	rs10897047	11	60099810	T	C	0.3449	9.86075e-10	1	MS4A6E	2493	intergenic	2.095	7	7
12	rs10897039	rs10897048	11	60099894	C	T	0.3449	1.1206e-09	1	MS4A6E	2409	intergenic	9.495	7	7
12	rs72924659	rs11827324	11	60099912	A	G	0.3579	3.15644e-16	0.727767	MS4A6E	2391	intergenic	12.13	6	7
12	rs10897039	rs10750932	11	60100079	T	A	0.3449	9.96779e-10	1	MS4A6E	2224	intergenic	12.89	2c	7
12	rs10897039	rs2868118	11	60100351	C	T	0.3449	1.1761e-09	1	MS4A6E	1952	intergenic	1.474	3a	7
12	rs10897039	rs2868119	11	60100359	C	T	0.3449	1.14407e-09	1	MS4A6E	1944	intergenic	2.85	3a	7
12	rs10897039	rs2868120	11	60100363	T	G	0.3449	1.16211e-09	1	MS4A6E	1940	intergenic	5.837	3a	7
12	rs10897039	rs2868121	11	60100429	G	A	0.3449	1.33382e-09	1	MS4A6E	1874	intergenic	0.031	4	2
12	rs10897039	rs10897049	11	60100581	C	T	0.3121	9.40197e-09	0.870546	MS4A6E	1722	intergenic	1.85	4	2
12	rs10897039	rs4477457	11	60100607	G	A	0.3449	1.02134e-09	1	MS4A6E	1696	intergenic	3.838	4	2
12	rs10897039	rs10792265	11	60100619	A	G	0.3449	9.10019e-10	1	MS4A6E	1684	intergenic	5.34	3a	2
12	rs10897039	rs11402657	11	60100716	T	TA	0.3449	NA	1	MS4A6E	1587	intergenic	0.664	NA	2
12	rs10897039	rs7116069	11	60100776	T	C	0.3459	6.64965e-10	0.995766	MS4A6E	1527	intergenic	0.659	5	2
12	rs10897039	rs10750933	11	60101036	T	A	0.3449	8.96799e-10	1	MS4A6E	1267	intergenic	5.884	5	2
12	rs10897039	rs10750934	11	60101402	C	T	0.3459	1.35579e-09	0.995766	MS4A6E	901	upstream	5.149	4	5
12	rs10897039	rs10750935	11	60101453	T	C	0.3449	1.16011e-09	1	MS4A6E	850	upstream	7.109	3a	5
12	rs10897039	rs4506675	11	60101593	C	T	0.3449	1.21673e-09	1	MS4A6E	710	upstream	2.471	4	5
12	rs10897039	rs10792267	11	60101718	A	G	0.3449	1.26637e-09	1	MS4A6E	585	upstream	2.532	4	5
12	rs10897039	rs7924433	11	60101848	C	G	0.3449	1.42348e-09	1	MS4A6E	455	upstream	0.562	4	5
12	rs10897039	rs2304936	11	60102156	T	C	0.3111	8.5791e-09	0.867054	MS4A6E	147	upstream	3.791	NA	5
12	rs10897039	rs2304935	11	60102384	A	G	0.3121	8.75609e-09	0.862405	MS4A6E	0	exonic	0.001	NA	5
12	rs10897039	rs2304934	11	60102396	A	G	0.3111	7.70804e-09	0.867054	MS4A6E	0	exonic	0.394	NA	5
12	rs10897039	rs2304933	11	60102507	G	T	0.3111	7.00907e-09	0.867054	MS4A6E	0	exonic	17.97	NA	5
12	rs10897039	rs10792268	11	60102631	A	G	0.3111	7.58506e-09	0.867054	MS4A6E	0	intronic	3.279	7	5
12	rs10897039	rs1443250	11	60102790	G	A	0.3121	3.17604e-09	0.862405	MS4A6E	0	intronic	2.1	7	5
12	rs10897039	rs11230280	11	60103096	A	C	0.3121	5.69834e-09	0.862405	MS4A6E	0	exonic	0.153	5	5
12	rs10897039	rs12798157	11	60103112	T	C	0.3111	6.61059e-09	0.867054	MS4A6E	0	exonic	0.612	5	5
12	rs72924659	rs72924659	11	60103385	C	T	0.2942	1.48801e-14	1	MS4A6E	0	intronic	4.775	7	5
12	rs10897039	rs7931525	11	60103826	G	A	0.3131	4.88954e-09	0.85778	MS4A6E	0	intronic	0.856	7	5
12	rs10897039	rs2289614	11	60105199	G	C	0.2843	5.00289e-09	0.759396	MS4A6E	0	intronic	0.652	5	2
13	rs11234493	rs4944549	11	85652251	C	T	0.1402	8.57274e-08	0.724974	SLC25A1P1	5544	intergenic	3.426	2b	5
13	rs17745409	rs35220752	11	85652729	C	T	0.1312	5.26231e-07	0.634277	SLC25A1P1	6022	intergenic	3.131	4	1
13	rs646260	rs598561	11	85652826	G	A	0.4901	3.229e-08	0.750573	SLC25A1P1	6119	intergenic	2.937	4	1
13	rs11234493	rs71036497	11	85654002	CA	C	0.1988	NA	0.874382	SLC25A1P1	7295	intergenic	5.038	NA	5
13	rs17745409	rs67719619	11	85654274	C	T	0.1302	4.18289e-07	0.641072	SLC25A1P1	7567	intergenic	1.821	5	5
13	rs11234493	rs1237230	11	85655105	A	C	0.1809	2.72734e-12	1	SLC25A1P1	8398	intergenic	5.303	NA	5
13	rs17745409	rs34874199	11	85656902	T	C	0.1302	3.07594e-07	0.641072	SLC25A1P1	10195	intergenic	3.506	4	5
13	rs10792830	rs579406	11	85657759	A	C	0.4672	1.80248e-08	0.804982	PICALM	10967	intergenic	8.837	NA	5
13	rs17745409	rs35866111	11	85659008	T	A	0.1302	2.96218e-07	0.641072	PICALM	9718	intergenic	11.07	4	2
13	rs17745409	rs34584483	11	85659261	A	G	0.1302	2.99489e-07	0.641072	PICALM	9465	intergenic	5.247	4	2
13	rs17745409	rs12798898	11	85659580	A	G	0.1302	4.26141e-07	0.641072	PICALM	9146	intergenic	4.553	5	2
13	rs11234493	rs2458499	11	85659847	C	T	0.1809	4.09964e-12	1	PICALM	8879	intergenic	1.47	NA	5
13	rs17745409	11:85660715:A:C	11	85660715	C	A	0.1262	NA	0.669189	PICALM	8011	intergenic	0.088	5	5
13	rs17745409	rs35585561	11	85661221	C	T	0.1282	6.53885e-07	0.653702	PICALM	7505	intergenic	0.456	5	5
13	rs17745409	rs67282763	11	85662554	A	G	0.1252	9.48211e-07	0.688495	PICALM	6172	intergenic	4.897	4	5
13	rs11234493	rs472618	11	85662839	G	T	0.1938	NA	0.911868	PICALM	5887	intergenic	6.197	NA	5
13	rs17745409	rs78041185	11	85663503	C	T	0.1262	NA	0.68104	PICALM	5223	intergenic	0.029	5	5
13	rs10792830	rs1214409	11	85663907	T	A	0.4563	NA	0.838982	PICALM	4819	intergenic	3.959	6	5
13	rs10792830	rs612396	11	85664234	T	A	0.4334	6.71669e-06	0.749759	PICALM	4492	intergenic	0.127	4	4
13	rs11234493	rs34725759	11	85664486	CAA	C	0.1899	NA	0.94632	PICALM	4240	intergenic	6.458	NA	4
13	rs11234493	rs75751	11	85664904	G	C	0.1899	1.33494e-11	0.94632	PICALM	3822	intergenic	1.126	4	4
13	rs17745409	rs41489645	11	85665525	G	C	0.1292	5.88827e-07	0.659287	PICALM	3201	intergenic	0.179	3a	4
13	rs11234493	rs11234493	11	85666138	T	C	0.1809	1.45727e-12	1	PICALM	2588	intergenic	0.179	4	4
13	rs11234493	rs556562	11	85666440	A	C	0.1809	5.45174e-12	1	PICALM	2286	intergenic	5.299	NA	2
13	rs17745409	rs140723507	11	85667478	AG	A	0.1272	NA	0.674748	PICALM	1248	intergenic	5.77	NA	4
13	rs10792830	rs501505	11	85667916	C	A	0.4573	1.01018e-07	0.835541	PICALM	810	downstream	3.055	5	4
13	rs10792830	rs35955460	11	85668090	T	TA	0.4076	NA	0.637941	PICALM	636	downstream	0.384	NA	4
13	rs3851179	rs68172244	11	85670385	C	CAA	0.3211	NA	0.622366	PICALM	0	intronic	1.074	NA	4
13	rs17745409	rs117564362	11	85670471	T	C	0.1272	7.55058e-07	0.674748	PICALM	0	intronic	4.032	7	4
13	rs17745409	rs12791520	11	85670847	T	A	0.1272	5.62832e-07	0.674748	PICALM	0	intronic	4.616	5	4
13	rs3851179	rs673751	11	85670945	A	C	0.3211	1.95081e-20	0.622366	PICALM	0	intronic	0.519	NA	4
13	rs3851179	rs35527761	11	85671251	GATCT	G	0.3211	NA	0.622366	PICALM	0	intronic	12.16	NA	4
13	rs10792830	rs565031	11	85671501	A	T	0.4563	8.8535e-08	0.838982	PICALM	0	intronic	6.581	5	2
13	rs11234493	rs618679	11	85671702	A	C	0.1849	2.95984e-12	0.975161	PICALM	0	intronic	19.88	NA	4
13	rs11234493	rs2077815	11	85672383	G	A	0.1938	1.49074e-11	0.923715	PICALM	0	intronic	8.431	5	3
13	rs10792830	rs2508690	11	85672522	T	C	0.4324	1.76052e-06	0.734057	PICALM	0	intronic	10.52	5	3
13	rs11234493	rs592314	11	85673124	A	G	0.1849	3.99483e-12	0.975161	PICALM	0	intronic	1.988	3a	4
13	rs10792830	rs563773	11	85673270	C	T	0.4334	1.08611e-05	0.749759	PICALM	0	intronic	1.007	NA	4
13	rs11234493	rs548121	11	85675533	C	T	0.1809	1.04646e-11	1	PICALM	0	intronic	2.235	5	4
13	rs11234493	rs34830681	11	85675726	G	GT	0.1938	NA	0.923715	PICALM	0	intronic	0.6	NA	4
13	rs17745409	rs71465611	11	85676396	C	T	0.1252	1.12519e-06	0.688495	PICALM	0	intronic	8.456	4	4
13	rs17745409	rs111634670	11	85676994	G	A	0.1272	5.29856e-07	0.674748	PICALM	0	intronic	1.968	7	4
13	rs17745409	rs17817600	11	85677471	A	G	0.1312	5.11813e-07	0.646638	PICALM	0	intronic	2.138	5	4
13	rs17745409	rs142185333	11	85677564	A	AT	0.1312	NA	0.646638	PICALM	0	intronic	1.521	NA	4
13	rs17745409	rs34700169	11	85677599	A	G	0.1312	3.40408e-07	0.646638	PICALM	0	intronic	8.078	5	4
13	rs17745409	rs66802900	11	85678534	G	A	0.1292	8.17978e-07	0.659287	PICALM	0	intronic	1.107	5	2
13	rs17745409	rs71274433	11	85678818	A	AC	0.1292	NA	0.659287	PICALM	0	intronic	11.43	NA	4
13	rs11234493	rs80342612	11	85678982	AAAC	A	0.1809	NA	1	PICALM	0	intronic	11.57	NA	4
13	rs3851179	rs113375890	11	85679336	AAAAACAAAAC	A	0.3201	NA	0.624191	PICALM	0	intronic	1.376	NA	4
13	rs17745409	rs10501602	11	85681389	A	G	0.1282	1.7103e-06	0.667578	PICALM	0	intronic	12.34	6	4
13	rs10792830	rs671686	11	85681479	C	G	0.4642	5.46187e-08	0.814125	PICALM	0	intronic	0.336	6	4
13	rs3851179	rs639012	11	85681583	A	G	0.3131	4.74618e-21	0.652399	PICALM	0	intronic	2.76	NA	4
13	rs11234493	rs626542	11	85682120	T	G	0.1938	1.16557e-11	0.923715	PICALM	0	intronic	2.738	5	4
13	rs3851179	rs606505	11	85682817	G	A	0.3201	NA	0.618614	PICALM	0	intronic	2.438	5	4
13	rs11234493	rs35407411	11	85684948	C	CA	0.1809	NA	1	PICALM	0	intronic	5.71	NA	4
13	rs11234493	rs637304	11	85685166	A	G	0.1809	6.08374e-12	1	PICALM	0	intronic	3.8	5	4
13	rs17745409	rs17817648	11	85685285	T	C	0.1312	3.7382e-07	0.646638	PICALM	0	intronic	7.818	4	4
13	rs10792830	rs532470	11	85686096	T	G	0.4334	3.87903e-06	0.736145	PICALM	0	intronic	7.947	NA	4
13	rs11234493	rs601185	11	85686151	A	T	0.1899	2.0505e-11	0.94632	PICALM	0	intronic	1.064	7	4
13	rs11234493	rs600743	11	85686223	A	T	0.1809	5.65499e-12	1	PICALM	0	intronic	1.089	7	4
13	rs17745409	rs28365806	11	85686238	T	C	0.1322	2.14932e-07	0.627572	PICALM	0	intronic	12.31	NA	4
13	rs17745409	rs17745024	11	85686294	T	C	0.1302	6.2931e-07	0.641072	PICALM	0	intronic	1.459	7	4
13	rs11234493	rs618629	11	85689435	T	C	0.1899	2.1003e-11	0.94632	PICALM	0	intronic	4.313	6	4
13	rs17745409	rs34675784	11	85689511	T	A	0.1312	4.76886e-07	0.634277	PICALM	0	intronic	1.664	6	4
13	rs3851179	rs587038	11	85689712	A	T	0.3201	1.41987e-20	0.618614	PICALM	0	intronic	5.425	6	4
13	rs10792830	rs475639	11	85689785	T	C	0.4573	9.83886e-08	0.835541	PICALM	0	intronic	6.901	6	4
13	rs11234493	rs504129	11	85690531	T	A	0.1899	NA	0.94632	PICALM	0	intronic	3.122	6	4
13	rs11234493	rs588076	11	85691662	G	C	0.1899	3.10953e-11	0.94632	PICALM	0	intronic	3.974	7	4
13	rs3851179	rs645299	11	85691810	C	A	0.3211	1.44776e-20	0.622366	PICALM	0	intronic	3.611	NA	4
13	rs11234493	rs2508688	11	85692342	A	C	0.1899	2.03889e-11	0.94632	PICALM	0	intronic	6.2	6	4
13	rs11234493	rs630650	11	85693632	G	A	0.1809	NA	1	PICALM	0	intronic	4.335	NA	4
13	rs10792830	rs529904	11	85693768	C	T	0.4563	5.7931e-07	0.838982	PICALM	0	intronic	1.19	NA	4
13	rs11234493	rs585820	11	85696670	G	A	0.1849	2.57608e-12	0.975161	PICALM	0	intronic	3.299	NA	4
13	rs11234493	rs627818	11	85698207	A	T	0.1938	8.44967e-12	0.923715	PICALM	0	intronic	5.622	5	4
13	rs11234493	rs670606	11	85698598	G	A	0.1849	2.42771e-12	0.975161	PICALM	0	intronic	4.061	6	4
13	rs11234493	rs654194	11	85700000	C	A	0.1809	3.26296e-12	1	PICALM	0	intronic	0.857	4	4
13	rs11234493	rs488134	11	85701622	T	C	0.1789	6.30507e-12	0.987424	PICALM	0	intronic	11.01	NA	4
13	rs11234493	rs682366	11	85701741	T	C	0.1769	5.13986e-12	0.962344	PICALM	0	intronic	6.177	NA	4
13	rs17745409	rs12804751	11	85702054	G	C	0.1322	4.94035e-07	0.638408	PICALM	0	intronic	0.452	7	4
13	rs11234493	rs659801	11	85702967	G	T	0.1829	4.21969e-11	0.962537	PICALM	0	intronic	1.813	7	4
13	rs17745409	rs12787412	11	85703093	C	T	0.1282	7.64158e-07	0.666438	PICALM	0	intronic	2.217	7	4
13	rs17745409	rs34959028	11	85703749	A	G	0.1302	3.85324e-07	0.653524	PICALM	0	intronic	3.235	6	4
13	rs17745409	rs12794211	11	85703996	G	A	0.1302	3.84353e-07	0.653524	PICALM	0	intronic	0.116	6	4
13	rs17745409	rs12795381	11	85704066	T	C	0.1302	3.83887e-07	0.653524	PICALM	0	intronic	7.485	6	4
13	rs17745409	rs34766621	11	85704234	A	G	0.1302	3.70998e-07	0.653524	PICALM	0	intronic	3.472	7	4
13	rs10792830	rs484154	11	85705476	T	A	0.4324	8.45402e-06	0.737898	PICALM	0	intronic	1.149	6	4
13	rs11234493	rs595972	11	85705885	G	T	0.1829	3.61615e-12	0.962537	PICALM	0	intronic	0.416	6	4
13	rs11234493	rs542167	11	85707228	A	G	0.1879	2.02268e-11	0.933762	PICALM	0	intronic	1.479	6	4
13	rs17745409	rs12804833	11	85709288	G	C	0.1312	5.24427e-07	0.645274	PICALM	0	intronic	2.185	7	4
13	rs11234493	rs602391	11	85709348	C	G	0.1789	2.10857e-10	0.987424	PICALM	0	intronic	3.797	7	4
13	rs11234493	rs603615	11	85709559	G	A	0.1879	1.4736e-11	0.933762	PICALM	0	intronic	3.948	6	4
13	rs17745409	rs34332755	11	85709604	G	C	0.1332	1.91594e-07	0.633137	PICALM	0	intronic	2.103	6	4
13	rs11234493	rs600258	11	85710169	G	A	0.1879	2.13363e-11	0.933762	PICALM	0	intronic	1.247	NA	4
13	rs11234493	rs616555	11	85710180	G	A	0.1789	1.3299e-11	0.987424	PICALM	0	intronic	1.198	NA	4
13	rs17745409	rs35992035	11	85710617	A	G	0.1332	2.57015e-07	0.633137	PICALM	0	intronic	8.191	6	4
13	rs17745409	rs12795833	11	85713175	G	C	0.1272	6.54343e-07	0.673689	PICALM	0	intronic	0.519	6	4
13	rs11234493	rs2155051	11	85713565	A	C	0.1879	1.58016e-11	0.933762	PICALM	0	intronic	1.947	NA	4
13	rs11234493	rs7951988	11	85714288	C	T	0.1829	NA	0.962537	PICALM	0	intronic	3.344	6	4
13	rs11234493	rs527162	11	85715736	C	T	0.1819	1.52211e-12	0.956278	PICALM	0	intronic	0.967	7	4
13	rs11234493	rs528109	11	85715853	C	T	0.1918	4.65096e-12	0.911127	PICALM	0	intronic	6.323	7	4
13	rs3851179	rs2508696	11	85717923	A	C	0.3201	1.18212e-20	0.624191	PICALM	0	intronic	0.765	NA	4
13	rs3851179	rs602222	11	85718231	G	T	0.3221	9.42451e-21	0.618157	PICALM	0	intronic	0.149	NA	4
13	rs11234493	rs2458496	11	85718816	C	G	0.1799	2.89848e-12	0.981117	PICALM	0	intronic	0.217	7	4
13	rs17745409	rs56094546	11	85724123	T	C	0.1312	4.10368e-07	0.645274	PICALM	0	intronic	1.298	5	4
13	rs10792830	rs636772	11	85724572	G	A	0.4592	9.06909e-08	0.842983	PICALM	0	intronic	2.082	7	4
13	rs3851179	rs636355	11	85724661	T	C	0.3191	1.38626e-20	0.635316	PICALM	0	intronic	0.805	6	4
13	rs11234493	rs622220	11	85725621	C	T	0.1918	7.47448e-12	0.911127	PICALM	0	intronic	5.332	5	4
13	rs11234493	rs592297	11	85725937	C	T	0.1829	2.41691e-12	0.962537	PICALM	0	exonic	9.963	6	4
13	rs17745409	rs67682051	11	85726294	T	G	0.1312	4.78202e-07	0.645274	PICALM	0	intronic	1.866	7	4
13	rs11234493	rs494369	11	85726364	A	T	0.1879	1.55672e-11	0.933762	PICALM	0	intronic	2.263	7	4
13	rs11234493	rs648270	11	85726818	T	C	0.1789	4.47827e-12	0.987424	PICALM	0	intronic	3.396	5	4
13	rs11234493	rs1996108	11	85728030	T	C	0.1879	1.92123e-11	0.933762	PICALM	0	intronic	2.152	7	4
13	rs10792830	rs553141	11	85728476	A	G	0.4334	7.05821e-06	0.749759	PICALM	0	intronic	3.271	NA	4
13	rs11234493	rs112306135	11	85729949	AAAG	A	0.1879	NA	0.933762	PICALM	0	intronic	4.351	NA	4
13	rs11234493	rs60566146	11	85730313	AT	A	0.1799	NA	0.981117	PICALM	0	intronic	4.051	NA	4
13	rs11234493	rs655641	11	85731286	C	G	0.1879	1.68859e-11	0.933762	PICALM	0	intronic	2.935	5	4
13	rs10792830	rs2508381	11	85731982	A	C	0.4334	8.04349e-06	0.749759	PICALM	0	intronic	0.834	NA	4
13	rs10792830	rs1949221	11	85732690	A	G	0.4583	NA	0.846404	PICALM	0	intronic	3.237	4	2
13	rs17745409	rs12788654	11	85733108	T	G	0.1282	1.14341e-06	0.666438	PICALM	0	intronic	7.218	5	4
13	rs10792830	rs10560667	11	85733840	TCA	T	0.4583	NA	0.846404	PICALM	0	intronic	10.4	NA	4
13	rs3851179	rs676733	11	85734010	C	T	0.3191	1.10151e-20	0.628465	PICALM	0	intronic	5.566	7	4
13	rs17745409	rs143912217	11	85736331	A	G	0.1322	1.74428e-06	0.638408	PICALM	0	intronic	3.261	6	4
13	rs10792830	rs12808312	11	85736374	G	A	0.4592	5.24705e-08	0.842983	PICALM	0	intronic	0.394	7	4
13	rs10792830	rs541674	11	85737502	A	G	0.4583	1.26412e-07	0.846404	PICALM	0	intronic	5.586	7	4
13	rs10792830	rs666682	11	85739838	T	C	0.4612	9.57832e-08	0.851885	PICALM	0	intronic	6.121	6	4
13	rs3851179	rs609903	11	85740409	A	G	0.3181	1.50884e-20	0.632761	PICALM	0	intronic	2.959	6	4
13	rs3851179	rs682928	11	85741130	C	T	0.3101	3.26565e-21	0.663823	PICALM	0	intronic	0.017	7	4
13	rs3851179	rs71040206	11	85742217	C	CA	0.3101	NA	0.663823	PICALM	0	intronic	5.413	NA	4
13	rs11234493	rs547767	11	85743449	A	G	0.1789	9.18979e-12	0.987424	PICALM	0	intronic	1.769	7	4
13	rs3851179	rs561646	11	85746037	C	T	0.3191	1.08437e-19	0.628465	PICALM	0	intronic	3.401	4	2
13	rs10792830	rs478711	11	85746744	G	A	0.4632	6.01726e-06	0.824511	PICALM	0	intronic	3.355	6	2
13	rs10792830	rs2508693	11	85746783	G	A	0.4632	NA	0.824511	PICALM	0	intronic	0.004	6	2
13	rs3851179	rs2508379	11	85746811	C	T	0.3062	NA	0.645607	PICALM	0	intronic	0.143	7	5
13	rs3851179	rs11340669	11	85746822	T	TA	0.3082	NA	0.656739	PICALM	0	intronic	0.521	NA	5
13	rs3851179	rs536697430	11	85746822	TA	TAA	0.007952	NA	0.656739	PICALM	0	intronic	NA	NA	5
13	rs3851179	rs1973630	11	85748386	T	C	0.3091	1.93092e-19	0.661257	PICALM	0	intronic	1.821	NA	4
13	rs10792830	rs78694481	11	85748739	TA	T	0.4324	NA	0.745671	PICALM	0	intronic	3.815	NA	4
13	rs11234493	rs10646754	11	85749762	CAGT	C	0.1879	NA	0.933762	PICALM	0	intronic	1.559	NA	4
13	rs3851179	rs2508691	11	85750671	A	T	0.3101	7.35487e-21	0.663823	PICALM	0	intronic	11.14	6	4
13	rs10792830	rs3016240	11	85750812	G	A	0.4334	7.76093e-06	0.749759	PICALM	0	intronic	4.044	6	4
13	rs17745409	rs17817931	11	85754814	T	C	0.1312	5.5758e-07	0.645274	PICALM	0	intronic	8.297	5	1
13	rs11234493	rs10687788	11	85755625	CAT	C	0.1789	NA	0.987424	PICALM	0	intronic	1.423	NA	2
13	rs17745409	rs12802399	11	85756825	T	C	0.1312	5.29092e-07	0.645274	PICALM	0	intronic	4.148	5	5
13	rs10792830	rs2508692	11	85756884	T	A	0.4334	6.52355e-06	0.749759	PICALM	0	intronic	9.238	5	5
13	rs3851179	rs677909	11	85757589	C	T	0.3191	1.18787e-20	0.628465	PICALM	0	intronic	5.48	NA	2
13	rs3851179	rs659863	11	85757613	G	C	0.3151	NA	0.616023	PICALM	0	intronic	0.988	7	2
13	rs3851179	rs677869	11	85757617	C	T	0.3151	3.75004e-20	0.616023	PICALM	0	intronic	7.006	NA	2
13	rs10792830	rs647422	11	85759746	T	C	0.4334	5.45357e-06	0.749759	PICALM	0	intronic	3.516	NA	5
13	rs3851179	rs694011	11	85760028	T	C	0.3191	1.82568e-20	0.628465	PICALM	0	intronic	4.161	6	2
13	rs10792830	rs683494	11	85761474	A	T	0.4622	1.82118e-07	0.84919	PICALM	0	intronic	4.741	5	5
13	rs17745409	rs71468978	11	85761854	C	CT	0.1292	NA	0.659287	PICALM	0	intronic	0.515	NA	5
13	rs10792830	rs545592	11	85762118	T	C	0.4334	8.03603e-06	0.749759	PICALM	0	intronic	0.789	NA	5
13	rs3851179	rs669813	11	85762244	C	T	0.3111	3.91659e-21	0.659297	PICALM	0	intronic	0.143	NA	5
13	rs10792830	rs519778	11	85764693	T	C	0.4334	6.26191e-06	0.749759	PICALM	0	intronic	4.196	NA	2
13	rs11234493	rs497711	11	85764875	T	G	0.1899	8.8087e-12	0.94632	PICALM	0	intronic	5.926	NA	2
13	rs3851179	rs493254	11	85765298	G	A	0.3111	3.29735e-21	0.659297	PICALM	0	intronic	0.927	NA	1
13	rs11234493	rs489486	11	85765737	T	C	0.1809	2.45844e-12	1	PICALM	0	intronic	2.093	NA	2
13	rs10792830	rs2508697	11	85766146	G	A	0.4334	5.52579e-06	0.749759	PICALM	0	intronic	3.52	NA	5
13	rs11234493	rs146768682	11	85766348	GACAAC	G	0.1899	NA	0.94632	PICALM	0	intronic	NA	NA	5
13	rs11234493	rs111806306	11	85766544	ATGTC	A	0.1809	NA	1	PICALM	0	intronic	5.476	NA	5
13	rs11234493	rs9804630	11	85766582	A	G	0.1899	9.98233e-12	0.94632	PICALM	0	intronic	1.56	3a	5
13	rs17745409	rs12790526	11	85767340	C	G	0.1302	7.79539e-07	0.652233	PICALM	0	intronic	1.124	3a	5
13	rs3851179	11:85768629:A:ATG	11	85768629	ATG	A	0.3678	NA	0.717221	PICALM	0	intronic	5.237	NA	4
13	rs3851179	11:85768629:A:ATGTG	11	85768629	A	ATGTG	0.0338	NA	0.717221	PICALM	0	NA	5.187	NA	4
13	rs10792830	rs613222	11	85769105	T	G	0.4583	1.64984e-07	0.839955	PICALM	0	intronic	4.522	5	1
13	rs10792830	rs10589376	11	85769215	GCA	G	0.4583	NA	0.839955	PICALM	0	intronic	1.432	NA	4
13	rs11234493	rs634719	11	85771065	T	C	0.1899	9.01942e-12	0.94632	PICALM	0	intronic	5.164	2b	1
13	rs11234493	rs635168	11	85771170	T	C	0.1809	3.03089e-12	1	PICALM	0	intronic	2.151	4	1
13	rs3851179	rs10546552	11	85774419	G	GTA	0.3121	NA	0.662878	PICALM	0	intronic	3.688	NA	1
13	rs10792830	rs3016786	11	85774562	T	G	0.4324	3.28362e-06	0.752524	PICALM	0	intronic	3.413	NA	1
13	rs17745409	rs66494408	11	85775964	A	G	0.1312	6.92649e-07	0.645274	PICALM	0	intronic	4.836	5	1
13	rs3851179	rs867611	11	85776544	G	A	0.3121	2.45759e-21	0.662878	PICALM	0	intronic	1.992	NA	1
13	rs17745409	rs17817992	11	85778751	C	T	0.1302	3.58505e-06	0.652233	PICALM	0	intronic	14.67	4	1
13	rs11234493	rs544458	11	85778924	C	T	0.1899	7.31449e-12	0.94632	PICALM	0	intronic	1.373	3a	1
13	rs11234493	rs2509609	11	85779162	C	G	0.1809	3.5538e-12	1	PICALM	0	intronic	3.038	4	1
13	rs11234493	rs2509608	11	85779297	T	G	0.1809	2.69803e-12	1	PICALM	0	intronic	10.43	NA	1
13	rs11234493	rs2458500	11	85779310	A	G	0.1809	2.45363e-12	1	PICALM	0	intronic	9.537	4	1
13	rs11234493	rs3016327	11	85780448	T	C	0.1809	2.54716e-11	1	PICALM	0	intronic	7.948	3a	1
13	rs11234493	rs669556	11	85781322	C	T	0.1849	5.80628e-12	0.975161	PICALM	397	upstream	14.58	5	2
13	rs11234493	rs5793180	11	85781597	C	CA	0.1839	NA	0.968831	PICALM	672	upstream	9.253	NA	2
13	rs11234493	rs2458493	11	85783875	A	G	0.1799	7.14701e-12	0.993695	PICALM	2950	intergenic	3.903	6	5
13	rs10792830	rs1214669	11	85784268	C	A	0.4374	9.08233e-06	0.74484	PICALM	3343	intergenic	0.118	6	5
13	rs7114401	rs574851419	11	85786832	A	AACACACAC	0.4354	NA	0.624176	PICALM	5907	intergenic	1.893	NA	5
13	rs3851179	rs536841	11	85787824	C	T	0.3091	5.43268e-22	0.674598	PICALM	6899	intergenic	2.627	5	5
13	rs3851179	rs541458	11	85788351	C	T	0.3181	1.84475e-21	0.638502	PICALM	7426	intergenic	0.561	5	5
13	rs10792830	rs604767	11	85789983	C	G	0.4622	2.29665e-07	0.84919	PICALM	9058	intergenic	1.876	7	5
13	rs3851179	rs61514337	11	85792043	G	GT	0.3221	NA	0.646869	PICALM	11118	intergenic	0.741	NA	5
13	rs3851179	rs149130276	11	85792960	A	ATT	0.3101	NA	0.67632	PICALM	12035	intergenic	0.926	NA	5
13	rs3851179	rs535590	11	85794542	A	G	0.3141	1.84178e-21	0.63522	snoU13	10691	intergenic	0.385	7	5
13	rs3851179	rs683912	11	85794760	C	T	0.3141	6.65899e-21	0.63522	snoU13	10473	intergenic	1.487	7	5
13	rs3851179	rs534128	11	85794761	A	G	0.3131	1.02803e-21	0.639597	snoU13	10472	intergenic	0.31	NA	5
13	rs3851179	rs565719	11	85795524	T	C	0.3101	1.14783e-20	0.632151	snoU13	9709	intergenic	1.15	7	5
13	rs3851179	rs480781	11	85795950	A	G	0.3012	3.70851e-21	0.668613	snoU13	9283	intergenic	1.644	NA	5
13	rs3851179	rs631639	11	85798020	T	G	0.3101	1.71994e-20	0.632151	snoU13	7213	intergenic	0.9	7	5
13	rs3851179	rs561655	11	85800279	G	A	0.3489	1.75393e-23	0.775149	snoU13	4954	intergenic	17.79	5	5
13	rs10792830	rs572979	11	85803276	C	T	0.4652	6.2687e-07	0.860695	snoU13	1957	intergenic	2.506	7	5
13	rs3851179	rs59436865	11	85803884	T	TA	0.3479	NA	0.75727	snoU13	1349	intergenic	3.237	NA	5
13	rs3851179	rs645293	11	85809825	T	C	0.3459	4.4744e-21	0.616958	snoU13	4487	intergenic	5.785	6	5
13	rs10792830	rs629343	11	85811138	A	G	0.4066	1.45034e-08	0.862012	snoU13	5800	intergenic	9.24	4	7
13	rs3851179	rs542126	11	85811238	A	G	0.3738	1.00738e-21	0.661487	snoU13	5900	intergenic	6.106	2b	5
13	rs3851179	rs526904	11	85811364	T	C	0.3598	2.84027e-22	0.720841	snoU13	6026	intergenic	7.308	4	5
13	rs3851179	rs566975	11	85811696	C	A	0.3598	5.1916e-22	0.720841	snoU13	6358	intergenic	0.915	6	5
13	rs3851179	rs497816	11	85812210	C	T	0.3608	2.62807e-22	0.723998	snoU13	6872	intergenic	10.45	6	5
13	rs17745409	rs17745409	11	85812785	A	G	0.17	2.32159e-09	1	snoU13	7447	intergenic	0.447	2b	2
13	rs10792830	rs583162	11	85813817	A	G	0.4195	1.88958e-08	0.930662	snoU13	8479	intergenic	12.33	7	5
13	rs3851179	rs586274	11	85814486	T	G	0.333	6.98379e-22	0.681611	snoU13	9148	intergenic	1.993	6	5
13	rs3851179	rs1237999	11	85815030	G	A	0.3608	4.2831e-22	0.723998	snoU13	9692	intergenic	2.965	2a	5
13	rs3851179	rs543293	11	85820077	A	G	0.33	1.08533e-21	0.686167	snoU13	14739	intergenic	1.777	4	2
13	rs7114401	rs631611	11	85823324	C	T	0.4682	6.68353e-15	0.79524	snoU13	17986	intergenic	9.144	5	1
13	rs646260	rs646260	11	85824288	A	G	0.4493	2.52587e-09	1	snoU13	18950	intergenic	9.681	5	2
13	rs3851179	rs659023	11	85824859	A	G	0.3807	1.82763e-21	0.675555	snoU13	19521	intergenic	10.66	5	5
13	rs3851179	rs598726	11	85828548	G	A	0.3459	9.8507e-23	0.765604	snoU13	23210	intergenic	6.075	4	2
13	rs7938634	rs474479	11	85828551	C	G	0.3181	1.8826e-22	0.740179	snoU13	23213	intergenic	4.41	4	2
13	rs7938634	rs567075	11	85830157	T	C	0.3181	2.20375e-22	0.740179	snoU13	24819	intergenic	4.568	NA	5
13	rs3851179	rs573167	11	85831246	G	A	0.333	3.34062e-22	0.696616	snoU13	25908	intergenic	15.63	NA	5
13	rs10792830	rs580887	11	85831433	A	T	0.4155	1.08275e-08	0.946232	snoU13	26095	intergenic	5.575	6	5
13	rs3851179	rs471470	11	85831541	C	A	0.333	2.14934e-21	0.696616	snoU13	26203	intergenic	4.331	NA	5
13	rs3851179	rs472486	11	85831690	A	G	0.3608	1.41408e-22	0.739178	snoU13	26352	intergenic	13.86	NA	5
13	rs3851179	rs519961	11	85832424	T	C	0.333	3.07138e-22	0.696616	snoU13	27086	intergenic	8.914	NA	5
13	rs10792830	rs805454	11	85832784	C	G	0.3211	2.96306e-06	0.613336	snoU13	27446	intergenic	6.942	7	5
13	rs10792830	rs34191396	11	85833460	A	G	0.3211	2.02492e-06	0.613336	snoU13	28122	intergenic	12.47	7	5
13	rs10792830	rs34565850	11	85836356	G	A	0.3211	1.93884e-06	0.613336	RNU6-560P	27912	intergenic	0.374	6	5
13	rs7938634	rs1898895	11	85837669	C	T	0.3221	NA	0.744066	RNU6-560P	26599	intergenic	4.107	NA	5
13	rs10792830	rs10792830	11	85838808	G	A	0.4274	8.6539e-09	1	RNU6-560P	25460	intergenic	8.235	5	5
13	rs7938634	rs144587195	11	85839407	TTAGTTGGGACATTCC	T	0.3211	NA	0.748762	RNU6-560P	24861	intergenic	1.605	NA	5
13	rs10792830	rs7114331	11	85839719	G	A	0.4284	1.04469e-08	0.996066	RNU6-560P	24549	intergenic	6.814	7	5
13	rs7114401	rs7114401	11	85839935	C	T	0.4195	6.01678e-18	1	RNU6-560P	24333	intergenic	4.477	7	5
13	rs10792830	rs7926591	11	85840446	T	G	0.3221	1.83397e-06	0.609658	RNU6-560P	23822	intergenic	0.114	7	5
13	rs7114401	rs111809001	11	85841508	T	TGTGAAAA	0.4334	NA	0.935844	RNU6-560P	22760	intergenic	7.542	NA	5
13	rs7114401	rs572259939	11	85841508	TGTGAAAA	TAAA	0.01491	NA	0.935844	RNU6-560P	22760	NA	NA	NA	5
13	rs17745409	rs67598967	11	85843197	G	A	0.16	6.64552e-09	0.837713	RNU6-560P	21071	intergenic	0.111	6	5
13	rs7114401	rs5793182	11	85843346	CA	C	0.494	NA	0.730683	RNU6-560P	20922	intergenic	0.861	NA	5
13	rs7114401	rs5793183	11	85843982	G	GA	0.4155	NA	0.985302	RNU6-560P	20286	intergenic	4.636	NA	5
13	rs7114401	rs4944560	11	85845045	A	G	0.4573	1.17856e-16	0.839636	RNU6-560P	19223	intergenic	0.797	5	5
13	rs7938634	rs7938634	11	85845473	A	G	0.3847	5.12146e-16	1	RNU6-560P	18795	intergenic	1.929	5	2
13	rs10792830	rs2028338	11	85846796	C	T	0.4135	1.35825e-08	0.931962	RNU6-560P	17472	intergenic	2.074	NA	2
13	rs7114401	rs11234554	11	85849094	C	G	0.4612	4.73433e-16	0.821711	RNU6-560P	15174	intergenic	0.705	6	5
13	rs7114401	rs11234555	11	85849095	C	A	0.4612	NA	0.821711	RNU6-560P	15173	intergenic	1.487	6	5
13	rs7114401	rs11234556	11	85849411	T	C	0.499	6.77953e-17	0.724752	RNU6-560P	14857	intergenic	3.122	7	2
13	rs7114401	rs3844143	11	85850243	C	T	0.5	1.0296e-16	0.722141	RNU6-560P	14025	intergenic	16.12	1b	2
13	rs10792830	rs2374702	11	85852269	C	G	0.3201	2.87466e-06	0.605085	RNU6-560P	11999	intergenic	1.709	5	2
13	rs7114401	rs10792831	11	85852979	G	A	0.4901	4.90122e-15	0.707026	RNU6-560P	11289	intergenic	7.246	2c	2
13	rs7114401	rs3915642	11	85853251	T	G	0.4503	1.48036e-15	0.80671	RNU6-560P	11017	intergenic	0.649	NA	2
13	rs7114401	rs2888903	11	85854176	G	T	0.4513	1.53958e-15	0.81018	RNU6-560P	10092	intergenic	0.634	7	2
13	rs7114401	rs56266379	11	85855072	A	ATCT	0.4911	NA	0.704318	RNU6-560P	9196	intergenic	5.234	NA	2
13	rs7114401	rs56219239	11	85855076	A	AC	0.4911	NA	0.704318	RNU6-560P	9192	intergenic	1.974	NA	2
13	rs7114401	rs56080161	11	85855078	G	GC	0.4911	NA	0.704318	RNU6-560P	9190	intergenic	0.122	NA	2
13	rs3851179	rs7110631	11	85856187	C	G	0.3161	6.48905e-22	0.780935	RNU6-560P	8081	intergenic	0.853	5	2
13	rs7114401	rs7952506	11	85857639	T	C	0.4911	2.29725e-15	0.704318	RNU6-560P	6629	intergenic	0.042	7	5
13	rs7114401	rs10898438	11	85858253	G	A	0.4911	2.4235e-15	0.704318	RNU6-560P	6015	intergenic	1.995	3a	2
13	rs7114401	rs3851178	11	85858497	G	T	0.4911	2.82645e-15	0.704318	RNU6-560P	5771	intergenic	0.85	NA	5
13	rs3851179	rs7941541	11	85858538	G	A	0.3161	5.48312e-22	0.780935	RNU6-560P	5730	intergenic	1.624	7	5
13	rs7114401	rs10751134	11	85858887	G	A	0.4125	8.89003e-17	0.953026	RNU6-560P	5381	intergenic	0.066	7	5
13	rs7114401	rs10898439	11	85859483	G	C	0.4911	5.73427e-15	0.704318	RNU6-560P	4785	intergenic	6.546	4	2
13	rs7114401	rs10898440	11	85859916	C	T	0.4523	1.18864e-16	0.827732	RNU6-560P	4352	intergenic	0.851	4	2
13	rs7114401	rs9787874	11	85860305	G	A	0.4911	4.77131e-15	0.704318	RNU6-560P	3963	intergenic	0.495	4	5
13	rs3851179	rs10792832	11	85867875	A	G	0.3718	8.04831e-26	0.987659	RNU6-560P	3498	intergenic	3.958	3a	2
13	rs3851179	rs3851179	11	85868640	T	C	0.3708	6.6404e-26	1	RNU6-560P	4263	intergenic	1.71	NA	5
13	rs7113976	rs7113976	11	85869737	C	T	0.4066	3.9252e-14	1	RNU6-560P	5360	intergenic	0.943	4	2
13	rs7129687	rs7129687	11	85871184	G	C	0.4155	9.00839e-10	1	RNU6-560P	6807	intergenic	1.947	3a	5
13	rs11234568	rs3901732	11	85873779	G	A	0.4394	2.74754e-08	0.848403	RNU6-560P	9402	intergenic	1.888	NA	5
13	rs11234568	rs11603136	11	85874322	A	C	0.4245	2.7123e-08	0.789051	RNU6-560P	9945	intergenic	6.164	4	2
13	rs11234568	rs11234568	11	85876222	G	A	0.4036	1.85696e-09	1	RNU6-560P	11845	intergenic	0.47	5	5
13	rs11234568	rs35238632	11	85878230	TA	T	0.3986	NA	0.784709	RNU6-560P	13853	intergenic	1.062	NA	5
13	rs11234568	rs7107958	11	85880483	G	C	0.494	6.51476e-06	0.653348	RNU6-560P	16106	intergenic	4.306	6	5
13	rs11234568	rs10792833	11	85881600	T	A	0.4891	4.6328e-06	0.633891	RNU6-560P	17223	intergenic	1.487	5	5
13	rs11234568	rs11602811	11	85891661	G	C	0.4503	1.7656e-07	0.686715	RP11-12D16.2	12167	intergenic	1.595	5	2
14	rs11218343	rs529960410	11	121435453	A	AT	0.05268	NA	0.809701	SORL1	0	intronic	0.442	NA	4
14	rs11218343	rs11218343	11	121435587	T	C	0.04274	6.95028e-12	1	SORL1	0	intronic	3.602	5	4
14	rs11218343	rs533435412	11	121437076	T	TA	0.04374	NA	0.977399	SORL1	0	intronic	1.227	NA	4
15	rs17125924	14:53294319:C:T	14	53294319	C	T	0.1083	NA	0.63424	RP11-589M4.3	7566	intergenic	0.181	3a	5
15	rs17125924	14:53294319:G:T	14	53294319	T	G	0.002982	NA	0.63424	RP11-589M4.3	7566	NA	0.153	NA	5
15	rs17125924	rs8011357	14	53295214	G	A	0.1103	2.95908e-06	0.614463	RP11-589M4.3	8461	intergenic	0.06	7	5
15	rs17125924	rs1998777	14	53295706	G	A	0.1103	2.53277e-06	0.614463	RP11-589M4.3	8953	intergenic	11.43	7	5
15	rs17125924	rs1998779	14	53295950	T	A	0.1103	2.3016e-06	0.614463	RP11-589M4.3	9197	intergenic	1.073	7	5
15	rs17125924	rs12590862	14	53297008	A	G	0.1054	2.60429e-07	0.655292	RP11-589M4.3	10255	intergenic	3.736	7	5
15	rs17125924	rs12586707	14	53298277	A	G	0.1093	1.60811e-06	0.602344	RP11-589M4.3	11524	intergenic	12.05	7	5
15	rs17125924	rs7146179	14	53298853	A	G	0.1054	2.7013e-07	0.655292	RP11-589M4.3	12100	intergenic	2.488	5	2
15	rs17125924	rs8014325	14	53299382	A	G	0.1034	NA	0.664297	RP11-589M4.3	12629	intergenic	1.221	6	5
15	rs17125924	rs12890406	14	53299566	C	T	0.1044	NA	0.662553	RP11-589M4.3	12813	intergenic	1.597	7	5
15	rs17125924	rs62003507	14	53300539	A	G	0.1054	NA	0.655292	RP11-589M4.3	13786	intergenic	2.383	5	1
15	rs17125924	rs199870023	14	53301134	T	TTTTTG	0.1034	NA	0.669943	RP11-589M4.3	14381	intergenic	1.029	NA	2
15	rs17125924	rs12587286	14	53304751	C	T	0.09642	2.02236e-07	0.720549	RP11-589M4.3	17998	intergenic	5.354	6	5
15	rs17125924	rs7150808	14	53304871	C	T	0.1024	1.75502e-07	0.657277	RP11-589M4.3	18118	intergenic	0.281	7	5
15	rs17125924	rs2357944	14	53305573	T	G	0.1024	1.54095e-07	0.657277	FERMT2	18412	intergenic	0.76	6	5
15	rs17125924	rs75762751	14	53305626	G	A	0.09642	2.04388e-07	0.720549	FERMT2	18359	intergenic	0.136	7	5
15	rs17125924	rs4898767	14	53306368	G	A	0.1083	NA	0.621214	FERMT2	17617	intergenic	0.256	6	5
15	rs17125924	rs4901301	14	53306485	C	T	0.1093	1.28372e-06	0.633554	FERMT2	17500	intergenic	2.278	7	5
15	rs17125924	rs11626419	14	53307253	G	A	0.1093	1.1681e-06	0.65275	FERMT2	16732	intergenic	0.211	7	5
15	rs17125924	rs4901302	14	53309544	G	T	0.1093	3.27827e-06	0.65275	FERMT2	14441	intergenic	1.133	7	5
15	rs17125924	rs7160285	14	53311400	A	C	0.1093	8.04199e-07	0.65275	FERMT2	12585	intergenic	1.762	3a	1
15	rs17125924	rs72191715	14	53311528	T	TCTTTCAGTCAAGGAA	0.1044	NA	0.682691	FERMT2	12457	intergenic	7.01	NA	1
15	rs17125924	rs12588482	14	53311552	A	G	0.1044	NA	0.682691	FERMT2	12433	intergenic	4.56	4	1
15	rs17125924	rs12589020	14	53312002	C	T	0.1024	2.16093e-07	0.697954	FERMT2	11983	intergenic	1.562	5	2
15	rs17125924	rs1886785	14	53312106	C	A	0.1093	NA	0.65275	FERMT2	11879	intergenic	1.223	5	2
15	rs17125924	rs1886786	14	53312189	A	T	0.1044	1.8515e-07	0.682691	FERMT2	11796	intergenic	1.087	5	2
15	rs17125924	rs4898768	14	53312319	A	G	0.1014	5.12008e-07	0.685118	FERMT2	11666	intergenic	1.578	7	5
15	rs17125924	rs4901303	14	53312342	C	T	0.1034	1.75862e-07	0.669943	FERMT2	11643	intergenic	12.01	6	5
15	rs17125924	rs7152229	14	53313405	C	T	0.1034	NA	0.690255	FERMT2	10580	intergenic	6.749	5	5
15	rs17125924	rs7151643	14	53313661	G	C	0.1044	2.13267e-07	0.682691	FERMT2	10324	intergenic	1.972	5	5
15	rs17125924	rs7151474	14	53313680	C	T	0.1044	2.01942e-07	0.682691	FERMT2	10305	intergenic	0.065	5	5
15	rs17125924	rs7151491	14	53313711	C	G	0.1044	2.13196e-07	0.682691	FERMT2	10274	intergenic	0.647	5	5
15	rs17125924	rs6572864	14	53314490	C	G	0.1024	8.44191e-08	0.697954	FERMT2	9495	intergenic	2.597	7	5
15	rs17125924	rs6572866	14	53314844	T	C	0.1024	2.9969e-07	0.697954	FERMT2	9141	intergenic	1.203	7	5
15	rs17125924	rs8005234	14	53315180	T	C	0.1024	3.12173e-07	0.697954	FERMT2	8805	intergenic	0.114	6	5
15	rs17125924	rs7146915	14	53316039	C	T	0.1093	2.59663e-06	0.65275	FERMT2	7946	intergenic	2.016	6	5
15	rs17125924	rs2025633	14	53317340	C	T	0.1044	2.03687e-07	0.682691	FERMT2	6645	intergenic	4.297	4	5
15	rs17125924	rs2357945	14	53318434	A	G	0.1093	2.09476e-06	0.65275	FERMT2	5551	intergenic	1.16	7	5
15	rs17125924	rs559225657	14	53319151	CAAAAAA	C	0.1103	NA	0.639931	FERMT2	4834	intergenic	1.438	NA	5
15	rs17125924	rs6572867	14	53319283	C	T	0.1054	2.10248e-07	0.675256	FERMT2	4702	intergenic	0.653	5	2
15	rs17125924	rs1952088	14	53319832	A	C	0.1054	1.94071e-07	0.675256	FERMT2	4153	intergenic	2.015	4	1
15	rs17125924	rs17125798	14	53319905	G	A	0.1024	3.71509e-07	0.697954	FERMT2	4080	intergenic	10.33	2a	1
15	rs17125924	rs11629431	14	53320528	C	G	0.09841	1.36823e-06	0.746852	FERMT2	3457	intergenic	1.692	5	2
15	rs17125924	rs7145392	14	53321016	G	A	0.09344	1.33308e-07	0.788141	FERMT2	2969	intergenic	0.632	7	4
15	rs17125924	rs11319277	14	53321251	C	CT	0.1004	NA	0.724872	FERMT2	2734	intergenic	0.718	NA	4
15	rs17125924	rs10639574	14	53321885	GTA	G	0.09443	NA	0.778565	FERMT2	2100	intergenic	0.549	NA	4
15	rs17125924	rs7143400	14	53324891	A	C	0.09245	1.82922e-07	0.79791	FERMT2	0	UTR3	7.47	6	4
15	rs17125924	rs6572868	14	53325090	T	C	0.09145	NA	0.807879	FERMT2	0	UTR3	7.747	NA	4
15	rs17125924	rs3818453	14	53326454	C	A	0.09841	1.59595e-06	0.746852	FERMT2	0	intronic	0.454	7	4
15	rs17125924	rs12433747	14	53326664	T	C	0.09344	1.62888e-07	0.788141	FERMT2	0	intronic	10.16	6	4
15	rs17125924	rs77026229	14	53326782	A	G	0.1123	1.2682e-05	0.651788	FERMT2	0	intronic	0.571	6	4
15	rs17125924	rs61518439	14	53329777	ATATTTAAAT	A	0.09344	NA	0.788141	FERMT2	0	intronic	6.718	NA	2
15	rs17125924	rs11443039	14	53329969	AC	A	0.09145	NA	0.807879	FERMT2	0	intronic	3.377	NA	3
15	rs17125924	rs7158645	14	53332152	C	T	0.09145	2.27546e-07	0.807879	FERMT2	0	intronic	0.352	6	4
15	rs17125924	rs912861	14	53333290	C	G	0.09742	1.56183e-06	0.755589	FERMT2	0	intronic	4.407	6	4
15	rs17125924	rs7144029	14	53333616	C	A	0.09046	2.58973e-07	0.818054	FERMT2	0	intronic	1.997	6	4
15	rs17125924	rs7145440	14	53333717	T	C	0.09742	1.37589e-06	0.755589	FERMT2	0	intronic	11.46	6	4
15	rs17125924	rs55685925	14	53334546	A	G	0.09046	1.96465e-07	0.818054	FERMT2	0	intronic	6.169	5	4
15	rs17125924	rs4450307	14	53334783	G	A	0.09046	1.99758e-07	0.818054	FERMT2	0	intronic	11.4	7	4
15	rs17125924	rs7155860	14	53335229	G	C	0.09742	1.42421e-06	0.755589	FERMT2	0	intronic	0.566	7	4
15	rs17125924	rs2025634	14	53336017	C	T	0.09742	1.28516e-06	0.755589	FERMT2	0	intronic	2.746	5	1
15	rs17125924	rs77625717	14	53336544	T	C	0.08648	2.10092e-07	0.860942	FERMT2	0	intronic	0.942	5	4
15	rs17125924	rs7141335	14	53336934	C	T	0.09046	1.99933e-07	0.818054	FERMT2	0	intronic	0.357	6	4
15	rs17125924	rs11845320	14	53337035	T	G	0.08946	2.10707e-07	0.82844	FERMT2	0	intronic	1.651	7	4
15	rs17125924	rs7147258	14	53337664	G	T	0.09046	1.96393e-07	0.818054	FERMT2	0	intronic	0.261	7	4
15	rs17125924	rs1952089	14	53339777	C	T	0.09443	1.08406e-07	0.778565	FERMT2	0	intronic	1.338	7	4
15	rs17125924	rs7160582	14	53341445	G	T	0.08946	2.27181e-07	0.82844	FERMT2	0	intronic	2.716	5	4
15	rs17125924	rs1952090	14	53342992	A	G	0.09742	1.24234e-06	0.755589	FERMT2	0	intronic	2.258	7	2
15	rs17125924	rs2357946	14	53345266	C	G	0.09245	NA	0.79791	FERMT2	0	intronic	2.935	4	4
15	rs17125924	rs2357947	14	53345378	G	A	0.09642	8.63838e-07	0.764493	FERMT2	0	exonic	8.402	3a	4
15	rs17125924	rs12435704	14	53346574	T	C	0.09245	2.01364e-07	0.79791	FERMT2	0	intronic	6.302	6	4
15	rs17125924	rs7149638	14	53346931	T	C	0.09245	1.39266e-07	0.79791	FERMT2	0	intronic	0.588	5	4
15	rs17125924	rs11281674	14	53349507	AGCAAAG	A	0.09642	NA	0.759972	FERMT2	0	intronic	2.077	NA	4
15	rs17125924	rs11157933	14	53349798	G	A	0.09841	1.31422e-06	0.746852	FERMT2	0	intronic	2.085	5	4
15	rs17125924	rs7145242	14	53349842	G	A	0.09742	1.44205e-06	0.755589	FERMT2	0	intronic	1.487	5	4
15	rs17125924	rs7145307	14	53351246	C	T	0.09742	5.05522e-06	0.755589	FERMT2	0	intronic	0.172	6	4
15	rs17125924	rs6572869	14	53353454	A	G	0.09742	1.47335e-06	0.755589	FERMT2	0	intronic	0.315	5	4
15	rs17125924	rs7158114	14	53353471	C	G	0.09742	1.25965e-06	0.755589	FERMT2	0	intronic	3.031	5	4
15	rs17125924	rs11625479	14	53354172	A	C	0.09742	7.92097e-07	0.755589	FERMT2	0	intronic	7.469	7	4
15	rs17125924	rs9646151	14	53354464	C	G	0.09245	1.33506e-07	0.79791	FERMT2	0	intronic	2.804	7	4
15	rs17125924	rs1998776	14	53355590	T	A	0.09742	6.0519e-06	0.755589	FERMT2	0	intronic	10.78	6	2
15	rs17125924	rs62003531	14	53357018	C	T	0.09742	4.07209e-05	0.755589	FERMT2	0	intronic	0.431	7	4
15	rs17125924	rs34402886	14	53357144	C	CAG	0.09742	NA	0.755589	FERMT2	0	intronic	1.132	NA	4
15	rs17125924	rs11281193	14	53359174	GTTTTTTGT	G	0.1103	NA	0.626939	FERMT2	0	intronic	0.54	NA	4
15	rs17125924	rs12884504	14	53360494	G	A	0.09742	1.4488e-06	0.755589	FERMT2	0	intronic	0.841	6	4
15	rs17125924	rs7158555	14	53362006	G	A	0.09742	1.28099e-06	0.755589	FERMT2	0	intronic	3.089	3a	2
15	rs17125924	rs11621275	14	53363316	C	G	0.09245	1.8473e-07	0.79791	FERMT2	0	intronic	0.305	7	4
15	rs17125924	rs4901305	14	53364271	C	T	0.09742	1.29966e-06	0.755589	FERMT2	0	intronic	0.085	6	5
15	rs17125924	rs77650471	14	53364307	C	T	0.08648	3.44479e-07	0.860942	FERMT2	0	intronic	0.825	6	5
15	rs17125924	rs34012538	14	53365451	ACT	A	0.0994	NA	0.738277	FERMT2	0	intronic	3.845	NA	5
15	rs17125924	rs148837982	14	53366013	T	TA	0.07952	NA	0.766608	FERMT2	0	intronic	0.807	NA	4
15	rs17125924	rs8003683	14	53366605	G	T	0.09443	1.16239e-06	0.78282	FERMT2	0	intronic	2.563	7	4
15	rs17125924	rs76673112	14	53366692	T	C	0.08648	1.38107e-07	0.860942	FERMT2	0	intronic	1.936	6	4
15	rs17125924	rs75192018	14	53367213	C	CA	0.08648	NA	0.860942	FERMT2	0	intronic	4.519	NA	4
15	rs17125924	rs12590744	14	53369488	G	A	0.09443	1.02677e-06	0.78282	FERMT2	0	intronic	8.209	7	4
15	rs17125924	rs73304339	14	53371353	T	G	0.09443	NA	0.78282	FERMT2	0	intronic	2.165	7	5
15	rs17125924	rs8019279	14	53374777	C	T	0.09443	6.4507e-07	0.78282	FERMT2	0	intronic	4.86	4	4
15	rs17125924	rs8019585	14	53374843	G	A	0.09443	6.69323e-07	0.78282	FERMT2	0	intronic	0.241	3a	4
15	rs17125924	rs8003334	14	53374967	C	T	0.09443	6.19269e-07	0.78282	FERMT2	0	intronic	0.153	5	4
15	rs17125924	rs73304351	14	53375140	G	A	0.08648	1.53978e-07	0.860942	FERMT2	0	intronic	0.001	7	4
15	rs17125924	rs2296495	14	53379878	G	A	0.08648	3.38211e-08	0.860942	FERMT2	0	intronic	2.841	7	4
15	rs17125924	rs151232909	14	53380398	C	CAGT	0.0328	NA	0.870075	FERMT2	0	NA	3.653	NA	4
15	rs17125924	rs200530424	14	53380398	CAGTAGT	C	0.0835	NA	0.870075	FERMT2	0	intronic	2.148	NA	4
15	rs17125924	rs140542729	14	53382845	T	C	0.08648	3.76959e-08	0.860942	FERMT2	0	intronic	2.713	6	4
15	rs17125924	rs78623109	14	53383077	G	T	0.08648	NA	0.860942	FERMT2	0	intronic	0.923	6	4
15	rs17125924	rs150322009	14	53383989	C	CGT	0.09344	NA	0.788141	FERMT2	0	intronic	3.351	NA	4
15	rs17125924	rs74825460	14	53390015	C	T	0.07952	1.72815e-09	1	FERMT2	0	intronic	1.337	7	3
15	rs17125924	rs17125924	14	53391680	A	G	0.07952	1.06239e-09	1	FERMT2	0	intronic	1.421	7	5
15	rs17125924	rs17125944	14	53400629	T	C	0.08052	6.09023e-09	0.958598	FERMT2	0	intronic	6.547	5	4
15	rs17125924	rs149210267	14	53414145	C	T	0.0825	1.9304e-08	0.932453	FERMT2	0	intronic	0.353	7	1
15	rs17125924	rs35169358	14	53434187	TG	T	0.08748	NA	0.686194	FERMT2	15033	intergenic	0.537	NA	7
15	rs17125924	rs558268720	14	53439143	AAT	A	0.08052	NA	0.63157	FERMT2	19989	intergenic	1.061	NA	9
15	rs17125924	rs548580589	14	53439146	T	G	0.08052	NA	0.63157	FERMT2	19992	intergenic	1.954	NA	9
15	rs17125924	rs562074662	14	53439147	CT	C	0.08052	NA	0.63157	FERMT2	19993	intergenic	1.304	NA	9
15	rs17125924	rs57232843	14	53439149	ACT	A	0.08052	NA	0.63157	FERMT2	19995	intergenic	1.426	NA	9
15	rs17125924	rs60588049	14	53439153	TTAAAAG	T	0.08052	NA	0.63157	FERMT2	19999	intergenic	1.388	NA	9
15	rs17125924	rs554464551	14	53439160	ACT	A	0.08052	NA	0.63157	FERMT2	20006	intergenic	1.552	NA	9
16	rs36026988	rs10498633	14	92926952	G	T	0.2147	4.11356e-08	0.971989	SLC24A4	0	intronic	2.823	5	2
16	rs11623019	rs4904918	14	92927298	T	C	0.2376	3.316e-10	0.632464	SLC24A4	0	intronic	0.336	4	2
16	rs11623019	rs61977311	14	92930445	G	A	0.2366	1.39555e-10	0.626396	SLC24A4	0	intronic	6.503	6	5
16	rs11623019	rs11160067	14	92931045	C	T	0.2306	6.64108e-11	0.779231	SLC24A4	0	intronic	0.02	6	5
16	rs11623019	rs941649	14	92931581	C	A	0.2296	5.44665e-11	0.772563	SLC24A4	0	intronic	2.174	NA	2
16	rs11623019	rs941648	14	92931737	G	A	0.2296	6.49635e-11	0.772563	SLC24A4	0	intronic	1.677	NA	2
16	rs11623019	rs3993878	14	92931983	G	A	0.2296	5.66739e-11	0.772563	SLC24A4	0	intronic	2.152	5	2
16	rs11623019	rs10129711	14	92932018	G	A	0.2296	NA	0.772563	SLC24A4	0	intronic	0.991	5	2
16	rs11623019	rs10129728	14	92932051	A	G	0.2296	5.8664e-11	0.772563	SLC24A4	0	intronic	6.614	5	2
16	rs11623019	rs10130041	14	92932102	G	A	0.2306	4.08471e-11	0.767735	SLC24A4	0	intronic	0.799	5	2
16	rs11623019	rs4900124	14	92932437	G	A	0.2296	5.83129e-11	0.772563	SLC24A4	0	intronic	7.062	5	5
16	rs11623019	rs4904922	14	92932479	G	T	0.2296	5.56859e-11	0.772563	SLC24A4	0	intronic	0.864	5	5
16	rs11623019	rs4904923	14	92932485	G	C	0.2296	5.56818e-11	0.772563	SLC24A4	0	intronic	6.229	5	5
16	rs11623019	rs10130373	14	92932575	C	A	0.2296	6.83932e-11	0.772563	SLC24A4	0	intronic	0.774	3a	5
16	rs36026988	rs12881735	14	92932828	T	C	0.2197	8.09767e-09	0.955837	SLC24A4	0	intronic	2.419	6	5
16	rs11623019	rs12880508	14	92932851	C	T	0.2306	6.26105e-11	0.779231	SLC24A4	0	intronic	0.857	6	5
16	rs11623019	rs11160068	14	92933711	G	A	0.2286	4.18724e-11	0.777428	SLC24A4	0	intronic	4.499	7	4
16	rs11623019	rs11160069	14	92933893	T	C	0.2296	4.81944e-11	0.774472	SLC24A4	0	intronic	6.763	7	4
16	rs11623019	rs7154848	14	92934019	T	C	0.2296	4.80542e-11	0.774472	SLC24A4	0	intronic	7.408	5	4
16	rs11623019	rs9323877	14	92934269	A	G	0.2296	1.41723e-11	0.784098	SLC24A4	0	intronic	3.44	1f	4
16	rs11623019	rs7154400	14	92934315	G	A	0.2266	3.85298e-11	0.798924	SLC24A4	0	intronic	10.46	1f	4
16	rs11623019	rs7155778	14	92934498	T	A	0.2276	5.91675e-11	0.795743	SLC24A4	0	intronic	7.057	5	4
16	rs11623019	rs7154691	14	92934699	A	G	0.2276	3.80176e-11	0.795743	SLC24A4	0	intronic	10.78	7	5
16	rs11623019	rs12893365	14	92934924	T	A	0.2296	4.37335e-11	0.797513	SLC24A4	0	intronic	2.436	7	5
16	rs11623019	rs12897797	14	92935237	C	T	0.2316	NA	0.787791	SLC24A4	0	intronic	0.711	5	5
16	rs11623019	rs56226082	14	92935272	G	GTGTGTGTC	0.2346	NA	0.762105	SLC24A4	0	intronic	0.41	NA	5
16	rs11623019	rs12878441	14	92935713	T	C	0.2247	6.81372e-11	0.764525	SLC24A4	0	intronic	3.819	7	4
16	rs11623019	rs12897713	14	92935714	G	A	0.2247	5.20631e-10	0.764525	SLC24A4	0	intronic	2.532	7	4
16	rs11623019	rs12878453	14	92935744	T	C	0.2247	3.29005e-10	0.764525	SLC24A4	0	intronic	5.816	6	4
16	rs11623019	rs12878457	14	92935753	C	T	0.2247	NA	0.764525	SLC24A4	0	intronic	6.858	7	4
16	rs11623019	rs12897398	14	92935770	G	A	0.2296	NA	0.797513	SLC24A4	0	intronic	4.804	7	4
16	rs11623019	rs12897935	14	92935834	G	A	0.2296	8.41679e-11	0.797513	SLC24A4	0	intronic	1.837	7	4
16	rs11623019	rs12878801	14	92935944	C	T	0.2286	NA	0.800662	SLC24A4	0	intronic	2.795	6	4
16	rs11623019	rs12882202	14	92936070	G	T	0.2296	4.88566e-11	0.797513	SLC24A4	0	intronic	2.393	5	4
16	rs11623019	rs12883073	14	92936092	T	A	0.2296	4.66047e-11	0.797513	SLC24A4	0	intronic	0.625	5	4
16	rs11623019	rs4497611	14	92936356	G	C	0.2296	3.8053e-11	0.797513	SLC24A4	0	intronic	5.343	6	4
16	rs11623019	rs2896209	14	92936600	A	C	0.2286	5.30992e-11	0.802429	SLC24A4	0	intronic	5.648	4	5
16	rs11623019	rs4406992	14	92936620	C	T	0.2286	4.377e-11	0.802429	SLC24A4	0	intronic	4.158	4	5
16	rs11623019	rs12435220	14	92936683	C	G	0.1938	4.99605e-12	1	SLC24A4	0	intronic	5.026	2b	5
16	rs11623019	rs8008388	14	92936690	G	A	0.1938	5.04178e-12	1	SLC24A4	0	intronic	0.512	4	5
16	rs11623019	rs12883528	14	92936939	G	A	0.1948	9.11732e-12	0.993257	SLC24A4	0	intronic	8.647	1f	5
16	rs11623019	rs11623019	14	92936971	T	C	0.1938	3.91507e-12	1	SLC24A4	0	intronic	0.331	5	5
16	rs11623019	rs4904924	14	92936978	G	A	0.1938	5.74998e-12	1	SLC24A4	0	intronic	1.616	5	5
16	rs11623019	rs4904925	14	92937019	G	T	0.1938	6.55011e-12	1	SLC24A4	0	intronic	7.465	7	5
16	rs11623019	rs4904926	14	92937027	C	T	0.1938	7.36552e-12	1	SLC24A4	0	intronic	6.476	7	5
16	rs11623019	rs4904929	14	92937293	C	T	0.1938	5.48002e-12	1	SLC24A4	0	intronic	12.76	1f	5
16	rs36026988	rs36026988	14	92938382	T	C	0.2137	2.45921e-09	1	SLC24A4	0	intronic	8.809	4	2
16	rs11623019	rs11160071	14	92938415	T	C	0.1938	1.40497e-11	1	SLC24A4	0	intronic	5.632	2b	2
16	rs12590654	rs12590654	14	92938855	G	A	0.337	7.10278e-13	1	SLC24A4	0	intronic	9.141	5	5
16	rs36026988	rs61977322	14	92957176	T	C	0.1918	2.81245e-07	0.60671	SLC24A4	0	intronic	2.444	5	3
17	rs442495	rs7168776	15	58875398	A	G	0.4324	1.08308e-07	0.611812	RP11-50C13.1	4307	intergenic	7.995	6	5
17	rs442495	rs6494026	15	58893521	A	C	0.4513	7.93764e-06	0.667486	ADAM10	0	intronic	2.362	6	4
17	rs442495	rs7171098	15	58893584	A	C	0.4513	2.55707e-05	0.667486	ADAM10	0	intronic	0.51	7	4
17	rs7177678	rs142238096	15	58906489	TAAAAAGAAAGA	T	0.3708	NA	0.612654	ADAM10	0	intronic	1.059	NA	4
17	rs7177678	rs11638244	15	58907151	A	T	0.3708	2.07518e-05	0.612654	ADAM10	0	intronic	0.29	5	4
17	rs7177678	rs972801	15	58921198	T	C	0.3121	1.97438e-08	0.786531	ADAM10	0	intronic	1.045	4	1
17	rs7177678	rs35001597	15	58927990	TA	T	0.3121	NA	0.767075	ADAM10	0	intronic	6.531	NA	4
17	rs7177678	rs28864995	15	58945671	T	G	0.3101	1.55433e-08	0.795656	ADAM10	0	intronic	2.552	5	4
17	rs7177678	rs1427281	15	58959273	T	C	0.2624	3.68186e-07	0.761625	ADAM10	0	intronic	17.36	2b	2
17	rs7177678	rs7177678	15	58959621	A	G	0.2684	2.41279e-08	1	ADAM10	0	intronic	4.314	5	2
17	rs7177678	rs714696	15	58962987	C	G	0.3062	3.33789e-08	0.81856	ADAM10	0	intronic	1.075	7	4
17	rs7177678	rs8032140	15	58963920	T	C	0.2823	5.11777e-08	0.890385	ADAM10	0	intronic	1.695	6	4
17	rs7177678	rs10640015	15	58964269	T	TC	0.3797	NA	0.601217	ADAM10	0	intronic	NA	NA	4
17	rs7177678	rs35454644	15	58964270	A	ATG	0.3797	NA	0.601217	ADAM10	0	intronic	NA	NA	4
17	rs7177678	rs116696575	15	58964271	A	G	0.3111	NA	0.601217	ADAM10	0	intronic	0.276	6	4
17	rs7177678	rs577486267	15	58964271	A	AG	0.3797	NA	0.601217	ADAM10	0	NA	NA	NA	4
17	rs7177678	rs7183336	15	58966236	C	T	0.2594	1.91902e-07	0.756336	ADAM10	0	intronic	1.144	6	4
17	rs7177678	rs1834747	15	58967145	T	C	0.2575	8.98748e-08	0.747485	ADAM10	0	intronic	6.983	6	4
17	rs7177678	rs4775086	15	58969292	G	A	0.2376	7.70407e-07	0.847525	ADAM10	0	intronic	3.418	7	4
17	rs442495	rs11854073	15	58972995	G	A	0.3509	1.05495e-09	0.955887	ADAM10	0	intronic	2.587	7	4
17	rs442495	rs4775087	15	58974904	T	C	0.3499	6.83262e-10	0.960223	ADAM10	0	intronic	2.18	5	5
17	rs442495	15:58977697:A:AAAG	15	58977697	A	AAAG	0.3052	NA	0.770986	ADAM10	0	intronic	0.518	NA	5
17	rs442495	rs139808101	15	58977744	AATATATATATAT	A	0.333	NA	0.855577	ADAM10	0	intronic	0.669	NA	5
17	rs442495	rs564378727	15	58980645	T	TA	0.3479	NA	0.951722	ADAM10	0	intronic	0.84	NA	5
17	rs442495	rs57677986	15	58980985	A	C	0.329	3.30891e-07	0.829801	ADAM10	0	intronic	0.609	6	5
17	rs442495	rs12439457	15	58982390	T	C	0.3459	1.47709e-09	0.943139	ADAM10	0	intronic	5.079	5	5
17	rs442495	rs7161889	15	58983425	G	C	0.3459	NA	0.943139	ADAM10	0	intronic	5.588	7	4
17	rs442495	rs7163162	15	58983588	T	A	0.3459	1.92821e-09	0.943139	ADAM10	0	intronic	9.972	5	4
17	rs442495	rs4774310	15	58985164	T	G	0.3032	NA	0.772794	ADAM10	0	intronic	6.597	6	4
17	rs442495	rs12911961	15	58985867	C	T	0.3042	1.87949e-08	0.767832	ADAM10	0	intronic	3.468	7	4
17	rs442495	rs12911832	15	58985904	A	T	0.3022	2.06803e-08	0.761599	ADAM10	0	intronic	2.392	6	4
17	rs442495	rs12912003	15	58986001	A	T	0.3042	1.97109e-08	0.767832	ADAM10	0	intronic	3.262	5	4
17	rs442495	rs347117	15	59000957	C	T	0.3499	5.30098e-10	0.96038	ADAM10	0	intronic	7.369	6	4
17	rs442495	rs6494035	15	59015888	C	G	0.3131	3.89781e-09	0.814924	ADAM10	0	intronic	0.615	7	5
17	rs442495	rs6494036	15	59015961	A	T	0.3131	4.98214e-09	0.814924	ADAM10	0	intronic	0.852	6	5
17	rs442495	rs6494037	15	59016315	A	G	0.3151	5.00012e-09	0.805139	ADAM10	0	intronic	2.092	6	5
17	rs442495	rs2555356	15	59016431	T	G	0.3559	1.36941e-10	0.986627	ADAM10	0	intronic	2.795	NA	5
17	rs442495	rs442495	15	59022615	T	C	0.3549	9.1893e-11	1	ADAM10	0	intronic	2.348	5	4
17	rs442495	rs383902	15	59034174	C	T	0.3598	1.57103e-10	0.925307	ADAM10	0	intronic	4.047	5	5
17	rs442495	rs653765	15	59042012	T	C	0.3141	NA	0.810019	ADAM10	0	UTR5	11.89	NA	1
17	rs442495	rs514049	15	59042363	C	A	0.4404	8.50402e-06	0.700273	ADAM10	185	upstream	5.735	4	1
17	rs442495	rs5812949	15	59042653	T	TTCTC	0.3141	NA	0.810019	ADAM10	475	upstream	8.791	NA	1
17	rs442495	rs3052948	15	59042856	C	CGTGT	0.2714	NA	0.654328	ADAM10	678	upstream	1.54	NA	1
17	rs442495	rs9302204	15	59042991	A	AGTGTGT	0.2823	NA	0.696326	ADAM10	813	upstream	1.576	NA	1
17	rs442495	rs593742	15	59045774	A	G	0.3201	9.18693e-10	0.718187	RP11-30K9.7	2049	intergenic	6.592	6	5
17	rs442495	rs605928	15	59046163	C	G	0.326	2.32255e-09	0.771553	RP11-30K9.7	1660	intergenic	1.328	7	5
17	rs442495	rs640704	15	59049021	A	G	0.327	2.23305e-09	0.774993	RP11-30K9.7	574	upstream	0.05	NA	5
17	rs442495	rs2250583	15	59050382	C	T	0.326	3.14955e-09	0.771553	RP11-30K9.7	1935	intergenic	0.512	4	5
17	rs442495	rs596379	15	59052072	C	T	0.3658	1.98192e-10	0.943653	U3	593	downstream	0.305	NA	5
17	rs442495	rs585192	15	59052210	T	C	0.326	4.69735e-09	0.771553	U3	455	downstream	2.454	NA	5
17	rs442495	rs507801	15	59053345	T	G	0.3241	1.50173e-09	0.764755	U3	464	upstream	4.459	4	5
17	rs442495	rs572107	15	59055810	T	C	0.3171	4.23646e-09	0.731068	U3	2929	intergenic	4.279	7	5
17	rs442495	rs602602	15	59057023	T	A	0.3062	2.24273e-09	0.766053	RP11-30K9.6	3247	intergenic	0.803	5	5
17	rs442495	rs574177324	15	59057864	T	TA	0.4046	NA	0.675284	RP11-30K9.6	2406	intergenic	0.814	NA	5
17	rs442495	rs34838974	15	59059855	CT	C	0.3658	NA	0.684816	RP11-30K9.6	415	downstream	2.111	NA	5
17	rs442495	rs650366	15	59061142	A	G	0.3668	8.30719e-10	0.939223	RP11-30K9.6	0	ncRNA_intronic	1.834	5	5
17	rs442495	rs557705806	15	59061629	GAAAAA	G	0.3012	NA	0.768197	RP11-30K9.6	0	ncRNA_intronic	0.6	NA	5
17	rs442495	rs395601	15	59063196	G	C	0.4215	1.58561e-06	0.739111	RP11-30K9.6	22	upstream	9.051	4	1
17	rs442495	rs379879	15	59071176	T	G	0.4473	4.47906e-05	0.665771	FAM63B	0	intronic	3.703	5	4
17	rs442495	rs17190727	15	59073790	C	A	0.3539	1.22852e-09	0.942531	FAM63B	0	intronic	2.688	5	4
17	rs442495	rs387812	15	59074786	T	C	0.4215	2.67321e-06	0.72411	FAM63B	0	intronic	1.456	5	5
17	rs442495	rs688756	15	59076272	A	C	0.4463	4.36209e-05	0.670022	FAM63B	0	intronic	2.414	NA	4
17	rs442495	rs1648532	15	59076778	G	C	0.3539	1.20429e-09	0.942531	FAM63B	0	intronic	0.45	6	4
17	rs442495	rs673813	15	59077171	A	T	0.3549	1.0935e-09	0.938121	FAM63B	0	intronic	13.39	7	4
17	rs442495	rs411007	15	59078502	G	C	0.4185	1.39435e-06	0.71502	FAM63B	0	intronic	5.613	6	4
17	rs442495	rs421829	15	59079902	G	C	0.4205	2.09148e-06	0.718579	FAM63B	0	intronic	0.706	6	4
17	rs442495	rs347115	15	59082959	C	T	0.3559	2.11852e-09	0.942441	FAM63B	0	intronic	3.493	5	4
17	rs442495	rs474875	15	59086703	T	G	0.3559	2.23289e-09	0.942441	FAM63B	0	intronic	4.01	NA	2
17	rs442495	rs2555357	15	59087115	A	G	0.4215	3.98713e-06	0.722882	FAM63B	0	intronic	2.07	6	5
17	rs442495	rs2604453	15	59089512	G	C	0.4215	3.85925e-06	0.722882	FAM63B	0	intronic	4.244	7	5
17	rs442495	rs72745027	15	59094329	A	G	0.4463	0.000100937	0.668597	FAM63B	0	intronic	8.687	6	4
17	rs442495	rs610877	15	59103328	C	A	0.3569	1.19709e-09	0.929361	FAM63B	0	intronic	0.69	7	4
17	rs442495	rs452698	15	59105571	A	G	0.4235	3.03484e-06	0.710381	FAM63B	0	intronic	2.76	6	4
17	rs442495	rs446126	15	59113102	A	G	0.4235	2.52056e-06	0.710381	FAM63B	0	intronic	1.023	NA	4
17	rs442495	rs148639454	15	59115863	AAAAAC	A	0.3529	NA	0.920965	FAM63B	0	intronic	1.396	NA	4
17	rs442495	rs618684	15	59115922	A	G	0.3588	4.32201e-09	0.929357	FAM63B	0	intronic	0.681	NA	4
17	rs442495	rs4775094	15	59115995	A	G	0.3509	6.59801e-09	0.921203	FAM63B	0	intronic	2.543	6	4
17	rs442495	rs11071398	15	59120077	A	G	0.4215	5.19185e-06	0.722882	FAM63B	0	intronic	3.949	6	4
17	rs442495	rs35724367	15	59133022	AT	A	0.3628	NA	0.613146	FAM63B	0	intronic	0.8	NA	4
18	rs117618017	rs111564920	15	63441242	G	A	0.1243	1.4947e-06	0.765164	RPS27L	0	intergenic	1.974	7	4
18	rs117618017	rs117618017	15	63569902	C	T	0.1352	2.01822e-08	1	APH1B	0	exonic	10.57	4	1
18	rs117618017	rs75763893	15	63571820	C	T	0.1322	1.14174e-07	0.974608	APH1B	0	intronic	9.035	7	4
18	rs117618017	rs76855300	15	63595878	T	C	0.1312	1.40524e-07	0.916181	APH1B	0	intronic	7.182	6	4
19	rs75511804	rs73976311	17	5017698	T	G	0.1113	2.43026e-05	0.600223	ZNF232	0	intronic	10.19	5	4
19	rs75511804	rs56197642	17	5018244	C	G	0.1113	2.04956e-05	0.600223	ZNF232	0	intronic	3.56	5	5
19	rs75511804	rs112362507	17	5020613	C	A	0.1163	3.72816e-06	0.641144	ZNF232:USP6	00:00:00	intronic	1.314	7	5
19	rs75511804	rs574573691	17	5027195	CGT	C	0.1123	NA	0.622117	USP6	0	intronic	2.015	NA	1
19	rs75511804	rs112437767	17	5028695	G	GT	0.1153	NA	0.648235	USP6	0	intronic	2.737	NA	5
19	rs75511804	rs56036146	17	5029379	T	A	0.1153	8.51139e-06	0.648235	USP6	0	intronic	6.453	4	5
19	rs75511804	rs56404233	17	5029432	G	T	0.1153	NA	0.648235	USP6	0	intronic	0.098	3a	5
19	rs75511804	rs3887446	17	5031204	C	T	0.1153	6.2717e-06	0.648235	USP6	0	intronic	2.359	5	5
19	rs75511804	rs111575757	17	5035657	G	T	0.1143	7.67177e-06	0.640837	USP6	0	intronic	6.946	5	5
19	rs75511804	rs3887943	17	5035964	C	G	0.1153	1.64676e-05	0.648235	USP6	0	intronic	7.414	2b	5
19	rs75511804	rs3213878	17	5039138	C	T	0.1143	4.54201e-06	0.640837	USP6	0	exonic	2.46	NA	4
19	rs75511804	rs113215752	17	5041704	A	G	0.1153	NA	0.648235	USP6	0	intronic	10.63	7	5
19	rs75511804	rs61740308	17	5042715	G	A	0.1153	NA	0.648235	USP6	0	exonic	12.25	5	4
19	rs75511804	rs61745111	17	5042837	C	T	0.1153	4.59045e-06	0.648235	USP6	0	exonic	2.75	4	5
19	rs75511804	rs7502608	17	5043186	G	A	0.1153	5.1163e-06	0.648235	USP6	0	intronic	3.023	7	5
19	rs75511804	rs8065031	17	5044506	T	A	0.1143	5.79077e-06	0.640837	USP6	0	intronic	2.249	6	5
19	rs75511804	rs56143992	17	5050609	A	G	0.1143	5.43927e-06	0.640837	USP6	0	intronic	3.518	6	5
19	rs75511804	rs112209972	17	5051848	T	C	0.1153	5.19246e-06	0.648235	USP6	0	intronic	13.9	7	5
19	rs75511804	rs77087332	17	5054510	T	C	0.1153	5.21028e-06	0.648235	USP6	0	intronic	9.146	6	5
19	rs75511804	rs76396561	17	5055804	A	C	0.1163	5.08103e-06	0.655671	USP6	0	intronic	10.43	6	5
19	rs75511804	rs78064492	17	5057520	A	T	0.1153	4.79574e-06	0.648235	USP6	0	intronic	2.225	7	5
19	rs75511804	rs34716007	17	5069675	G	A	0.1153	4.33806e-06	0.648235	USP6	0	intronic	6.811	5	2
19	rs75511804	rs55756850	17	5069917	G	A	0.1153	4.31168e-06	0.648235	USP6	0	intronic	4.29	6	2
19	rs75511804	rs3816913	17	5072333	T	G	0.1163	4.71342e-06	0.655671	USP6	0	exonic	6.356	NA	5
19	rs75511804	rs934631	17	5075838	C	A	0.1163	5.70438e-06	0.655671	USP6	0	intronic	0.175	NA	5
19	rs75511804	rs113001179	17	5080344	A	C	0.1173	5.91304e-06	0.648571	USP6	2014	intergenic	3.356	6	4
19	rs75511804	rs113521847	17	5081165	C	A	0.1163	6.26073e-06	0.655671	ZNF594	1665	intergenic	0.038	7	5
19	rs75511804	rs8081019	17	5090308	C	T	0.1163	6.7758e-06	0.655671	ZNF594	0	intronic	0.254	6	4
19	rs75511804	rs75628861	17	5096361	T	C	0.1163	6.28021e-06	0.655671	RP11-333E1.1	0	ncRNA_intronic	5.26	7	1
19	rs75511804	rs112061257	17	5097130	T	C	0.1163	NA	0.655671	RP11-333E1.1	0	ncRNA_intronic	2.031	NA	5
19	rs75511804	rs113607145	17	5098591	C	A	0.1163	7.3626e-06	0.655671	RP11-333E1.1	0	ncRNA_intronic	2.615	7	4
19	rs75511804	rs111996834	17	5100002	G	A	0.1163	7.47391e-06	0.655671	RP11-333E1.1	0	ncRNA_intronic	2.546	6	4
19	rs75511804	rs113581830	17	5108264	A	G	0.1153	9.09512e-06	0.662881	RP11-333E1.1	0	ncRNA_intronic	13.32	6	5
19	rs75511804	rs77972827	17	5116379	A	C	0.1531	2.30963e-07	0.790822	RP11-333E1.1:SCIMP	00:00:00	ncRNA_intronic	9.828	5	4
19	rs75511804	rs7502862	17	5117806	G	A	0.1402	3.31937e-07	0.869506	RP11-333E1.1:SCIMP	00:00:00	ncRNA_intronic	0.69	6	4
19	rs75511804	rs77493189	17	5118951	T	G	0.1402	2.01577e-07	0.869506	RP11-333E1.1:SCIMP	00:00:00	ncRNA_intronic	5.559	6	4
19	rs75511804	rs73976325	17	5123477	G	A	0.1392	4.50611e-07	0.861268	RP11-333E1.1:SCIMP	00:00:00	ncRNA_intronic	0.979	7	4
19	rs75511804	rs113762960	17	5123861	G	A	0.1402	3.98179e-07	0.869506	RP11-333E1.1:SCIMP	00:00:00	ncRNA_intronic	2.689	6	4
19	rs75511804	rs61182333	17	5133128	T	C	0.1382	7.65954e-09	0.883516	RP11-333E1.1:SCIMP	00:00:00	ncRNA_intronic	3.453	5	2
19	rs75511804	rs78534596	17	5135360	A	C	0.1402	NA	0.884753	RP11-333E1.1:SCIMP	00:00:00	ncRNA_intronic	0.129	3a	1
19	rs75511804	rs7225151	17	5137047	G	A	0.1362	1.29446e-08	0.944237	RP11-333E1.1:SCIMP	00:00:00	ncRNA_intronic	4.279	2b	1
19	rs75511804	rs75511804	17	5138304	C	T	0.1292	7.47405e-09	1	RP11-333E1.1	0	ncRNA_exonic	3.247	4	1
19	rs75511804	rs113260531	17	5138980	G	A	0.1342	1.38267e-08	0.959126	RP11-333E1.1	0	ncRNA_intronic	0.214	5	2
19	rs75511804	rs57402520	17	5139807	G	A	0.1302	NA	0.99161	RP11-333E1.1	0	ncRNA_intronic	3.022	7	5
19	rs75511804	rs58124010	17	5139808	C	T	0.1302	8.3215e-09	0.99161	RP11-333E1.1	0	ncRNA_intronic	2.944	7	5
19	rs75511804	rs4456560	17	5140399	G	T	0.1362	1.92766e-08	0.944237	RP11-333E1.1	0	ncRNA_intronic	1.025	4	2
19	rs75511804	rs72479703	17	5144696	A	G	0.1372	2.5748e-08	0.937587	RP11-333E1.1:RP11-333E1.2	00:00:00	ncRNA_exonic	2.552	5	5
19	rs75511804	rs186280670	17	5146654	T	A	0.007952	NA	0.917882	RP11-333E1.1	0	ncRNA_intronic	1.755	3a	2
19	rs75511804	rs562450336	17	5146654	T	TA	0.1233	NA	0.917882	RP11-333E1.1	0	NA	0.85	NA	2
19	rs75511804	rs113806568	17	5155919	C	T	0.1312	2.62184e-08	0.966717	RP11-333E1.1	4554	intergenic	1.246	6	5
19	rs75511804	rs61481506	17	5158714	T	C	0.1312	2.04669e-08	0.966717	RP11-333E1.1	7349	intergenic	4.803	4	2
19	rs75511804	rs78531165	17	5179846	T	C	0.1302	4.48143e-07	0.892601	RABEP1	5711	intergenic	1.128	5	5
19	rs75511804	rs56117162	17	5182430	G	A	0.1302	1.49043e-07	0.892601	RABEP1	3127	intergenic	2.337	7	5
19	rs75511804	rs77318561	17	5184467	T	G	0.1302	2.14929e-07	0.892601	RABEP1	1090	intergenic	3.067	5	1
19	rs75511804	rs113151753	17	5185365	C	G	0.1302	2.1425e-07	0.892601	RABEP1	192	upstream	9.575	4	1
19	rs75511804	rs8077567	17	5189416	T	C	0.1302	3.02042e-07	0.892601	RABEP1	0	intronic	8.495	6	1
19	rs75511804	rs80172399	17	5194249	A	G	0.1312	1.75112e-07	0.884843	RABEP1	0	intronic	3.946	6	4
19	rs75511804	rs112065650	17	5196409	C	T	0.1312	1.97604e-07	0.884843	RABEP1	0	intronic	1.877	7	4
19	rs75511804	rs76420897	17	5196576	C	A	0.1322	NA	0.877186	RABEP1	0	intronic	0.131	6	4
19	rs75511804	rs112809920	17	5196610	C	T	0.1312	1.42417e-06	0.884843	RABEP1	0	intronic	0.931	7	4
19	rs75511804	rs148132952	17	5198839	TAAATA	T	0.1312	NA	0.884843	RABEP1	0	intronic	6.242	NA	4
19	rs75511804	rs79970806	17	5200232	C	T	0.1322	2.04142e-07	0.877186	RABEP1	0	intronic	2.124	7	4
19	rs75511804	rs12602829	17	5204196	A	G	0.1541	6.84456e-06	0.722288	RABEP1	0	intronic	0.998	7	4
19	rs75511804	rs1046368	17	5204730	G	A	0.1541	6.49244e-06	0.722288	RABEP1	0	intronic	2.265	5	4
19	rs75511804	rs12601502	17	5205570	C	T	0.1541	NA	0.722288	RABEP1	0	intronic	2.371	7	4
19	rs75511804	rs5819020	17	5208512	T	TG	0.1312	NA	0.884843	RABEP1	0	intronic	3.98	NA	5
19	rs75511804	rs76253980	17	5209510	C	A	0.1362	2.69035e-07	0.847541	RABEP1	0	intronic	2.496	4	5
19	rs75511804	rs112764240	17	5209837	T	C	0.1541	6.5252e-06	0.722288	RABEP1	0	intronic	2.199	7	5
19	rs75511804	rs16954523	17	5216998	A	G	0.1312	1.89807e-07	0.884843	RABEP1	0	intronic	0.599	6	4
19	rs75511804	rs113510048	17	5219786	T	A	0.1541	NA	0.722288	RABEP1	0	intronic	0.284	5	4
19	rs75511804	rs56021832	17	5220325	G	A	0.1541	6.3121e-06	0.722288	RABEP1	0	intronic	0.27	7	4
19	rs75511804	rs55816413	17	5220340	C	T	0.1541	5.59694e-06	0.722288	RABEP1	0	intronic	0.315	5	4
19	rs75511804	rs11078558	17	5221311	G	A	0.1541	7.80451e-06	0.722288	RABEP1	0	intronic	0.832	5	4
19	rs75511804	rs77752862	17	5222071	C	T	0.1312	3.09727e-07	0.884843	RABEP1	0	intronic	0.733	6	4
19	rs75511804	rs79989488	17	5222175	G	C	0.1312	2.54791e-07	0.884843	RABEP1	0	intronic	0.553	6	4
19	rs75511804	rs113061798	17	5222641	A	C	0.1541	NA	0.722288	RABEP1	0	intronic	0.777	6	4
19	rs75511804	rs79892880	17	5225794	C	T	0.1531	6.95198e-06	0.714311	RABEP1	0	intronic	0.758	6	4
19	rs75511804	rs148517357	17	5226838	A	AT	0.1312	NA	0.884843	RABEP1	0	intronic	0.391	NA	4
19	rs75511804	rs74742027	17	5227879	A	G	0.1541	6.90781e-06	0.722288	RABEP1	0	intronic	8.873	6	4
19	rs75511804	rs80075981	17	5227992	G	A	0.1541	6.92912e-06	0.722288	RABEP1	0	intronic	0.494	6	4
19	rs75511804	rs59587437	17	5230117	A	G	0.1322	2.26373e-07	0.877186	RABEP1	0	intronic	9.035	6	4
19	rs75511804	rs56125028	17	5230867	G	A	0.1312	2.19645e-07	0.884843	RABEP1	0	intronic	1.622	7	5
19	rs75511804	rs55993740	17	5231412	G	A	0.1312	2.14257e-07	0.884843	RABEP1	0	intronic	0.57	7	5
19	rs75511804	rs55947703	17	5231618	A	G	0.1312	2.09701e-07	0.884843	RABEP1	0	intronic	0.094	6	5
19	rs75511804	rs112572092	17	5232202	C	T	0.1312	2.65729e-07	0.884843	RABEP1	0	intronic	10.52	7	5
19	rs75511804	rs12600505	17	5233817	C	T	0.1312	2.88171e-07	0.884843	RABEP1	0	intronic	1.312	5	5
19	rs75511804	rs111756829	17	5240944	T	A	0.1312	2.81678e-07	0.884843	RABEP1	0	intronic	0.054	6	4
19	rs75511804	rs75368907	17	5240996	A	G	0.1004	2.02731e-05	0.653216	RABEP1	0	intronic	10.31	6	4
19	rs75511804	rs112421661	17	5241850	C	T	0.1312	3.16778e-07	0.884843	RABEP1	0	intronic	0.939	7	4
19	rs75511804	rs75262874	17	5243201	G	A	0.1312	2.91104e-07	0.884843	RABEP1	0	intronic	4.708	6	4
19	rs75511804	rs78650284	17	5243462	A	G	0.1312	3.16035e-07	0.884843	RABEP1	0	intronic	2.305	5	4
19	rs75511804	rs57638638	17	5244853	G	A	0.1312	2.8989e-07	0.884843	RABEP1	0	intronic	1.287	6	4
19	rs75511804	rs59277121	17	5245071	G	A	0.1541	9.12832e-06	0.722288	RABEP1	0	intronic	2.882	6	4
19	rs75511804	rs12602528	17	5245437	T	A	0.1312	2.55815e-07	0.884843	RABEP1	0	intronic	0.306	6	4
19	rs75511804	rs79346409	17	5246039	A	T	0.1312	2.24402e-07	0.884843	RABEP1	0	intronic	0.35	6	4
19	rs75511804	rs55913010	17	5246150	A	G	0.1312	2.24544e-07	0.884843	RABEP1	0	intronic	8.75	6	4
19	rs75511804	rs111676379	17	5247005	G	A	0.1312	2.29072e-07	0.884843	RABEP1	0	intronic	0.23	7	4
19	rs75511804	rs112888134	17	5247732	C	A	0.1312	2.67664e-07	0.884843	RABEP1	0	intronic	1.383	7	4
19	rs75511804	rs12601720	17	5248682	G	T	0.1312	2.47094e-07	0.884843	RABEP1	0	intronic	0.157	6	4
19	rs75511804	rs16954548	17	5251671	A	G	0.1312	2.54675e-07	0.884843	RABEP1	0	intronic	3.048	5	4
19	rs75511804	rs16954552	17	5252514	A	G	0.1312	2.16041e-07	0.884843	RABEP1	0	intronic	3.877	6	4
19	rs75511804	rs16954560	17	5252811	C	G	0.1312	2.45358e-07	0.884843	RABEP1	0	intronic	6.167	1f	4
19	rs75511804	rs146414631	17	5254433	GAC	G	0.1302	NA	0.876611	RABEP1	0	intronic	6.594	NA	4
19	rs75511804	rs75754694	17	5259765	C	G	0.1312	2.42911e-07	0.884843	RABEP1	0	intronic	0.043	7	4
19	rs75511804	rs112918260	17	5261743	A	G	0.1441	7.45005e-07	0.7945	RABEP1	0	intronic	1.585	7	4
19	rs75511804	rs75855990	17	5263247	G	A	0.1471	6.03375e-07	0.775431	RABEP1	0	intronic	0.198	5	4
19	rs75511804	rs75367124	17	5264285	G	A	0.1362	6.92976e-07	0.847541	RABEP1:NUP88	00:00:00	intronic	0.715	6	4
19	rs75511804	rs78813154	17	5267002	G	T	0.1531	8.41484e-06	0.727956	RABEP1:NUP88	00:00:00	intronic	2.143	6	2
19	rs75511804	rs148116771	17	5267160	GTT	G	0.1302	NA	0.892601	RABEP1:NUP88	00:00:00	intronic	1.938	NA	2
19	rs75511804	rs547565479	17	5268356	TA	TAA	0.4354	NA	0.75245	RABEP1:NUP88:RP11-420A6.2	00:00:00	ncRNA_intronic	NA	NA	4
19	rs75511804	rs58953748	17	5268356	TAA	T	0.1312	NA	0.75245	RABEP1:NUP88:RP11-420A6.2	00:00:00	ncRNA_intronic	4.816	NA	4
19	rs75511804	rs76418084	17	5269183	T	C	0.1362	6.57469e-07	0.847541	RABEP1:NUP88:RP11-420A6.2	00:00:00	ncRNA_intronic	5.595	3a	2
20	rs138190086	rs116112765	17	61499732	C	T	0.01093	7.37439e-07	1	TANC2:RP11-269G24.3	00:00:00	ncRNA_intronic	6.278	4	4
20	rs138190086	rs17631249	17	61500578	C	G	0.01392	1.24135e-06	0.780923	TANC2:RP11-269G24.3	00:00:00	ncRNA_intronic	1.18	5	4
20	rs138190086	rs28369023	17	61500990	G	A	0.01392	1.3319e-06	0.780923	TANC2:RP11-269G24.3	00:00:00	ncRNA_intronic	1.94	5	2
20	rs138190086	rs143867193	17	61503610	C	T	0.01093	2.8159e-07	1	TANC2:RP11-269G24.3	00:00:00	ncRNA_intronic	13.21	2b	4
20	rs138190086	rs146351285	17	61510407	C	T	0.01392	1.02603e-06	0.780923	CYB561	0	UTR3	3.998	3a	2
20	rs138190086	rs535398242	17	61515063	G	A	0.01392	NA	0.780923	CYB561	0	UTR5	1.8	NA	1
20	rs138190086	rs9906506	17	61516391	C	T	0.01392	1.02897e-06	0.780923	CYB561	0	intronic	3.165	5	2
20	rs138190086	rs116901640	17	61520224	G	A	0.01392	4.38783e-07	0.780923	CYB561	0	intronic	0.023	3a	4
20	rs138190086	rs9912783	17	61522705	C	T	0.01392	1.06607e-06	0.780923	CYB561	0	intronic	3.343	4	1
20	rs138190086	rs142306494	17	61526443	C	T	0.01093	1.35043e-06	1	CYB561	2703	intergenic	1.914	6	5
20	rs138190086	rs9916165	17	61526617	C	T	0.01392	7.7598e-07	0.780923	CYB561	2877	intergenic	1.077	7	5
20	rs138190086	rs187015302	17	61526789	C	T	0.01093	4.08744e-07	1	CYB561	3049	intergenic	0.024	6	5
20	rs138190086	rs141740390	17	61528837	T	C	0.01292	8.85593e-07	0.842714	RP11-269G24.6	3516	intergenic	1.232	5	5
20	rs138190086	rs9898294	17	61529466	G	C	0.0159	1.1374e-06	0.680513	RP11-269G24.6	2887	intergenic	3.414	2b	2
20	rs138190086	rs9896864	17	61536308	A	G	0.01491	3.2354e-08	0.727371	RP11-269G24.6	3129	intergenic	0.202	4	5
20	rs138190086	rs138190086	17	61538148	G	A	0.01093	2.03465e-08	1	RP11-269G24.6	4969	intergenic	7.855	4	1
20	rs138190086	rs189894386	17	61543566	G	A	0.01193	4.65478e-08	0.914804	CTD-2501B8.5	5398	intergenic	8.287	7	5
20	rs8077276	rs6504163	17	61545779	C	T	0.3628	4.44637e-08	0.970882	CTD-2501B8.5	3185	intergenic	4.945	6	5
20	rs8077276	rs11418289	17	61547221	GT	G	0.4791	NA	0.627555	CTD-2501B8.5	1743	intergenic	0.69	NA	5
20	rs8077276	rs8077276	17	61547562	G	A	0.3698	3.943e-08	1	CTD-2501B8.5	1402	intergenic	2.071	5	5
20	rs8077276	rs4968782	17	61548476	G	A	0.3757	1.56263e-07	0.975328	CTD-2501B8.5	488	upstream	0.576	7	5
20	rs8077276	rs59806160	17	61548496	CA	C	0.4702	NA	0.635675	CTD-2501B8.5	468	upstream	1.767	NA	5
[truncated: 1,501 more rows]
