# Supplementary material for: Integrated analysis of direct and proxy genome wide association studies highlights polygenicity of Alzheimer’s disease outside of the APOE region
Source: PLoS Genet. 2022 Jun 3;18(6):e1010208. doi: 10.1371/journal.pgen.1010208 (PMC9200312; doi:10.1371/journal.pgen.1010208)
Supplement: S9 Table — (XLSX) [file pgen.1010208.s021.xlsx]

## Sheet: S9_Table
S9 Table. Type I error rates for attenuation coefficients and heritability estimates simulated from a null model (100 replications).
Parameter	Mean Parameter Estimate	SD Parameter Estimate	Mean p value	Type I Error Rate at p<.05
	-0.002	0.02	0.89	0
