# Supplementary material for: Integrated analysis of direct and proxy genome wide association studies highlights polygenicity of Alzheimer’s disease outside of the APOE region
Source: PLoS Genet. 2022 Jun 3;18(6):e1010208. doi: 10.1371/journal.pgen.1010208 (PMC9200312; doi:10.1371/journal.pgen.1010208)
Supplement: S10 Table — (XLSX) [file pgen.1010208.s022.xlsx]

## Sheet: S10_Table
S10 Table. Supplemental experimental conditions for the simulation of summary statistics and SNP effect sizes for continuous traits.
	SNP Heritability	Unstandardized Factor Loadings			SNP effect sizesa				Sample sizes
Experimental condition		λdirect	λmat	λpat	True SNP effect	bdirect	bmat	bpat	Direct GWAS	Maternal GWAX	Paternal GWAX
S1	0.1	1	0.5	0.5	0.068	0.068	0.034	0.034	75000	75000	75000
S2	0.1	1	0.25	0.25	0.068	0.068	0.017	0.017	75000	75000	75000
S3	0.1	1	0.463	0.366	0.068	0.068	0.031484	0.024888	75000	75000	75000
S4	0.1	1	0.5	0.5	0.068	0.068	0.034	0.034	75000	150000	150000
S5	0.1	1	0.25	0.25	0.068	0.068	0.017	0.017	75000	150000	150000
S6	0.1	1	0.463	0.366	0.068	0.068	0.031484	0.024888	75000	150000	150000
