# Supplementary material for: Integrated analysis of direct and proxy genome wide association studies highlights polygenicity of Alzheimer’s disease outside of the APOE region
Source: PLoS Genet. 2022 Jun 3;18(6):e1010208. doi: 10.1371/journal.pgen.1010208 (PMC9200312; doi:10.1371/journal.pgen.1010208)
Supplement: S11 Table — (XLSX) [file pgen.1010208.s023.xlsx]

## Sheet: S11_Table
S11 Table. Recovery of SNP-based heritability across supplemental experimental conditions and methods for continuous traits (100 runs per condition).
		Conventional Approach (Uncorrected)				Conventional Approach (Standard Correction)				Genomic SEM relaxed model
Experimental condition	True h2 value	Mean parameter estimate	SD	Mean SE	%BE b	Mean parameter estimate	SD	Mean SE	%BE b	Mean parameter estimate	Mean SD	Mean SE	%BE b
S1	0.1	0.0444	0.001	0.0009	55.5646	0.0998	0.002	0.0018	0.1597	0.098	0.003	0.0073	1.9852
S2	0.1	0.025	0.0009	0.0008	74.9528	0.0695	0.002	0.0017	30.4781	0.0973	0.0054	0.0232	2.694
S3	0.1	0.0372	0.0009	0.0009	62.7524	0.0891	0.0018	0.0018	10.9108	0.0986	0.0033	0.0098	1.355
S4	0.1	0.0361	0.0006	0.0006	63.9456	0.1002	0.0015	0.0015	0.196	0.0993	0.0023	0.0045	0.7238
S5	0.1	0.0161	0.0004	0.0005	83.9295	0.0565	0.0012	0.0013	43.5325	0.0987	0.0036	0.0128	1.3379
S6	0.1	0.0283	0.0005	0.0005	71.7174	0.0837	0.0014	0.0014	16.2733	0.0992	0.0024	0.0059	0.8201
a λ = unstandardized factor loading on the latent dimension of disease liability.
b%BE = Percent Bias Error
