# Supplementary material for: Integrated analysis of direct and proxy genome wide association studies highlights polygenicity of Alzheimer’s disease outside of the APOE region
Source: PLoS Genet. 2022 Jun 3;18(6):e1010208. doi: 10.1371/journal.pgen.1010208 (PMC9200312; doi:10.1371/journal.pgen.1010208)
Supplement: S12 Table — (XLSX) [file pgen.1010208.s024.xlsx]

## Sheet: S12_Table
S12 Table. Recovery of individual SNP effects across experimental conditions and methods for continuous traits (100 runs per condition).
		Conventional Approach (Uncorrected)					Conventional approach (Standard Correction)					Genomic SEM Relaxed Model
Experimental condition	True beta value	Mean parameter estimate	SD	Mean SE	Mean Z	%BEb	Mean parameter estimate	SD	Mean SE	Mean Z	%BEb	Mean parameter estimate	SD	Mean SE	Mean Z	%BEb
S1	0.068	0.0299	0.0022	0.0021	14.1825	56.0303	0.0685	0.005	0.0046	14.929	0.7399	0.0683	0.005	0.0048	14.3686	0.4537
S2	0.068	0.0222	0.0019	0.0021	10.5394	67.3251	0.0567	0.004	0.0046	14.8072	16.6006	0.0678	0.0048	0.0054	12.487	0.3595
S3	0.068	0.027	0.0021	0.0021	12.8308	60.2211	0.064	0.0046	0.0046	14.7972	5.9338	0.0677	0.0049	0.005	13.5063	0.43
S4	0.068	0.0267	0.0017	0.0016	16.3301	60.7839	0.0682	0.0042	0.004	17.2046	0.2828	0.0682	0.0043	0.0041	16.4954	0.268
S5	0.068	0.0177	0.0016	0.0016	10.8657	73.9064	0.0511	0.0038	0.004	17.1956	24.825	0.0682	0.0049	0.0052	13.1316	0.2247
S6	0.068	0.0236	0.0015	0.0016	14.4243	65.3607	0.0623	0.0037	0.004	17.2072	8.3572	0.0682	0.0042	0.0045	15.1649	0.2865
aBetas are partially standardized with respect to the outcome in per allele units.
b%BE = Percent Bias Error
